# Supplementary material for: Tie2 activity in cancer associated myofibroblasts serves as novel target against reprogramming of cancer cells to embryonic-like cell state and associated poor prognosis in oral carcinoma patients
Source: J Exp Clin Cancer Res. 2025 May 10;44:142. doi: 10.1186/s13046-025-03405-8 (PMC12065280; doi:10.1186/s13046-025-03405-8)
Supplement: Supplementary file 2 — Supplementary Material 2. [file 13046_2025_3405_MOESM2_ESM.xlsx]

## Sheet: Fibroblasts
Table S1: RNA sequencing analysis of UT-CAF and TGFβ treated-CAF co-cultured with cancer cells 4 days; Differentially expressed genes, related to Figure 1
Gene	log2FC	P.adjusted
REN	8.84436	4.76e-06
KISS1	8.58116	0.00453642
P2RX1	8.34416	1.29e-10
SLC30A2	7.66996	0.049243
SERPINA9	7.48994	2.22e-18
FYB1	7.0017	7.72e-14
ST6GAL2	6.71472	3.22e-17
DSCAM	6.68228	1.4e-15
EXTL1	6.53955	3.24e-08
SLC22A2	6.39816	0.01262
B4GALNT2	6.33525	0.000203694
CST1	6.30043	5.63e-05
SLC22A3	6.29952	2.79e-05
ESM1	6.26012	4.51e-06
C9orf135	5.88567	7.35e-13
RXFP2	5.8028	0.000119726
MMP3	5.79051	2.26e-06
CCL20	5.77847	0.00139128
KRT81	5.75183	1.84e-06
ANKRD1	5.73711	3.96e-44
CLDN14	5.68901	7.45e-05
NOX3	5.62291	0.00125918
ADGRF5	5.62258	8.58e-06
LCE1F	5.61672	0.00145434
HMGB4	5.52435	0.0478257
ADRA1A	5.41582	2.52e-06
AIM2	5.41527	0.0575315
HPCAL4	5.41466	7.17e-19
SSUH2	5.38173	0.000108575
CALB2	5.36733	0.000582279
GSDMA	5.30015	1.1e-09
DRP2	5.21325	2.6e-15
IL13RA2	5.17601	4.87e-05
TSPAN13	5.12554	1.24e-25
FAM19A3	5.1094	0.00502485
MMP8	5.10843	0.000355571
C15orf48	5.10505	1.37e-06
MGP	4.99994	2.17e-16
SYT16	4.95153	6.31e-15
LTF	4.94368	0.000246217
PSG3	4.89238	1.76e-38
LCE1C	4.8701	8.07e-07
DNER	4.86993	5.84e-14
RCSD1	4.78707	6.06e-12
HIF3A	4.76117	0.0446998
PI16	4.76111	0.00090228
PSG7	4.74297	1.17e-16
SLCO5A1	4.71043	1.57e-13
SLC5A10	4.70707	3.41e-30
SUCNR1	4.70441	0.000256228
GOLT1A	4.69627	2.13e-22
COL22A1	4.69521	0.0157313
IL11	4.65043	0.00165132
SLCO2A1	4.64796	1.72e-05
XIRP1	4.63658	5.08e-12
MT1X	4.63384	9.16e-07
KCNN4	4.61654	1.97e-05
IFNL2	4.60858	0.0322579
IFNA1	4.56683	2.78e-10
WFDC3	4.55112	1e-07
TEK	4.51001	8.75e-05
MT2A	4.45717	2.1e-16
HAPLN1	4.44954	0.0503642
NPY4R	4.39328	4.15e-19
TLL2	4.35887	3.24e-07
ANXA13	4.32608	1.39e-07
IL1B	4.29937	5.6e-10
IGFL3	4.27377	1.67e-18
ABLIM2	4.23482	9.14e-06
CD274	4.19244	6.11e-06
BEAN1	4.1695	1.87e-08
PCDH19	4.15601	0.00070473
MT1E	4.14736	8.43e-05
CSF2RB	4.12072	0.0495694
KPRP	4.11089	3.67e-05
AMZ1	4.09784	0.000136275
ASB18	4.06037	2e-12
SYNDIG1	4.0277	9.59e-09
PTPRN	3.97167	0.00112793
BMP6	3.94452	2.33e-08
FBXO32	3.90797	6.56e-06
IFNL3	3.90468	8.44e-09
RANBP3L	3.88681	8.65e-21
B4GALNT3	3.88125	6.73e-11
GUCA1A	3.8636	5.52e-42
ITGB3	3.86154	1.41e-09
TM4SF1	3.83542	1.12e-12
RASD2	3.82457	0.0350553
USP54	3.80974	2.23e-06
TM4SF20	3.73579	3.93e-05
RGS4	3.72254	5.78e-05
HTR1F	3.69638	9.17e-10
PSG6	3.6932	4.45e-06
ADCY10	3.67787	4.28e-08
ECSCR	3.67673	0.055694
SMCO2	3.63245	3.24e-43
KDR	3.60888	0.00789289
ADAMTS18	3.60622	2.45e-05
RAMP1	3.59351	2.18e-42
PSG2	3.54216	2.27e-10
PROX1	3.53177	2.49e-53
NOX4	3.52241	1.91e-05
CSF2	3.51546	0.0660774
SIGLEC15	3.51281	0.0145197
APCDD1L	3.51042	9.17e-09
SLAMF8	3.50351	3.39e-16
RGS16	3.48821	2.95e-07
MTSS1	3.48454	2.09e-108
NIPAL4	3.47188	3.01e-07
DGKI	3.46985	0.00319292
COMP	3.46816	1.27e-11
KCNK9	3.45698	0.000859333
ISLR2	3.43846	0.000232976
NEURL3	3.43406	0.091034
CRLF1	3.41791	3.39e-08
LOXL4	3.40208	0.0854853
KCNJ15	3.39112	3.46e-14
TFPI2	3.38863	9.5e-05
HEPACAM	3.37056	5.99e-05
MYOZ1	3.35313	0.0117614
SPINK1	3.3346	3.74e-09
SLC35F2	3.27707	6.24e-06
FOLR3	3.2743	1.74e-05
PLEKHA7	3.27293	2.49e-53
CAV3	3.26744	7.59e-48
EPGN	3.24289	0.0869728
IGFBP3	3.23664	1.36e-05
AQP1	3.21974	0.0091115
MICALCL	3.20159	8.04e-08
AMIGO2	3.17575	6.15e-26
SFTPA2	3.17563	0.000272061
SLFNL1	3.16208	7.05e-40
IFNL1	3.13895	0.0201408
COL10A1	3.13713	0.00521623
AICDA	3.13688	0.000258258
MT1A	3.13333	0.00254587
C5AR2	3.12294	3.02e-09
PSG4	3.1023	3.99e-22
DYSF	3.09319	0.00214708
CST6	3.08942	0.000839617
TEX11	3.08638	0.0016594
PHOSPHO1	3.06629	4.44e-07
PSG5	3.04114	3.33e-12
HBEGF	3.03436	3.87e-32
NECTIN4	3.03328	2.92e-05
SAA2	3.02631	0.000414918
SULF1	3.01735	0.000804045
CPNE4	3.01184	0.00114317
ROS1	3.0118	6.19e-05
ACP7	2.9924	0.000666403
RAB27B	2.98504	0.025804
IFNB1	2.95932	3.47e-05
ST3GAL6	2.9551	3.39e-13
RAP1GAP2	2.94854	6.09e-05
ARNTL2	2.9457	3e-09
DCDC2	2.92814	3.34e-15
CDH2	2.91864	0.0134863
XYLT1	2.88841	0.0542896
PTPRC	2.88796	0.0123641
TGM2	2.88478	1.6e-06
KRT33B	2.87389	0.00210485
GPAT3	2.85859	0.0278983
PLAU	2.84931	2.52e-15
PSD4	2.84468	0.0450689
TIMP1	2.84455	0.0305727
GPR183	2.84406	0.000512183
IL1RN	2.83135	0.000727089
SEMA7A	2.82316	2.64e-06
SERPINE1	2.81509	0.0012365
VAT1L	2.81408	0.0790787
ADTRP	2.81361	2.26e-07
CAVIN4	2.80494	0.000576164
VAV3	2.80362	0.000206356
SOX9	2.80336	0.00123821
CDH4	2.80019	0.0195987
GBP5	2.79416	7.01e-05
ADAMTS6	2.79352	0.0241199
CLEC2B	2.7923	0.00500875
P2RY6	2.78058	0.000251878
DOC2B	2.77465	1.06e-10
GPR84	2.77375	0.000874664
ACTC1	2.74188	3.27e-06
PLEK2	2.73595	5.93e-07
WFDC2	2.73379	2.32e-06
KRT79	2.72863	3.33e-12
OXTR	2.69339	6.53e-07
IFNE	2.68535	0.00262558
TNFAIP8L3	2.67578	1.21e-11
BLID	2.67092	5.33e-09
PTPRR	2.66623	0.000246217
CACNB4	2.66075	2.8e-10
PTPRB	2.64702	0.00327351
SAA1	2.64628	0.000178943
SYNPO2L	2.6191	1.89e-13
PADI1	2.61352	1.6e-25
ITGA2	2.61313	3.7e-05
DACT1	2.60127	2.4e-06
AKAP5	2.59708	0.0116016
HTR7	2.59495	0.000484238
FCER1G	2.58706	0.00122818
G0S2	2.57838	0.00228206
ACPP	2.57203	0.000242075
ABCA13	2.56622	0.0147563
MEI1	2.55436	1.14e-07
CDCP1	2.54916	0.0707213
FN1	2.54536	0.000102994
PODXL	2.53622	0.00328664
SLITRK4	2.53244	0.000793048
ISLR	2.53062	2.82e-09
C8B	2.52969	5.42e-06
MYOCD	2.52562	7.49e-06
ERBB3	2.51492	8.42e-29
DMRTA1	2.51135	1.23e-15
GALNT3	2.49553	0.0036245
IGFBPL1	2.49341	8.93e-05
IL1A	2.48324	0.0145025
CXCL10	2.478	0.00852034
TSPAN2	2.47616	0.00123142
PCDH10	2.47259	0.000350523
OCIAD2	2.47099	0.00397241
LPXN	2.46827	5.13e-07
P3H2	2.45129	0.0130098
PLAUR	2.44884	2.57e-05
KLC3	2.44063	5.94e-21
TENM4	2.43513	1.27e-06
SPECC1	2.43248	8.83e-14
ENC1	2.42556	4.86e-09
QPCT	2.41927	0.00712543
MBOAT2	2.41798	0.000178159
RAET1L	2.41179	0.0287701
GRIP1	2.40774	0.000235654
FIBCD1	2.40344	0.000180937
TMEM156	2.38909	0.0749294
SLC16A4	2.3868	1.9e-16
CXCL8	2.38566	0.000362122
FGFR2	2.3829	0.00270111
CXCL11	2.37505	0.0560562
NCAM1	2.37449	3.63e-11
NLRP3	2.37126	0.000273069
MEOX1	2.36765	0.000293329
NKD1	2.36609	0.0220803
KANK4	2.35492	0.0702476
IGSF23	2.34798	0.0168467
ZFPM2	2.34722	0.00157226
MFAP3L	2.34562	9.9e-14
SLC1A3	2.34545	0.0421404
ATP1B1	2.33615	0.000384293
WNT9A	2.32675	1.71e-08
TNFSF10	2.29713	6.51e-09
ADAM8	2.29294	0.0308641
STRA6	2.28465	1.4e-10
IFIT2	2.27885	1.5e-08
ADGRG6	2.27054	2.66e-08
DIO2	2.26869	1.78e-70
CTGF	2.26499	0.000174025
MYEOV	2.2614	0.0104865
CYP27B1	2.25953	0.000149666
ANKRD2	2.24555	1.07e-10
CPED1	2.24187	3.47e-05
MYO10	2.23896	1.73e-06
SCG5	2.22477	0.0111369
TENM2	2.21268	0.000381307
CITED4	2.21076	0.0810495
ARHGEF28	2.20989	0.0442501
FAM83A	2.20302	0.074953
KRT38	2.2027	2.32e-11
SLC16A2	2.20193	0.00348025
BCL6B	2.19797	0.00472937
PKD1L2	2.18462	6.05e-20
SORBS1	2.17614	0.000158309
STRIP2	2.17542	0.000223434
CALHM6	2.16511	0.000339892
FIBIN	2.13927	1.63e-07
BIRC3	2.13253	1.77e-13
NAV3	2.13145	0.00300833
LVRN	2.13003	8.42e-06
PLXDC2	2.11124	0.000657761
STMN1	2.11009	0.0203775
SLC41A2	2.10994	0.0052726
DSP	2.10283	0.0115409
ATP2C2	2.0886	0.0152217
PLPP4	2.08747	0.0877553
TGFBI	2.08395	0.00259754
PRRG4	2.0812	2.17e-06
KCNK1	2.08019	1.01e-06
GPR150	2.07865	0.0291196
CXCL9	2.07573	0.0124812
RAB3B	2.06802	0.0689317
SLC52A1	2.06434	4.86e-09
B3GNT3	2.06305	9.81e-14
FZD8	2.06302	0.00701941
E2F7	2.05683	1.01e-07
EBI3	2.05107	6.16e-06
EPHB1	2.04155	3.69e-10
GRK3	2.02533	4.04e-35
EFR3B	2.02285	0.0279663
KRTAP2-3	2.01901	0.0392134
PIK3IP1	2.01015	2.35e-17
NOG	2.00921	9.7e-36
NT5E	2.00494	0.00472937
LRRC8C	2.00234	1.13e-06
FRMD5	1.99902	3.83e-05
SLC19A2	1.99402	1.02e-11
FOXA1	1.9938	0.000107537
ADAMTS4	1.98896	0.0107785
KIAA1211	1.97774	0.00403818
COL24A1	1.97462	4.5e-07
DIEXF	1.96964	0.000206937
ABAT	1.96913	0.00172064
RBM44	1.96888	0.000246217
KRT7	1.9688	6.66e-23
PPP1R14C	1.96737	5.62e-31
CAMK2A	1.96179	3.84e-10
COL4A4	1.95812	2.91e-30
SYNGR3	1.95725	5.93e-05
PGM5	1.95389	6.42e-11
LDLRAD4	1.9504	0.000496309
RASL11B	1.94557	0.000165553
NEFH	1.93612	4.04e-16
KLHL38	1.9297	5.05e-07
SYTL4	1.92664	0.0389097
CSRP2	1.92643	0.0686703
CTPS1	1.9237	0.000868285
MPP4	1.91742	1.59e-06
PLAT	1.9153	3.66e-07
GCSAM	1.91427	0.000777895
C3orf52	1.91397	0.0333859
LUM	1.90998	0.043149
DAPP1	1.90731	7.84e-07
RRAD	1.90677	1.5e-40
PNP	1.90429	0.00243751
SEMA3C	1.90099	2.63e-29
PKIA	1.89942	0.0159177
KCTD4	1.89634	9.55e-05
RASSF7	1.88592	0.00367027
ADAMTS16	1.88303	0.000457856
MYBL1	1.88165	6.87e-13
ADAM19	1.88102	0.0380809
SRPX2	1.87751	0.0285962
EREG	1.87607	3.36e-08
SAT1	1.87266	4.24e-07
ADAM12	1.8696	0.00389305
RBPJ	1.86901	9.86e-06
LCN2	1.86842	0.000791379
KRT17	1.85392	0.0513347
PP2D1	1.85011	0.0690587
SPOCK1	1.84726	0.00165291
PABPC4L	1.84657	1.31e-08
ANKRD44	1.8385	0.00215373
SDCBP2	1.83659	2.52e-09
MREG	1.83527	2.14e-06
SYT12	1.83465	8.29e-06
LMCD1	1.83458	0.0565631
NETO2	1.83171	4.46e-21
IFIT1	1.82984	0.000107903
ELOVL7	1.82875	7.76e-14
C5orf46	1.8263	0.0143807
PCED1B	1.82571	0.0762856
CCDC71L	1.82082	2.31e-15
LMO4	1.81684	0.0941061
COL13A1	1.81225	0.0551855
PRR15	1.80807	1.8e-05
MMP9	1.80768	3.41e-08
MYO7B	1.80702	0.0024432
PLOD2	1.80564	0.00052732
RAPGEF3	1.80542	0.000190458
GRAMD1C	1.80303	8.32e-22
ANO1	1.79975	4.39e-08
NKX3-1	1.79746	0.00800836
HMGA2	1.79541	0.000116268
GFRA1	1.79213	2.01e-07
CNTF	1.79087	0.0114978
GIPR	1.78221	0.00672396
ITGA10	1.78217	0.00568985
PHF24	1.78028	0.00168572
HERC5	1.77667	3.23e-07
BMP2	1.77034	0.000165919
CILP2	1.76799	1.69e-40
GDF6	1.767	2.89e-11
VEGFC	1.76372	7.62e-152
SFRP1	1.76316	4.48e-10
FAM180A	1.763	0.000364168
IL4I1	1.76131	3.5e-14
CDK14	1.76099	0.0486829
2024-03-03	1.75727	3.68e-20
RIN2	1.75622	1.43e-09
ITPR3	1.75605	6.05e-06
PDPN	1.75254	6.9e-16
XRCC4	1.75079	2.05e-11
PDLIM5	1.75029	9.14e-16
KRT34	1.74351	1.44e-09
RHEBL1	1.74206	0.0473531
MECOM	1.73958	1.19e-07
PMEPA1	1.73724	1.44e-09
KLF5	1.7334	0.00029096
IL23A	1.73125	2.88e-10
CDA	1.72983	5.44e-45
GSDMB	1.72959	0.00683862
FAM43B	1.72855	0.000294419
GSTO2	1.72715	0.0432876
IL27RA	1.72569	2.82e-17
ACVR1C	1.72461	0.000601049
SIPA1L3	1.72297	0.000539731
THBS4	1.72278	1.55e-07
PITPNM3	1.72019	0.00668968
AKAP6	1.71409	0.089546
RFLNA	1.71386	0.000103315
WWC2	1.71314	0.000178548
TSPAN12	1.70307	5.54e-05
SGTB	1.69512	2.14e-05
LTBP2	1.69331	2.95e-50
NUAK1	1.69123	1.55e-38
FOXO3	1.68961	0.00998
P2RY2	1.68848	0.00232343
GNAT2	1.687	1.21e-38
ALCAM	1.68692	4.36e-39
COL4A3	1.68483	1.83e-05
KCNJ8	1.68353	4.54e-08
FSTL3	1.6797	1.53e-15
TGFA	1.67091	7.22e-10
GPR68	1.67021	8.02e-13
ULBP2	1.66916	1.33e-17
MAP3K7CL	1.66127	3.64e-23
FAM177B	1.65886	1.87e-16
COL8A2	1.65886	4.71e-17
GCH1	1.65643	0.0042004
ARNT2	1.65196	2.97e-16
MPC2	1.64561	5.98e-46
KRT86	1.64014	1.11e-08
HMGA1	1.64003	0.000261784
EPB42	1.63493	3.34e-16
PLK3	1.63445	7.66e-05
ETV4	1.63443	0.0150328
CD55	1.63332	0.000434352
KRT16	1.63016	0.00457431
PSG9	1.62944	8.93e-37
KIF18A	1.62294	2.82e-19
FAM46C	1.6203	0.0510371
CMPK2	1.61408	6.88e-11
NRG1	1.61199	0.0210805
STAG3	1.60959	1.38e-15
KRT15	1.60174	3.31e-07
TMEM158	1.60155	0.00202625
S1PR5	1.60146	0.000205036
TPD52	1.60111	0.0353239
INHBA	1.60097	0.000155553
OLR1	1.60003	7.35e-25
CCDC144A	1.59773	5.15e-30
FERMT1	1.59217	5.67e-06
EFCAB13	1.59116	6.05e-10
RNF19B	1.5893	1.11e-08
TMEM132A	1.58632	0.0447317
TMTC2	1.57882	0.000218005
DCBLD2	1.57005	2.56e-08
TMEM154	1.56929	0.0464396
DNAJB4	1.56774	0.00020252
BHLHE40	1.56632	1.25e-17
PIWIL4	1.56507	0.0484923
EDIL3	1.5645	2.82e-06
PLLP	1.5611	0.00554674
PGM2L1	1.56041	4.58e-05
GRIK2	1.55784	0.0150408
FNDC1	1.54752	0.00031446
STK38L	1.54713	7.07e-06
PAQR4	1.54576	0.00528505
CHST6	1.54559	1.72e-28
AMPD3	1.54545	3.4e-07
POU2F2	1.54275	0.0118467
EFL1	1.54087	0.000178159
RANBP9	1.53559	3.71e-38
CSMD2	1.53479	0.000547878
IFIT3	1.52392	0.00800416
MTMR7	1.51906	0.0277885
COL7A1	1.51873	0.0949853
MFAP5	1.51507	4.78e-07
IVNS1ABP	1.5116	5.51e-06
SLC12A6	1.50901	7.43e-17
TMEM217	1.50899	2.82e-19
PLEKHN1	1.50424	0.0157313
NRXN3	1.50414	0.0654516
NLRP10	1.50003	7.36e-08
DAPK2	1.49936	7.59e-16
KLHDC9	1.49844	2.89e-09
C14orf28	1.49791	1.15e-12
MAL2	1.49399	0.0144656
BDKRB1	1.49397	0.0136259
PHTF2	1.49149	4.06e-05
CLIC4	1.49029	6.02e-05
ATP10A	1.48567	0.0837394
PTGER3	1.48564	0.0423489
TINAGL1	1.48378	1.66e-07
SPHK1	1.48307	5.99e-05
GALNT10	1.48084	0.000119408
ICAM1	1.47866	0.000627256
NET1	1.47683	1.36e-08
DPT	1.47573	6.16e-12
NRIP3	1.47553	4.33e-07
RASA2	1.47385	2.74e-10
STAP2	1.47219	2.34e-65
MISP	1.47217	5.23e-18
ROBO4	1.4718	1.54e-20
LACTB	1.46542	0.0042929
CCDC68	1.46321	0.044544
MZT1	1.46309	2.95e-05
FAP	1.46262	0.00337287
RIPK2	1.46167	8.9e-20
N4BP2L1	1.45733	2.41e-08
LRRN3	1.45662	6.2e-16
CA14	1.45383	4.06e-08
TLR1	1.45038	0.0752884
TMC7	1.45035	0.000307702
PAWR	1.44886	0.000129526
OASL	1.44883	4.68e-20
CACNA2D2	1.44847	0.0213891
SAMD11	1.44701	5.26e-09
NALCN	1.44453	8.56e-07
SLC2A5	1.44278	8.46e-23
CIITA	1.4414	6.5e-22
STEAP2	1.44012	0.00138759
NAV2	1.43986	0.00164209
RALA	1.4396	0.082739
MED12L	1.4348	0.0207482
COL6A6	1.43397	0.0680028
CLDN12	1.43134	0.0172351
ABCC9	1.42723	2.27e-10
COLEC10	1.42689	0.008082
CILP	1.42299	1.18e-06
KIAA1024	1.41936	0.00705666
PDGFC	1.41713	0.0446998
ID3	1.41691	4.32e-44
C14orf37	1.41486	4.29e-05
ENPP1	1.41295	0.00198471
NXPH3	1.40931	2.6e-05
NBL1	1.40863	2.5e-05
RGS2	1.40855	0.000328204
ELK3	1.40774	5.47e-10
GRAMD1B	1.40747	2.47e-07
IL12A	1.40399	0.000102061
ANKRD30B	1.40381	1.21e-24
CEP170	1.40366	0.0124896
FSD1L	1.4034	0.0560562
ITGB6	1.40321	0.000333301
ABTB2	1.39901	1.51e-27
IRF5	1.39812	9.57e-05
KIF21A	1.39758	4.26e-14
SKIL	1.39745	6.34e-13
CLCF1	1.39457	1.9e-07
TNFRSF21	1.3887	6.8e-28
SPINK6	1.38345	5.96e-28
RARB	1.38308	0.0281331
NOTUM	1.38006	0.00396816
VNN1	1.3799	0.0412266
CASZ1	1.37869	0.00182076
EPOR	1.37588	6.53e-19
ZNF474	1.37456	7.3e-16
BTN2A2	1.37279	0.00226451
CPN2	1.37143	8.84e-05
GPR180	1.37074	3.35e-09
CCDC14	1.36927	2.75e-14
NFATC2	1.36889	2.28e-07
C9orf131	1.36869	0.0800769
PLCXD1	1.36484	1.27e-106
MIS18BP1	1.36413	0.00650015
FGF5	1.36263	0.00294898
CHST11	1.36263	3.87e-09
RAB3IP	1.3618	0.0185304
DKK1	1.36078	4.97e-07
LOX	1.36065	5.93e-06
C9orf72	1.3606	4.68e-75
C1orf116	1.36002	1.52e-08
KCNAB1	1.35582	6.8e-07
DIAPH3	1.35564	2.95e-08
KDELR3	1.35367	8.96e-05
RASEF	1.35356	8.34e-05
FNIP2	1.3532	0.0337444
MCUB	1.35283	0.000892899
STK26	1.3519	2.35e-07
OPN1SW	1.35035	0.00251729
SLC4A4	1.3464	1.89e-06
NTNG1	1.34588	8.64e-08
DOCK10	1.34543	0.0455164
TMEM225B	1.34322	0.00252978
TRIB1	1.34313	0.0811336
UAP1	1.34213	4.89e-14
FILIP1L	1.34125	0.00027468
PLEKHG5	1.34077	1.23e-05
DOCK2	1.33876	9.76e-25
TGDS	1.33755	3.51e-08
CD160	1.33717	2.73e-06
C1GALT1	1.33494	9.58e-10
SEMA6D	1.33359	0.00313807
LCOR	1.3324	0.0044359
TCTEX1D4	1.33125	0.00278756
CYLD	1.3311	0.000294266
UBL3	1.32474	0.00169562
MSMO1	1.3243	0.00820983
CMYA5	1.32397	0.0276935
CCDC65	1.32173	0.00139313
TBC1D1	1.32131	0.0637569
GFPT2	1.31896	3.65e-07
FOXP1	1.31843	4.26e-14
TNC	1.31822	1.03e-11
NCF2	1.31501	1.67e-14
TUFT1	1.31487	4.99e-15
FAM110A	1.31364	1.78e-26
NHLRC3	1.31148	6.25e-05
ITGB1	1.31106	1.47e-69
SPDL1	1.31088	2.27e-05
TRPC4	1.30935	0.0804525
KIF3C	1.30615	5.09e-10
HSPB7	1.30532	0.000695415
RFTN2	1.30129	1.66e-09
SLC4A7	1.29912	0.00265266
LAMC2	1.29712	0.000195675
SLC35D1	1.2963	0.000165919
PINK1	1.29445	1.03e-05
GJA1	1.29302	0.000634427
FAM196B	1.29216	0.000278888
ODF2L	1.29001	0.00142311
CSGALNACT2	1.28967	0.00108973
PIK3CD	1.28902	7.56e-12
EHF	1.28686	5.77e-08
MPZL1	1.28677	1.33e-18
SLC29A1	1.28533	6.18e-07
TUBA4A	1.28467	2.28e-05
MGLL	1.28116	0.0172152
NCALD	1.28035	9.57e-07
SCIN	1.27894	0.00441201
PHACTR2	1.27773	0.000339439
DHRS7	1.27734	3.64e-23
GULP1	1.27269	2.91e-55
NOD2	1.26991	5.15e-29
PSG1	1.26892	6.46e-11
PLAGL1	1.26815	5.69e-36
DDX58	1.26733	1.27e-30
HECA	1.2637	5.52e-09
C18orf54	1.26313	7.18e-05
BIRC2	1.26201	3.59e-08
MAPK8	1.2611	0.0300582
PTGS1	1.26071	3.48e-09
SYNE1	1.25791	0.0851354
REPS2	1.25774	4.47e-10
MOB1B	1.25625	3.53e-05
SLC9B2	1.25598	8.24e-13
ZNF267	1.25421	1.52e-06
SCHIP1	1.25242	0.00332648
GMCL1	1.2517	0.0059774
KRT14	1.25146	0.0141306
SMAD7	1.25115	1.11e-08
CBFB	1.25111	1.19e-05
RGS9	1.24968	0.0461852
THEMIS2	1.24967	0.0019486
CCIN	1.24627	0.00310618
PRKCI	1.24501	0.00507971
KDM7A	1.24467	7.76e-11
ABI3BP	1.2445	3.95e-07
SCYL2	1.24232	0.000558358
YOD1	1.2417	9.34e-16
MET	1.23872	2.6e-25
BACE2	1.23695	3.75e-05
OGFRL1	1.2364	0.0945881
ANKLE2	1.23582	0.000933596
BMF	1.23362	9.36e-07
SAMD10	1.23254	0.00216849
USP12	1.23205	4.84e-10
POC1B	1.23112	0.0194545
ZNF281	1.23091	8.24e-06
KLHL7	1.22896	1.56e-11
LRRC8D	1.2266	8.92e-06
LIF	1.22643	0.00233233
PPP3CC	1.22582	0.00140278
MFAP4	1.22413	0.000219324
PHKA1	1.22185	0.0136259
ELL2	1.21971	2.11e-19
CLASP2	1.21966	0.0151918
DGKH	1.2188	9.36e-14
PVR	1.21875	0.0443804
BDNF	1.21836	1.21e-06
TIFA	1.21759	0.0802677
SERTAD4	1.21734	1.18e-07
VPS13A	1.21695	5.16e-05
KCTD20	1.21477	1.99e-07
PCOLCE2	1.21429	1.13e-12
AGAP3	1.21427	0.00657116
LAMC3	1.21353	0.000206356
SHOX	1.2106	2.57e-11
SPTLC2	1.21034	0.0428217
SSR3	1.20959	0.0111672
KLHL28	1.2091	7.07e-06
YPEL3	1.20873	0.00470693
STEAP1	1.20749	5.99e-15
ATP6V0A2	1.20726	0.000772707
CCDC93	1.2047	0.000800745
KLF6	1.20356	3.04e-10
RHBDL2	1.20137	0.00106253
BAALC	1.20094	0.0344557
SEC14L2	1.19898	0.0491925
KALRN	1.19881	0.0509762
C5orf30	1.19877	0.018746
INPP4B	1.19762	0.0904645
MT1M	1.19759	3.8e-18
MFHAS1	1.19723	0.000333301
FGF2	1.19712	2.74e-43
RFLNB	1.19112	2.68e-07
PDZD2	1.18981	3.68e-05
ANGPTL4	1.18969	0.00122639
GALNT6	1.18883	3.99e-05
CDKN2D	1.18555	7.87e-05
KCNAB3	1.18462	0.000121216
DDIT4L	1.18339	0.0459709
PTPN12	1.18331	0.0150231
OSBPL8	1.18148	4.06e-10
ABI1	1.17948	0.00022305
TPM1	1.17776	0.00182091
YPEL4	1.17734	1.92e-05
IFNAR2	1.17633	2.89e-08
N4BP3	1.17439	4.19e-05
B4GALT1	1.17429	0.0320633
BRWD1	1.17403	6.69e-05
MTX3	1.1731	0.0359572
SH3PXD2A	1.17281	0.0150328
GPR161	1.17277	0.0264324
SERPINB2	1.17271	4.99e-10
ZCCHC6	1.17085	8.1e-19
CSDC2	1.16963	0.0640356
PRICKLE2	1.16949	2.37e-07
ACBD5	1.16945	0.0420219
GGH	1.16457	0.0022366
MACC1	1.1635	2.36e-06
SFN	1.16299	2.42e-06
IL17RD	1.16285	2.08e-10
CDC14A	1.16256	9.42e-05
TMEM47	1.16157	0.0183239
SNX24	1.15971	0.0441892
LYSMD3	1.15966	4.48e-32
FNDC3A	1.15833	1.52e-17
CLDN7	1.15771	8.47e-33
INO80C	1.15522	0.00077695
MLLT11	1.15454	7.03e-05
DONSON	1.15255	0.00859369
PGM2	1.14955	0.0027826
STAM2	1.14914	1.4e-19
RUSC2	1.14877	0.000454684
RSAD2	1.1469	0.00318298
APBB2	1.14665	0.00022252
SSC5D	1.14522	5.15e-29
LAMP5	1.14477	4.76e-13
TRAF1	1.1445	0.046934
CNIH3	1.14325	1.25e-08
ARL8B	1.14203	0.000134473
PUS10	1.14104	2.5e-05
GCA	1.13972	9.64e-07
ZEB1	1.13964	0.0233864
CHST1	1.13953	0.00022305
FGD6	1.1386	1.97e-05
FOXO1	1.13774	6.09e-06
BRIP1	1.13715	0.000335185
PSMD2	1.13437	6.32e-51
B3GNT7	1.13278	1.69e-09
NABP1	1.13208	3.66e-05
DNM3	1.1318	0.0420245
AKAP9	1.1316	0.00144196
GLCCI1	1.13122	0.000441318
PPP2R3A	1.13004	5.43e-07
ABLIM3	1.12968	0.00917159
BCL10	1.12815	0.000434489
PAX8	1.12803	2.84e-11
PKP2	1.12728	2.11e-08
OSBPL9	1.12716	0.0484985
EGR2	1.12582	1.56e-09
ATP2A3	1.12394	0.0931722
KIAA1755	1.12383	0.0526718
LRIF1	1.12294	0.0117274
SYT14	1.12263	7.46e-07
PLGRKT	1.12232	0.00119103
PXDC1	1.12125	1.11e-22
C16orf87	1.12122	0.0572251
CASTOR3	1.11788	0.0275217
EHD4	1.11618	1.09e-09
COG6	1.11195	9.29e-05
GREM1	1.11146	2.07e-07
ROCK1	1.11135	0.0100907
KIAA1549L	1.10937	9.85e-20
PGM3	1.10934	2.24e-12
PMAIP1	1.10747	4.17e-09
STIM2	1.09802	0.000181031
PLEKHO1	1.09531	1.35e-06
PCNX4	1.09471	8.68e-10
WNT2	1.09455	0.000446784
ISOC1	1.09254	3.14e-07
LXN	1.08848	5.5e-18
SNAP23	1.08742	0.000188145
ABHD5	1.08673	3.72e-09
APLP1	1.08549	2.71e-11
NRP2	1.08418	1.09e-09
DUSP5	1.08366	4.97e-17
S100A2	1.08289	1.9e-09
C2CD2L	1.08281	8.34e-07
ICAM3	1.08273	4.26e-08
CD44	1.08026	0.0578588
CCND1	1.07963	0.00108012
TIPARP	1.07885	1.15e-10
BCAR3	1.07638	0.0899274
NEDD4	1.0758	1.07e-10
XDH	1.07348	1.37e-13
KCTD13	1.07184	2.56e-12
ZNF675	1.0718	0.00093178
THUMPD2	1.07076	0.000192663
CHEK1	1.06848	5.13e-05
SYNM	1.06554	9.48e-06
TBC1D23	1.06492	6.53e-06
SERTAD2	1.06408	4.16e-07
STX1A	1.06378	1.46e-14
SLC13A4	1.06343	4.38e-49
PBX3	1.0629	3.88e-07
NMNAT2	1.06187	0.00188931
GAB2	1.06088	8.89e-08
TTC9	1.06074	0.072796
SMURF2	1.05919	1.9e-83
MYO6	1.05734	0.0061344
FAM83G	1.05587	1.77e-05
HAPLN3	1.05586	0.0038276
TNFRSF12A	1.05574	0.0319931
CBLB	1.05551	1.6e-06
TCIM	1.05456	1.6e-06
CNTN3	1.05409	1.6e-47
SUCO	1.05178	2.22e-12
TDP1	1.05174	9.37e-09
SLC2A13	1.05104	8.71e-19
HLX	1.04935	0.0189073
IL32	1.04929	0.0150231
GDNF	1.0486	1.63e-10
SGK1	1.04805	0.0839163
PODNL1	1.04601	6.44e-05
DENND1B	1.04579	1.12e-05
CRIM1	1.04488	0.000177745
STX1B	1.0434	2.41e-06
ARSI	1.04198	0.0181861
BCAP29	1.0419	1.24e-07
NIPA1	1.04142	2.14e-11
TACSTD2	1.03938	0.0407247
FAM117B	1.0393	0.000176529
HSD11B1	1.03916	0.000108934
LIMS1	1.03724	0.000192341
CELSR1	1.03685	0.00119595
SAMD9	1.0367	1.27e-05
CENPK	1.03586	0.00070108
CDCA7L	1.03227	0.0127717
KLHL35	1.03206	1.53e-05
CMIP	1.03189	3.64e-23
MORC3	1.03148	3.39e-05
WDR44	1.03033	5.24e-18
NOL4L	1.03	0.000893004
USP38	1.02989	0.0014623
SCAMP1	1.02938	0.0126122
RBM24	1.02879	1.56e-24
ANTXR1	1.02807	5.72e-22
WNT5B	1.02757	3.21e-06
CLEC2D	1.02378	4.47e-30
PCMTD1	1.02287	0.00278939
RNF227	1.02171	2.87e-40
ANTXR2	1.02165	3.92e-13
KIF23	1.02141	9.32e-09
MITF	1.01996	8.11e-14
INA	1.01648	1.81e-05
TAF1D	1.01377	5.63e-07
C2CD3	1.01325	0.00100853
SERPINE2	1.01227	0.0682194
MAN2A1	1.01047	0.00141825
SRGN	1.01018	0.0242439
SH3BP5L	1.00994	4.05e-11
SH3GLB1	1.00944	9.13e-09
FGFR1OP2	1.00937	0.0092511
SEC62	1.00795	0.0170722
ENDOD1	1.00755	2.78e-21
REL	1.00637	8.35e-08
NAA30	1.00605	1.02e-19
CNOT6L	1.0046	4.78e-09
HS3ST3A1	1.00319	4.13e-17
RSBN1	1.00313	7.32e-05
SSFA2	1.00306	9.77e-23
RGS20	1.0023	4.37e-25
PICALM	1.00223	2.33e-10
BMT2	1.00223	0.000718103
FMNL2	1.00164	4.52e-09
HAS2	1.00053	0.0198501
B4GAT1	-1.00059	5.95e-24
IL16	-1.00321	0.000257984
RAD9A	-1.00437	0.00103964
RAD51D	-1.00634	2.95e-07
MPND	-1.00704	5.06e-07
CHST2	-1.00852	1.35e-06
EPHB2	-1.00853	7.66e-08
ROGDI	-1.00902	7.18e-05
CBS	-1.00976	0.00927988
MSRB2	-1.01015	0.0146596
PIK3R3	-1.01056	0.00535244
MECR	-1.01099	1.03e-07
ADCK1	-1.01106	0.0543046
BST2	-1.01128	1.46e-14
SLC8B1	-1.01474	0.000140523
SLC39A8	-1.01484	0.000181216
PLEKHH3	-1.01498	0.000633695
KRBA1	-1.01512	0.0630896
IFT22	-1.01552	0.000193208
HAX1	-1.01707	0.000666679
TSPAN9	-1.01809	1.33e-06
NAGA	-1.01831	0.0114776
LRRC20	-1.01907	9.6e-67
TRNP1	-1.01915	3e-34
NBEA	-1.01946	0.0648359
DHODH	-1.01949	5.11e-10
TMEM200B	-1.02041	1.62e-06
CASP1	-1.02291	6.48e-06
FEZ1	-1.02405	0.0810828
MID1	-1.02518	0.00070913
UNKL	-1.02621	0.00416847
TLN2	-1.02687	0.0155319
SLC5A6	-1.0273	0.0514288
PIGO	-1.02905	0.000246217
PTGER2	-1.02939	7.01e-06
SLC22A18	-1.02974	0.00770609
KAT14	-1.02993	0.0223733
GPRASP1	-1.03179	0.000512288
CIPC	-1.03205	0.00532591
PQLC3	-1.03207	0.00865559
ARSJ	-1.0332	0.0943702
PLEKHG3	-1.03372	0.00794608
NDUFA11	-1.03477	5.09e-08
AHR	-1.03596	1.6e-11
C4orf48	-1.03614	7.03e-12
NDUFAF8	-1.0364	0.0333277
FKBP9	-1.0366	8.05e-15
IRAK3	-1.03665	0.0141259
SNX21	-1.03844	1.4e-88
VPS41	-1.03864	7.67e-08
CRABP2	-1.03884	0.0460743
ZNF780A	-1.03983	3.53e-05
C22orf46	-1.03989	5.61e-06
ASB13	-1.04055	1.55e-05
TEC	-1.041	3.12e-08
DYNC2H1	-1.04126	3.59e-18
MOV10L1	-1.04166	5.61e-06
ACVRL1	-1.04456	2.58e-09
MCC	-1.0446	0.000163523
DCLRE1A	-1.04467	0.0862084
ARSG	-1.0448	0.00090568
ZSCAN2	-1.04502	0.0477824
DGLUCY	-1.04725	6.43e-05
ACACB	-1.04924	0.00500875
CCDC69	-1.04929	0.000438202
MAPRE3	-1.04937	2.28e-10
RAC3	-1.04943	0.000209675
DCPS	-1.04947	0.000521563
HIST1H4H	-1.05204	2.75e-06
GSTA4	-1.05273	0.036393
FADS2	-1.05276	0.000225394
IFT52	-1.05321	0.0733266
RBM47	-1.05364	0.00338393
DCHS1	-1.05389	4.46e-21
OAF	-1.05393	7.5e-11
TACC2	-1.05502	3.75e-07
CHST10	-1.05516	0.00938565
SASH1	-1.05529	0.0363142
IQCE	-1.05676	2.03e-06
SLC38A1	-1.0595	0.00700173
DHFR2	-1.06018	0.00234644
DUS3L	-1.06136	0.00103015
TIMP3	-1.06288	0.00016006
SORCS2	-1.06601	0.000365251
AHRR	-1.0662	8.96e-14
TMEM119	-1.06671	0.000528474
COPG2	-1.06786	3.66e-05
COL16A1	-1.07039	6.27e-14
STC1	-1.07043	3.01e-05
PGAP3	-1.0733	6.72e-05
LSS	-1.07366	1.84e-45
SLC3A2	-1.07439	0.00436972
CLUAP1	-1.07457	2.38e-51
ZNF112	-1.07579	3.51e-24
TMEM164	-1.07619	0.0101866
JAM3	-1.07809	7.44e-06
LMOD1	-1.07829	0.0410716
TKT	-1.07845	9.26e-07
TNFRSF1B	-1.07897	1.82e-12
SPON2	-1.07992	0.00632302
RSPO3	-1.08143	0.000163241
SOCS2	-1.08147	0.0367874
C19orf48	-1.08269	2.74e-11
SH3RF3	-1.0845	2.2e-05
CHMP3	-1.0852	8.68e-05
GTF2IRD2B	-1.08698	5.75e-13
TMEM201	-1.08737	0.00589835
THEM6	-1.08746	0.000106282
LPIN3	-1.08896	9.98e-12
NQO2	-1.09013	0.0307515
OSCP1	-1.09024	5.09e-10
PREPL	-1.09069	9.85e-07
ZNF589	-1.09135	0.00632415
EXOSC5	-1.0929	0.00062513
ADAMTS7	-1.09379	0.000495497
TTYH3	-1.09499	3.6e-08
DHFR	-1.09592	0.082739
MMP19	-1.09623	0.0155543
APOL1	-1.09652	0.0291061
TMEM126A	-1.09772	0.0462579
PCNX2	-1.10051	0.000676033
TEF	-1.10052	1.64e-27
MICAL1	-1.10057	0.00106847
PPARGC1B	-1.10137	0.000231034
TRABD2A	-1.10154	0.00279164
FAM83H	-1.10248	0.000420386
NUDT12	-1.10502	1.52e-07
PFKM	-1.10547	3.72e-07
NUBPL	-1.1062	6.89e-06
PEX11A	-1.10621	0.006848
TUB	-1.10695	0.0140863
PGRMC1	-1.10767	0.00100308
SUSD5	-1.10783	3.2e-06
ZDHHC1	-1.10844	0.000272197
GABARAP	-1.10849	3.03e-07
CIB2	-1.10934	0.00251517
AIFM2	-1.10953	2.35e-09
PYROXD2	-1.11037	9.19e-08
GAL3ST4	-1.11186	0.0538458
ATP6V0E2	-1.11473	0.000228058
SH3BGRL2	-1.11581	5.79e-18
MBOAT1	-1.11694	2.25e-14
REV3L	-1.11743	1.32e-08
BCKDHB	-1.11807	3.85e-05
CXCL16	-1.11918	0.000641836
PMVK	-1.1202	0.000874664
ZNF287	-1.12312	6.57e-13
PON2	-1.1232	0.0418909
KIF18B	-1.12382	0.00237208
UBXN2B	-1.12405	0.0161263
GAREM1	-1.1251	4.79e-08
LDAH	-1.12542	8.09e-17
CLGN	-1.12589	0.0188553
PTGFRN	-1.12613	1.66e-06
THRB	-1.12697	1.25e-07
QTRT1	-1.12817	3.8e-18
CREB3L1	-1.12981	8.18e-14
TSPYL5	-1.13105	5.02e-06
MAP2	-1.1334	1.77e-09
ZNF512B	-1.13461	2.59e-06
LYPD6	-1.13501	0.000293618
ISYNA1	-1.13746	3.92e-07
CARMIL1	-1.13751	0.0247893
SLC1A5	-1.13802	7.09e-05
VILL	-1.14009	6.8e-05
CCDC167	-1.14083	0.000131807
LIPA	-1.1423	1.39e-26
MYL6B	-1.14258	0.00013993
LIMCH1	-1.14322	0.000772707
GPR1	-1.14367	0.0386993
ECHDC2	-1.14646	0.000454684
SIPA1L2	-1.14887	1.24e-13
THTPA	-1.15008	2.38e-07
FAM174B	-1.15072	0.00812761
MAPK12	-1.15093	4.51e-05
ADM2	-1.15133	5.84e-09
FDXR	-1.15198	0.000196132
CEP41	-1.15205	1.41e-149
TRPA1	-1.15308	2.49e-05
ZNF469	-1.15321	0.00843228
PEMT	-1.15547	9.79e-06
CDC42EP2	-1.15556	0.0272559
SPC24	-1.15615	0.00504622
MORN2	-1.15715	6.5e-06
MRPL24	-1.15769	5.06e-08
ESR1	-1.15952	1.61e-06
LMNA	-1.15978	0.00469352
MORN4	-1.16129	0.0025688
IARS	-1.16256	0.00282092
UTP14A	-1.16347	0.0587193
DPCD	-1.16427	2.44e-07
PATZ1	-1.16453	0.000264477
TTC26	-1.16465	0.0845514
TMEM220	-1.16491	2.6e-09
TSHZ2	-1.16554	7.3e-08
HTRA3	-1.16558	0.0145197
PLIN2	-1.16636	1.91e-09
ZNF594	-1.16938	0.000636633
FAM129A	-1.17003	0.000379292
THAP8	-1.17417	1.21e-24
ZNF662	-1.17436	0.000178548
TTC5	-1.17561	0.00200999
TUBB2A	-1.17591	2.62e-08
OBSL1	-1.17604	3.06e-74
QSOX2	-1.1786	0.08889
ANGPTL1	-1.17931	1.11e-33
DCN	-1.18354	1.41e-71
TAF6L	-1.18429	7.77e-07
KIF6	-1.1846	0.00830379
TIGD2	-1.18475	5.51e-47
ZNF483	-1.18581	0.000932012
PER2	-1.18653	5.52e-06
TNFRSF10C	-1.1887	4.77e-09
TASP1	-1.18908	2.14e-18
A2M	-1.19001	0.000136891
CYP4V2	-1.19083	0.000510992
ARRDC4	-1.19086	0.00346034
NOV	-1.19136	0.000338095
NRXN2	-1.19307	1.34e-10
IQGAP3	-1.19393	2.01e-22
QPRT	-1.19441	0.000861457
SHC3	-1.19505	0.000104612
HEPH	-1.19587	0.0565605
STS	-1.19732	2.59e-11
ACSS1	-1.19861	8.74e-18
C11orf49	-1.199	0.000383744
MCM2	-1.19987	0.000291931
CCDC159	-1.20161	0.011249
CRELD2	-1.20186	0.00660644
RAB20	-1.20367	0.000477615
FOXRED2	-1.20375	0.000318668
C19orf44	-1.20413	0.000110628
STMN2	-1.20444	1.17e-05
TMEM9	-1.20479	0.0734482
UROS	-1.20542	4.87e-07
XYLB	-1.20654	3.66e-20
MGST1	-1.20748	0.00536895
ZBED6CL	-1.20779	7.29e-07
PLEKHG2	-1.21136	0.000108575
MMAB	-1.2132	0.0436818
GRIA1	-1.21385	0.00482416
DDX49	-1.21534	1.94e-06
ZNF214	-1.21582	9.03e-07
KCNG1	-1.21725	0.0401129
BAIAP2	-1.2193	0.000578044
LIN7A	-1.22007	0.00802704
SH3BP1	-1.22059	1.82e-07
GBGT1	-1.22206	0.000341821
MAGEE1	-1.2253	0.000287088
VWA1	-1.22551	1.92e-08
C1RL	-1.226	0.000904026
CHST15	-1.22632	1.07e-08
TNIP3	-1.22792	0.00702197
PGGHG	-1.22797	0.00179726
OLFML2A	-1.22808	6.5e-09
MPHOSPH6	-1.23014	0.0861781
GPNMB	-1.23071	0.000445598
UNC5B	-1.23316	2.12e-06
ADGRA2	-1.234	0.00031264
FAH	-1.23517	9.48e-08
TP53	-1.23547	0.00699748
MATN2	-1.23575	0.000413672
ANKRD37	-1.23775	4.44e-07
TTC30B	-1.2386	6.01e-13
TTC30A	-1.24031	5.68e-51
LMLN	-1.24096	1.68e-07
CCDC113	-1.24153	0.0887442
OSR2	-1.24382	3e-07
BMPER	-1.24566	0.0900052
CES1	-1.24656	2.68e-07
SETBP1	-1.24695	0.0123039
IGF2R	-1.24865	0.00712421
PSEN2	-1.2495	1.07e-10
TET1	-1.24994	0.000183992
C12orf4	-1.25002	1.02e-05
HSPB3	-1.25077	0.00373434
SCAP	-1.25367	0.000181075
STMN3	-1.25451	0.0282199
GALNT12	-1.25546	0.033122
TP53I11	-1.25571	2.11e-37
F2R	-1.25575	0.000282782
C1QTNF6	-1.25683	0.000103593
GAMT	-1.25724	0.0868168
MTCL1	-1.26116	3.46e-22
CXCL2	-1.26301	0.000332084
BDKRB2	-1.26328	2.06e-07
TCEAL7	-1.2644	4.16e-15
IFITM2	-1.26442	6.35e-10
TPCN2	-1.2648	2.24e-08
C2CD6	-1.2651	1.75e-07
WDR35	-1.26637	1.01e-05
EXPH5	-1.26715	6.4e-05
C17orf58	-1.26779	0.0198367
DET1	-1.26789	5.88e-16
ZNF608	-1.26833	2.08e-30
FTL	-1.27	3.66e-21
C20orf27	-1.27049	0.0150231
SIX2	-1.27075	1.8e-05
RNLS	-1.27075	5.62e-13
NID2	-1.27077	0.00501092
ZNF879	-1.27103	0.0141374
CLN6	-1.2725	0.0110606
TTLL11	-1.2729	0.000319977
MN1	-1.27411	6.2e-07
EFNA5	-1.27427	0.000542873
STIM1	-1.27491	1.31e-06
HECW2	-1.27564	0.00021083
GSTM3	-1.27608	2.44e-14
AMDHD2	-1.27817	0.000519392
TELO2	-1.28061	1.08e-06
MOCS1	-1.28112	0.000903787
GPX3	-1.28426	3.85e-30
FAM89A	-1.28588	5.17e-08
WARS	-1.28634	6.26e-06
NAGPA	-1.28732	6.63e-12
RGMA	-1.28735	2.13e-09
FLRT2	-1.28848	2.4e-06
LIPC	-1.28967	0.000781676
IDUA	-1.29096	9.65e-08
IGF2	-1.29649	6.2e-07
SLC2A4	-1.29664	0.0092883
LGALS9	-1.29956	0.00138759
HIST2H2BE	-1.29956	2.32e-05
HDHD5	-1.30016	0.00504271
ATP6AP1L	-1.30144	1.25e-06
SOX12	-1.30154	1.8e-27
C11orf45	-1.30168	0.000191721
SARM1	-1.30296	2.43e-31
2024-09-09	-1.30488	1.75e-06
MAPK8IP1	-1.30572	9.11e-07
MAP9	-1.3066	1.88e-14
GAREM2	-1.30755	0.000150925
MASP1	-1.30828	2.08e-14
NOTCH3	-1.31072	1.58e-24
ALDH3B1	-1.31092	0.0405236
LEF1	-1.31096	2.98e-10
APELA	-1.31196	2.35e-11
GYG2	-1.31206	3.06e-22
GPD1L	-1.31525	2.95e-05
ZRANB3	-1.31592	3.7e-06
ALDH2	-1.31623	0.000187524
DDIT4	-1.31627	1.4e-05
CDC25B	-1.31838	0.000748412
PRR7	-1.31968	0.000131735
GABBR2	-1.32162	4.5e-12
TMEM218	-1.3231	1.22e-09
INTS9	-1.32431	2.4e-06
EFNB1	-1.32442	4.22e-09
PIEZO2	-1.32554	5.31e-12
PROS1	-1.32692	0.00836109
SPATA24	-1.327	0.000663168
SERPINH1	-1.33039	0.000350523
MAP7	-1.33109	0.0676008
ZSWIM5	-1.33235	0.0580949
PRTFDC1	-1.33344	0.0887847
SLC18B1	-1.33396	1.05e-05
PKMYT1	-1.33514	0.000102193
SHMT2	-1.3362	1.21e-24
C3orf80	-1.33676	0.000719359
ARFGEF3	-1.33708	2.07e-07
TWIST2	-1.3403	0.0421789
MOCOS	-1.34767	4.05e-08
MKNK2	-1.34778	4.7e-26
IL34	-1.34871	1.61e-08
GLIS1	-1.3524	1.84e-12
EFHD1	-1.35583	3.64e-14
SLC45A1	-1.35766	0.0006519
ZNF883	-1.35923	0.0488696
GPAT2	-1.35972	0.00101812
OGFOD3	-1.36166	0.000981193
EGFL7	-1.36181	1.7e-06
CNTNAP1	-1.36228	0.0002229
PRMT6	-1.36438	8.21e-10
STXBP4	-1.36463	0.00329228
POR	-1.36511	8.59e-07
LURAP1L	-1.36701	2.87e-05
RPS23	-1.36794	0.00481374
SEMA4G	-1.36945	1.78e-23
CFB	-1.36961	0.000272061
KATNAL2	-1.37179	3.72e-05
KIAA0895	-1.37594	4.75e-06
FAM110B	-1.38167	8e-05
RAD51C	-1.38199	1.91e-05
LAMB1	-1.38232	3.21e-05
CEBPD	-1.38259	3.61e-05
IFITM3	-1.38322	1.94e-19
FRAS1	-1.38419	0.00248606
KIAA0825	-1.38675	5.35e-27
PDE9A	-1.39113	4.92e-05
ZNF660	-1.39133	0.000601049
HEXDC	-1.39222	9.72e-06
RGS11	-1.39442	0.000144028
SYNE3	-1.39485	0.00171822
SLC23A2	-1.39527	4.07e-07
ANGPT1	-1.39546	0.0265448
KLHL3	-1.39597	0.00299058
SPATA6	-1.39612	0.000529917
CDK20	-1.39617	0.00147237
NUDT14	-1.39772	2.49e-06
EFCAB6	-1.39815	1.02e-14
ADGRL2	-1.39828	0.00258896
SNAI2	-1.39829	0.000890852
TMEM99	-1.39853	1.08e-05
PLEKHG4B	-1.39871	2.02e-25
MAPKAPK3	-1.3994	1.98e-05
SREBF1	-1.40235	1.76e-07
NFIA	-1.40245	0.0123009
PRCD	-1.40646	0.0463836
KSR1	-1.4066	0.0002062
RTL5	-1.40728	0.0998714
SLC25A26	-1.40901	0.0736749
LGALS3BP	-1.40948	0.0267158
GALNT14	-1.41026	7.42e-12
PDZD4	-1.41059	1.43e-12
SLC1A2	-1.4112	3.67e-05
SEC11C	-1.41142	9.55e-16
EXOSC6	-1.41169	1.05e-34
CCL2	-1.41314	1.8e-23
LRRC27	-1.41522	1.82e-06
ZNF33B	-1.41762	2.7e-15
LAMA5	-1.42284	3.66e-06
PLEKHG1	-1.4238	1.25e-07
ALDH5A1	-1.42546	1.73e-07
HTRA1	-1.42582	0.0158082
EGLN3	-1.42631	2.02e-05
S1PR1	-1.42754	0.00196663
PDGFRB	-1.43033	2.15e-08
DBP	-1.43356	0.0752884
TRIM16L	-1.43662	1.23e-05
WSCD1	-1.43964	0.00244646
PLTP	-1.44031	0.00634027
RHBDD3	-1.44251	0.000135966
STK36	-1.4427	0.000513052
WASF3	-1.444	5.61e-06
FSIP1	-1.44578	2.29e-09
SLC1A7	-1.44612	0.028539
EFCAB7	-1.44695	2.62e-08
SERP2	-1.44845	1.27e-17
ANK1	-1.44957	1.44e-09
RPP40	-1.45271	0.0435305
EN1	-1.45415	2.43e-34
BCDIN3D	-1.45488	2.17e-06
ACOT4	-1.45687	1.07e-27
NICN1	-1.45743	3.26e-11
C1orf216	-1.45871	5.56e-19
BCAM	-1.45901	1.4e-07
FBXL14	-1.45986	2.1e-13
HR	-1.46155	0.00148824
FOS	-1.46328	1.35e-13
LEP	-1.46441	0.00751269
HIST2H2AB	-1.46725	4.96e-31
SLC4A3	-1.46772	0.00759961
PLBD2	-1.46952	0.000154124
SLC2A12	-1.46969	1.68e-13
PCSK9	-1.47106	0.0151589
DEPTOR	-1.4715	0.00125788
PIGZ	-1.47286	3.61e-27
IL6R	-1.47368	0.00244395
CNNM1	-1.47567	2.58e-15
COQ3	-1.47765	2.63e-09
SETMAR	-1.47783	0.000747587
ALDH1A3	-1.47869	7.96e-05
VWCE	-1.48296	1.48e-06
ARHGEF37	-1.48315	1.07e-08
SLC12A8	-1.48515	0.0978653
SPIN3	-1.48548	4.45e-19
PRDM11	-1.48573	2e-12
CPZ	-1.48637	0.0457017
ADCY4	-1.48905	0.000225394
NDN	-1.4905	1.54e-52
ZNF428	-1.49112	0.000394144
ZNF12	-1.49117	0.0685959
SLIT3	-1.49123	6.09e-06
NOVA1	-1.49179	1.08e-08
NCKAP5	-1.49341	0.000195306
2024-09-04	-1.49439	1.12e-06
HDDC2	-1.49452	0.000880267
C14orf132	-1.49616	0.0793648
STXBP6	-1.49875	0.00070912
BORCS7	-1.50188	0.000757945
THEM4	-1.50264	1.98e-20
TMEM266	-1.50315	1.22e-05
TMEM177	-1.51157	7.37e-12
ALDH3A2	-1.51217	7.96e-05
TRAPPC6A	-1.51494	7.05e-05
COL15A1	-1.51529	0.000251103
SCARB1	-1.51747	0.00154247
CAMK1	-1.51752	0.000534878
COLEC12	-1.51973	0.00960942
ANKRD65	-1.52003	0.0214843
MGARP	-1.52193	0.00159011
TCTN1	-1.52344	0.00029674
CDHR3	-1.52388	0.00232211
SELENBP1	-1.53047	7.82e-11
PNPLA4	-1.53066	4.39e-31
CIART	-1.53174	3.2e-19
C11orf70	-1.53248	2.97e-05
PIK3C2B	-1.5353	0.00100677
DAPK1	-1.53752	9.27e-30
TIMM8B	-1.53823	0.00193516
HSPA2	-1.53864	1.22e-06
PCDH18	-1.54076	4.88e-41
KLHL23	-1.5419	0.0862084
RASL12	-1.54318	0.00264961
PLXNB1	-1.54536	0.0606301
PFAS	-1.54609	5.55e-06
OLFML3	-1.54861	2.02e-25
APBA2	-1.54955	0.0772363
OSBPL7	-1.5497	1.75e-06
APBB3	-1.54987	2.31e-18
LRP3	-1.5504	5.91e-06
PDE3B	-1.55197	9.77e-34
CPS1	-1.55382	1.26e-07
PENK	-1.55779	5.22e-07
HHEX	-1.55797	0.000719359
AKNA	-1.55923	2.49e-11
NDUFA4L2	-1.55979	1.01e-07
PKDCC	-1.56222	0.00097764
NFATC4	-1.56594	1.6e-23
TTC12	-1.56777	0.0127437
SULF2	-1.57071	8.23e-09
CNKSR3	-1.5755	0.00264961
LACC1	-1.57776	1.58e-08
LYNX1	-1.57836	0.000738174
SLC43A3	-1.58026	6.48e-22
DPYSL2	-1.58168	0.0272347
AADAT	-1.58233	1.68e-06
CD320	-1.58251	3.64e-06
BEST1	-1.58408	0.00147237
SLC19A1	-1.58676	1.51e-18
AGPAT5	-1.58677	0.000145199
HSPA12B	-1.58752	2.44e-05
NR2F2	-1.58821	0.00163895
FAM13A	-1.59502	0.066522
MGST2	-1.59593	2.94e-17
MAP3K1	-1.59827	9.31e-07
GARNL3	-1.60005	5e-18
ACE	-1.60026	0.000138184
CC2D2A	-1.60092	0.00622971
GSTM4	-1.60112	0.00262339
ZFPM1	-1.60181	0.0503642
EYA1	-1.60255	0.0279799
KCND2	-1.61114	0.00537751
SLC8A1	-1.61681	7.73e-07
COL6A2	-1.61963	6.53e-32
CABLES1	-1.62139	0.00917159
SLC29A4	-1.62179	0.0535596
CADM1	-1.62209	1.16e-08
SAMD5	-1.6241	5.48e-26
OPLAH	-1.62468	2.02e-06
MCAM	-1.62564	0.00536895
COQ2	-1.62773	1.07e-31
AQP11	-1.62884	4.3e-08
ATP8B4	-1.63389	6.47e-05
SDC2	-1.63519	0.0617784
EBF1	-1.63605	0.00786093
FAM234B	-1.63617	1.78e-06
OLFML2B	-1.63747	0.0350507
BHMT2	-1.63755	0.0104094
ABCA10	-1.63784	3.64e-23
PTGS2	-1.63784	2.95e-08
FAM86B1	-1.63864	0.00121774
FHL1	-1.63986	0.0134358
CUBN	-1.64317	0.0186243
GHR	-1.6432	1.48e-08
SSPO	-1.64381	1.16e-30
CAT	-1.64571	0.00554674
FBLN1	-1.64583	1.76e-07
MYLIP	-1.64626	5.02e-05
CD302	-1.6492	0.00757546
LDB2	-1.65003	0.000613109
HES4	-1.6507	0.000118468
ACOX2	-1.65945	9.13e-07
AMIGO1	-1.66317	7.11e-05
CEP126	-1.66572	0.00444408
SYNGR1	-1.66583	3.96e-07
ACCS	-1.6663	0.00166372
PPP1R3C	-1.66773	2.57e-48
BBS5	-1.66775	3.14e-05
TECTA	-1.67165	0.0193181
PARD6G	-1.67263	8.89e-47
RIPK4	-1.67454	0.000855049
SGCG	-1.67486	0.000273984
FAM212B	-1.67532	4.48e-05
NPHP1	-1.67843	0.0954327
TMTC1	-1.67992	0.00395335
SPIN2A	-1.67995	3.43e-12
FSCN2	-1.68114	2.71e-14
PRKCE	-1.68367	6.06e-09
FAM90A1	-1.68436	0.00997372
TNFSF15	-1.68735	6.45e-05
RNF157	-1.68917	2.82e-06
OSGIN1	-1.69802	9.87e-11
NEURL1B	-1.69802	7.59e-08
JRK	-1.70136	0.00196385
TOX	-1.70407	0.00117626
KPTN	-1.70409	1.55e-24
KBTBD11	-1.70482	0.0209584
CYB5RL	-1.7062	0.000398321
VSTM2L	-1.70745	0.0150763
ARHGEF4	-1.70761	1.54e-16
ANKRD13B	-1.71151	0.000448876
SSTR1	-1.71284	0.00434534
FOXF2	-1.71557	0.0213891
LRRC6	-1.71574	0.011869
IFT74	-1.71732	3.48e-05
SDC3	-1.71799	1.38e-10
C1S	-1.71881	0.000441318
IL1R1	-1.72034	0.0044415
WWOX	-1.72296	2.24e-25
CACNA2D3	-1.72498	0.032643
PPM1L	-1.72624	0.000928608
PAG1	-1.72824	1.21e-06
ADRA1D	-1.72977	0.00228206
DMD	-1.73111	1.61e-05
IFI6	-1.73198	0.0467302
SNTG2	-1.73561	1.12e-05
JAG1	-1.73605	6.9e-22
EDA2R	-1.73865	0.0205073
DAGLA	-1.73884	0.00397241
ZSCAN31	-1.7423	0.0132474
KAZN	-1.74392	0.00125851
UBXN11	-1.74418	1.65e-19
CCND2	-1.74826	1.74e-05
F2RL2	-1.74895	0.0388119
IFI27	-1.75233	0.0145807
GABRE	-1.75268	1.01e-06
WFDC1	-1.75272	0.00659188
ASNS	-1.75418	0.00472285
CFD	-1.75819	1.63e-05
MROH8	-1.75943	2.52e-15
RENBP	-1.76448	0.0212054
ACADSB	-1.76752	6.51e-06
TGFB3	-1.76758	1.53e-06
DPYSL4	-1.76771	2.17e-16
ST8SIA1	-1.77318	1.11e-15
FAM43A	-1.77344	0.061433
CA12	-1.77413	0.0430489
CDCA7	-1.78163	0.00259636
PER3	-1.78249	4.22e-12
ECHDC3	-1.79402	0.000365804
ELFN1	-1.79835	1.21e-11
PTH1R	-1.79872	5.37e-11
ASIC1	-1.79958	2.84e-06
SCPEP1	-1.80132	3.53e-24
C1QTNF2	-1.80164	0.00654407
ADAMTS1	-1.80362	0.00203054
SLC12A7	-1.8048	2.95e-05
PECR	-1.8095	0.0114961
ACTA2	-1.80956	0.0127622
APOD	-1.81009	4.77e-14
FAT4	-1.81067	6.92e-06
CD200	-1.81368	9.21e-13
HIST2H3D	-1.81394	5.54e-09
SMIM10	-1.81591	0.0266516
PDE7B	-1.82371	4.14e-09
HNMT	-1.82447	6.44e-07
NMB	-1.82457	2.31e-26
DNAH7	-1.82765	3.68e-12
MRGPRF	-1.82993	0.00779093
PCK2	-1.83506	7.46e-07
WDR31	-1.83647	0.0138706
SLC17A7	-1.83902	2.86e-10
PTN	-1.83942	0.00205918
EPHX2	-1.84161	1.62e-34
TLR5	-1.84166	4.59e-05
PIMREG	-1.84427	7.19e-08
ZC2HC1C	-1.84557	7.76e-05
ADCY1	-1.85782	0.000771923
RASL11A	-1.85826	1.14e-07
SESN3	-1.86391	1.21e-05
CHRDL1	-1.86556	0.00125797
CEP162	-1.86578	0.000884721
COL5A3	-1.87082	1.33e-13
GSTM5	-1.87093	1.22e-07
ABCB4	-1.87321	0.0376453
C2	-1.87393	0.00799839
SMAD3	-1.88391	4.58e-05
ANKRD29	-1.88966	3.56e-07
CXCL12	-1.90674	0.00360073
ADCY3	-1.90759	0.00179064
RGS5	-1.9083	0.00025692
CCDC171	-1.90865	0.00147869
PTK2B	-1.91077	4.81e-06
RAB36	-1.91672	3.02e-05
SORBS2	-1.91982	2.54e-11
PLEKHG4	-1.92626	6.53e-05
FBXO41	-1.92674	2.66e-08
KIAA1217	-1.92685	1.73e-07
ADAMTS14	-1.93452	0.0516008
NLGN1	-1.93455	8.37e-15
HGF	-1.93688	1.03e-05
GGT5	-1.9415	5e-11
KNDC1	-1.94219	6.9e-06
ARHGAP28	-1.9435	0.000544328
LAMA4	-1.94716	5.98e-15
ACSS3	-1.94818	4.51e-09
SLC22A23	-1.9486	1.38e-10
CYB561A3	-1.95039	5.28e-08
KCNJ6	-1.95568	0.0560433
LRP5	-1.95899	9.77e-21
ME1	-1.97194	1.95e-17
ELOVL3	-1.98557	0.0091103
TBX15	-1.98736	0.0014111
CASP10	-1.98763	8.1e-06
PRTG	-1.9877	7.82e-13
CTSC	-1.98839	0.0150322
IFT88	-1.99225	0.00220068
CDON	-1.99367	1.32e-22
ZBED3	-2.00038	5.63e-05
PRUNE2	-2.00051	7.03e-06
CACNA1G	-2.00572	0.0109513
PLPP3	-2.01001	0.00037919
IGFBP2	-2.01134	4.82e-11
COL6A1	-2.016	0.00521535
KRTAP1-1	-2.02883	7.49e-08
FOXS1	-2.03235	2.31e-05
EPHX1	-2.03776	1.51e-06
GNAZ	-2.03932	3.25e-07
ALDH4A1	-2.04193	2.01e-05
FBLN2	-2.04308	0.0079766
NPAS3	-2.04961	0.0780857
TCN2	-2.05401	2.97e-06
CYP39A1	-2.05989	8.78e-07
TNFRSF19	-2.06314	3.5e-05
RNASET2	-2.06374	5.63e-07
LDB3	-2.06392	5.29e-33
ATOH8	-2.06394	0.00025035
C3	-2.06996	0.00110292
KCTD16	-2.0705	0.000197367
GAS1	-2.08091	1.51e-48
TNXB	-2.08519	4.94e-11
PTPRQ	-2.08584	5.37e-05
SDSL	-2.08648	0.0235628
POMGNT2	-2.09454	8.05e-15
PLA2G4A	-2.09539	0.00485217
SHC4	-2.09803	1.28e-05
ARMC4	-2.10253	0.000131986
EFNB3	-2.10843	0.0694745
GMDS	-2.10929	0.043539
AXIN2	-2.11087	0.00794128
DZIP3	-2.11291	0.015789
NRCAM	-2.12225	4.84e-19
GGACT	-2.13765	5.35e-27
KCNE4	-2.14152	0.00069604
OLFML1	-2.1421	1.08e-10
MAP6	-2.14426	0.000777867
MKL2	-2.14946	2.83e-10
MYH3	-2.15247	4.52e-06
CD248	-2.15665	0.000272061
MMP16	-2.16328	1.04e-29
C20orf196	-2.17936	9.28e-14
CAND2	-2.18563	3.99e-09
KCNT2	-2.1868	0.00167477
SHC2	-2.18771	1.61e-15
C1R	-2.1878	4.23e-07
ROR2	-2.19588	7.17e-11
LUZP2	-2.1962	0.00108133
MBP	-2.19724	8.35e-08
MOB3B	-2.19874	0.0141557
NTN4	-2.19982	0.000330232
CLMN	-2.20148	5.33e-08
NIM1K	-2.20704	0.000174613
VCAM1	-2.21018	0.015451
TSEN2	-2.21112	0.0759162
MNS1	-2.21815	0.000638618
NXPH4	-2.22457	0.000227731
NAP1L2	-2.23091	4.89e-05
ITGA8	-2.23096	3.56e-29
NQO1	-2.23742	0.00237208
TRIB3	-2.24028	1.56e-12
CCL7	-2.2432	0.000217231
PNMA8B	-2.24634	0.000126646
GRK5	-2.24845	2.31e-05
PLA1A	-2.25106	1.84e-12
ALDH16A1	-2.25215	0.0215444
PPFIA2	-2.25319	0.00327628
ROR1	-2.25474	0.0333859
PCSK1N	-2.25805	1.01e-05
ANK2	-2.25879	2.15e-27
IGSF10	-2.26483	1.42e-06
IRX6	-2.2712	0.0530635
COL18A1	-2.27904	0.0165625
RNF212	-2.29131	0.0276386
AKR1C1	-2.29607	0.0417127
PLPPR3	-2.30057	9.36e-14
PAPPA	-2.30215	0.000500631
SLC6A17	-2.31163	4.6e-15
LRMDA	-2.31295	1.64e-06
ARSE	-2.32088	1.06e-06
BCL2	-2.32228	0.00994964
NFE2	-2.32761	5.8e-15
FAM149A	-2.34138	0.0044859
TUBB2B	-2.34536	0.000139799
PLCB1	-2.36868	0.043451
FBN2	-2.37178	1.92e-05
SLC2A9	-2.37305	3.21e-06
PLAC9	-2.38021	5.35e-10
PIFO	-2.38128	0.00123821
EFCAB1	-2.38331	0.00129626
PTGER4	-2.38616	1.31e-07
SECTM1	-2.39096	0.000712388
ANKRD35	-2.40039	0.000383744
PTPRO	-2.40101	6.52e-06
FSD1	-2.40132	3.8e-05
CHRM2	-2.40368	3.1e-05
ABCB6	-2.4102	5.86e-06
ARHGAP6	-2.41139	2.75e-06
PLXNC1	-2.41256	0.000229321
DLL4	-2.41685	0.0140067
CLDN11	-2.42047	6.84e-26
AKR1C2	-2.42716	2.73e-06
RTL3	-2.42882	2.11e-07
MANSC1	-2.44155	1.11e-17
HOGA1	-2.44243	0.00329228
SVEP1	-2.44431	0.000218005
EPAS1	-2.44633	1.69e-20
SLC6A9	-2.44742	9.21e-13
ADAMTS5	-2.45892	6.63e-09
PPP1R14A	-2.46001	8.54e-06
TPRG1	-2.4616	0.00355039
ROBO2	-2.46548	0.00502758
LGR5	-2.47405	0.0656476
TRABD2B	-2.47409	0.00082553
ESPNL	-2.47432	0.0158989
PTX3	-2.47727	9.46e-05
SPRY1	-2.47916	0.00235266
FAM107A	-2.4896	1.33e-40
CYGB	-2.49334	2.49e-11
GPR63	-2.50228	3.54e-05
TLR3	-2.50373	0.0872193
GPR65	-2.51297	0.0230988
HS6ST1	-2.51779	4.89e-26
CLCNKB	-2.52144	8.48e-14
MRVI1	-2.52663	1.24e-07
IRAK1BP1	-2.5275	9.06e-06
RGN	-2.54248	1.5e-06
DIRAS3	-2.55005	1.41e-07
KCND3	-2.55779	0.003861
ENPEP	-2.5602	1.81e-07
ZNF423	-2.56244	2.35e-07
AFAP1L2	-2.56704	0.0593867
PODN	-2.56764	0.00152452
C15orf59	-2.57769	1.43e-34
ACP5	-2.57827	2.24e-12
FBLN7	-2.59882	0.000770232
TCF21	-2.6022	0.000932046
ENPP2	-2.60242	0.00526823
CAVIN2	-2.62975	0.00434782
LSAMP	-2.65136	0.00228206
P2RX7	-2.67177	2.95e-08
FCMR	-2.67511	0.00357337
UPK1A	-2.68018	2.05e-11
WISP2	-2.69796	0.0683647
PHGDH	-2.71532	0.0978682
RASSF2	-2.72105	0.00772515
ALDH1A1	-2.72534	8.74e-11
PSAT1	-2.72646	0.0276935
CPXM1	-2.73653	7.73e-09
MYH11	-2.73866	0.00107765
SFRP2	-2.73925	0.000205758
ADORA2B	-2.74212	0.0931722
ALDH3A1	-2.75985	0.0909725
TSPAN11	-2.76055	0.000150937
KCNIP3	-2.76397	3.79e-40
BEX1	-2.76442	0.000663168
PLXNA4	-2.76836	5.54e-20
CASC10	-2.771	3.39e-19
FMO1	-2.80742	0.00062688
TRAM1L1	-2.8111	1.16e-08
METAP1D	-2.81339	8.43e-47
PNMA3	-2.81759	7.08e-05
FMOD	-2.84102	0.00204623
KLHDC7B	-2.84232	3.52e-12
CSTA	-2.84516	1.3e-19
LRRN4CL	-2.84673	3.11e-34
OLFM2	-2.84985	0.00697028
SYTL2	-2.8614	0.0175418
RIMS3	-2.87145	0.000567957
GPC3	-2.89198	0.0128106
GUCY1A2	-2.89878	2.54e-05
PNMA2	-2.90377	9.89e-05
PGF	-2.91917	0.0508095
HPD	-2.92135	0.00788047
CXCL5	-2.92274	0.000381307
EDNRA	-2.92713	0.00155529
CDH6	-2.93805	1.69e-06
CYP7B1	-2.94389	3.4e-33
SDK1	-2.9488	1.22e-05
SLC47A1	-2.95957	1.24e-06
BMP4	-2.9612	5.93e-05
TPD52L1	-2.97435	4.58e-05
PTGIS	-2.97762	2.4e-07
PTGDS	-2.97793	0.000244799
FAM86B2	-2.98054	0.0403921
CHRDL2	-2.98809	2.83e-05
MYL3	-2.98932	0.0692248
ISM1	-2.99044	3.71e-56
PLXDC1	-3.00025	1.17e-27
ID4	-3.00085	0.00221379
FAM20A	-3.00305	5.97e-05
LEPR	-3.00369	0.00472285
GLDN	-3.01783	1.78e-08
NTN1	-3.02677	0.0257897
LRP2	-3.0327	0.0563549
ITIH5	-3.05719	0.0943753
ENOX1	-3.06007	2.35e-07
MAN1C1	-3.07201	0.000781676
SOD3	-3.07292	3.33e-53
RARRES3	-3.07323	9.06e-78
MEOX2	-3.08094	0.00656296
DCLK1	-3.08537	0.00391242
PIR	-3.08715	0.00302724
CHI3L2	-3.08871	0.0400609
SMO	-3.09746	0.000127603
FLRT1	-3.10421	0.0188537
COL23A1	-3.11087	0.000925119
TDO2	-3.12975	2.29e-09
ADA2	-3.14255	0.0640667
EFHC2	-3.1559	0.00171895
INHBE	-3.16537	4.36e-05
EGFL6	-3.16804	0.00902571
PPARG	-3.17406	1.39e-11
RARRES2	-3.17871	4.06e-05
STON2	-3.19268	5.09e-08
PLPPR4	-3.19378	5.18e-11
ERC2	-3.19911	0.0173422
MYOC	-3.208	0.000136644
SOWAHD	-3.20879	1.6e-18
APLN	-3.21204	0.000414918
IL18R1	-3.22733	2.2e-08
PREX1	-3.22737	3.19e-07
ARHGAP25	-3.2372	5.28e-05
RORB	-3.24508	7.67e-19
RTN1	-3.25994	5.25e-05
MYH2	-3.27548	3.39e-08
HTR2A	-3.2867	1.21e-06
DENND2A	-3.29493	1.15e-06
SLC7A11	-3.29659	1.99e-06
LFNG	-3.3003	0.000122799
VTN	-3.3019	0.0820026
CABCOCO1	-3.32548	2.11e-23
GNLY	-3.329	8.46e-07
SNCA	-3.33631	0.00213394
RXFP1	-3.33646	0.0415819
IL20RB	-3.34339	0.036178
PHACTR3	-3.34968	0.000193494
ADAMTS9	-3.35078	0.00800416
NRK	-3.35573	0.000373648
GUCY1B1	-3.3605	3.15e-08
SCN4B	-3.36334	2.15e-16
EDNRB	-3.36532	2.44e-07
SLC9A9	-3.38056	0.00161271
POPDC2	-3.3865	0.000415523
CRISPLD2	-3.39508	0.000126378
SCG2	-3.40272	1.36e-07
ABCA6	-3.40286	0.00159184
DIO3	-3.4058	2.25e-23
FLRT3	-3.40645	0.00334438
GREB1	-3.42711	5.57e-84
KIT	-3.42754	4.7e-10
SULT2B1	-3.44224	0.000268873
RSPO1	-3.45639	2.85e-05
IL2RB	-3.45816	0.00391049
ADRA2A	-3.46429	0.00414871
2024-09-03	-3.49661	0.0138847
TMEM132D	-3.50009	0.0513027
WDR86	-3.50066	0.000525302
ADRA1B	-3.5022	0.0635418
ADAM28	-3.50987	0.00574586
CXCL1	-3.52459	0.00016006
DMGDH	-3.53388	3.6e-05
ERICH2	-3.53489	1.02e-05
ECM2	-3.53699	4.6e-05
PRRG3	-3.53957	1.41e-09
CHI3L1	-3.54936	9.36e-07
NTRK2	-3.56424	1.34e-05
PDE3A	-3.57915	6.06e-08
CCDC102B	-3.59496	6.45e-06
BRINP1	-3.61331	2.14e-18
CD79B	-3.61597	0.000794717
APCDD1	-3.62798	0.0112968
IL21R	-3.63466	2.46e-05
AKR1C3	-3.64818	3.78e-06
SEMA6A	-3.66851	4.33e-17
OSR1	-3.68269	0.00052741
SLC7A14	-3.69788	0.0408135
ELOVL2	-3.70504	1.64e-05
APOE	-3.70786	0.00018992
VWA5A	-3.72473	0.000131133
PDGFD	-3.73488	1.76e-59
GSG1	-3.76711	0.000161849
CLDN23	-3.7816	2.82e-06
PDE1A	-3.78838	2.48e-21
RTN4RL1	-3.79606	1.64e-07
ALPL	-3.81677	1.05e-13
STK32B	-3.81757	0.0259464
GPM6B	-3.85288	4.37e-17
TNFSF18	-3.88154	0.0184065
ADAM33	-3.88592	0.00108012
AGT	-3.8913	0.000136358
UBL4B	-3.93185	0.00166163
ACTG2	-3.94914	3.52e-07
FER1L6	-3.96495	0.0309172
PPARGC1A	-3.96835	6.05e-10
AKR1B15	-3.97361	0.0117478
EPHB6	-4.01852	5.53e-08
CD14	-4.02386	3.68e-07
FRRS1L	-4.03714	0.00442214
CXCL14	-4.06312	0.000705248
STUM	-4.06646	0.000496309
PPL	-4.10571	1.4e-10
MAP1LC3C	-4.14079	9.08e-11
SLC19A3	-4.16414	0.0770823
HEYL	-4.20523	0.06357
CH25H	-4.2175	6.84e-18
CRYGN	-4.25645	0.000171391
XPNPEP2	-4.27534	0.000394144
RAMP3	-4.28381	8.9e-14
PCSK2	-4.29178	0.00947078
LCNL1	-4.34752	1.84e-13
SEMA3D	-4.39611	1.16e-06
ACAN	-4.40229	0.0298442
CXCL6	-4.42545	6.51e-19
CCL13	-4.44164	0.00100622
CX3CL1	-4.56876	4.13e-06
P2RX6	-4.57092	0.0568951
HAO2	-4.64224	5.87e-35
HCN1	-4.64885	0.00193895
VIT	-4.69591	4.74e-05
TMEM26	-4.77404	0.0136248
FMO3	-4.77686	0.00714768
SLC40A1	-4.8202	0.0889832
SULT1A1	-4.85752	0.0206279
FMO4	-4.89723	1.1e-05
CASP12	-5.05276	0.0006365
CMKLR1	-5.09183	0.000227919
AKR1B10	-5.10491	3.21e-06
METTL24	-5.1112	5.39e-08
KCNB1	-5.15881	0.0618689
ABCA8	-5.18009	1.55e-07
SMOC2	-5.20995	0.0765845
SEC14L5	-5.30183	0.00115652
LBP	-5.31031	2.5e-05
DUSP27	-5.33186	0.00385418
HAAO	-5.41022	0.0261359
HCK	-5.52342	7.65e-12
RSPO2	-5.5321	0.000201192
NKD2	-5.56291	0.000525512
LPL	-5.70445	0.0277416
FGF10	-5.8296	0.0688891
COL14A1	-5.84454	0.000126221
CCKAR	-5.88841	0.0242479
GUCY1A1	-6.04652	0.0430307
TMEM176B	-6.05005	2.06e-05
ABCA9	-6.27833	0.0262535
OMD	-6.37908	0.084055
TMEM176A	-6.41501	0.0110898
CYP19A1	-6.45474	0.0244566
ACOT12	-6.58986	0.0197233
KCNE3	-7.00577	0.0612711
DRD1	-7.43091	0.00107835
UNC5D	-7.86721	0.00344806
FMO2	-8.12786	2.12e-06
CCL8	-8.71734	1.28e-05
