# Supplementary material for: Tie2 activity in cancer associated myofibroblasts serves as novel target against reprogramming of cancer cells to embryonic-like cell state and associated poor prognosis in oral carcinoma patients
Source: J Exp Clin Cancer Res. 2025 May 10;44:142. doi: 10.1186/s13046-025-03405-8 (PMC12065280; doi:10.1186/s13046-025-03405-8)
Supplement: Supplementary file 3 — Supplementary Material 3. [file 13046_2025_3405_MOESM3_ESM.xlsx]

## Sheet: KEGG_Wiki_Reactome_cytoscape
Table S2: RNA sequencing analysis of UT-CAF and TGFβ treated-CAF co-cultured with cancer cells for 4 days; Differentially expressed genes, related to Figure 1
ID	Term	Ontology Source	Term PValue	Term PValue Corrected with Benjamini-Hochberg	Group PValue	Group PValue Corrected with Benjamini-Hochberg	GOLevels	GOGroups	% Associated Genes	Nr. Genes	Associated Genes
R-HSA:1474244	Extracellular matrix organization	REACTOME_Pathways_13.05.2021	2.38168e-14	2.00061e-12	2.38168e-14	3.33435e-13	[-1]	Group13	16.6113	50	[ADAM12, ADAM19, ADAM8, ADAMTS16, ADAMTS18, ADAMTS4, BMP2, CD44, COL10A1, COL13A1, COL22A1, COL24A1, COL4A3, COL4A4, COL6A6, COL7A1, COL8A2, COMP, FGF2, FN1, HAPLN1, ICAM1, ICAM3, ITGA10, ITGA2, ITGB1, ITGB3, ITGB6, KDR, LAMC2, LAMC3, LOX, LOXL4, LTBP2, LUM, MFAP4, MFAP5, MMP3, MMP8, MMP9, NCAM1, P3H2, PCOLCE2, PLOD2, SERPINE1, SH3PXD2A, TGFB1, TIMP1, TLL2, TNC]
R-HSA:216083	Integrin cell surface interactions	REACTOME_Pathways_13.05.2021	3.87788e-09	1.62871e-07	2.38168e-14	3.33435e-13	[-1]	Group13	23.5294	20	[CD44, COL10A1, COL13A1, COL4A3, COL4A4, COL6A6, COL7A1, COL8A2, COMP, FN1, ICAM1, ICAM3, ITGA10, ITGA2, ITGB1, ITGB3, ITGB6, KDR, LUM, TNC]
R-HSA:9006934	Signaling by Receptor Tyrosine Kinases	REACTOME_Pathways_13.05.2021	3.81951e-07	4.58341e-06	3.81951e-07	1.78244e-06	[-1]	Group06	10.2767	52	[ABI1, ADAM12, ATP6V0A2, BDNF, CHEK1, CILP, COL24A1, COL4A3, COL4A4, COL6A6, DNM3, EGR2, EPGN, ERBB3, EREG, FGF2, FGF5, FGFR2, FN1, GAB2, GALNT3, HBEGF, ID3, ITGA2, ITGB1, ITGB3, ITPR3, KDR, LAMC2, LAMC3, MET, MMP9, NCF2, NEDD4, NRG1, NRP2, PDGFC, PLAT, PTPN12, RALA, RANBP9, ROCK1, RRAD, SGK1, SPHK1, STAM2, STMN1, TGFA, THBS4, TRIB1, VAV3, VEGFC]
R-HSA:6785807	Interleukin-4 and Interleukin-13 signaling	REACTOME_Pathways_13.05.2021	5.82321e-08	1.22287e-06	1.53822e-06	5.38378e-06	[-1]	Group11	19.4444	21	[CCND1, CXCL8, FGF2, FN1, FOXO1, FOXO3, ICAM1, IL12A, IL13RA2, IL1A, IL1B, IL23A, ITGB1, LCN2, LIF, MMP3, MMP9, SAA1, TGFB1, TIMP1, ZEB1]
R-HSA:1280215	Cytokine Signaling in Immune system	REACTOME_Pathways_13.05.2021	1.1255e-07	1.89084e-06	1.53822e-06	5.38378e-06	[-1]	Group11	9.51049	68	[ACVR1C, BMP2, BMP6, CCL20, CLCF1, CNTF, CSF2, CSF2RB, CXCL10, CXCL11, CXCL8, CXCL9, EBI3, EPOR, GDF6, IFNA1, IFNAR2, IFNB1, IFNE, IFNL1, IFNL2, IFNL3, IL11, IL12A, IL13RA2, IL1A, IL1B, IL1RN, IL23A, IL27RA, IL32, INHBA, LIF, TGFB1, TNFRSF12A, TNFRSF21, TNFSF10]
R-HSA:449147	Signaling by Interleukins	REACTOME_Pathways_13.05.2021	1.90189e-06	1.7751e-05	1.53822e-06	5.38378e-06	[-1]	Group11	10.1732	47	[BRWD1, CCL20, CCND1, CLCF1, CNTF, CRLF1, CSF2, CSF2RB, CXCL10, CXCL8, EBI3, FGF2, FN1, FOXO1, FOXO3, GAB2, ICAM1, IFNL1, IFNL2, IFNL3, IL11, IL12A, IL13RA2, IL1A, IL1B, IL1RN, IL23A, IL27RA, IL32, ITGB1, LCN2, LIF, MAPK8, MMP3, MMP9, NOD2, PIK3CD, PSMD2, PTPN12, RALA, RIPK2, SAA1, SERPINB2, STX1A, TGFB1, TIMP1, ZEB1]
KEGG:04060	Cytokine-cytokine receptor interaction	KEGG_13.05.2021	6.63284e-08	5.04096e-06	5.20393e-07	1.04079e-05	[-1]	Group15	12.5424	37	[ADAM12, ADAM19, ADAM8, ADAMTS16, ADAMTS18, ADAMTS4, BMP2, CD44, COL10A1, COL13A1, COL22A1, COL24A1, COL4A3, COL4A4, COL6A6, COL7A1, COL8A2, COMP, FGF2, FN1, HAPLN1, ICAM1, ICAM3, ITGA10, ITGA2, ITGB1, ITGB3, ITGB6, KDR, LAMC2, LAMC3, LOX, LOXL4, LTBP2, LUM, MFAP4, MFAP5, MMP3, MMP8, MMP9, NCAM1, P3H2, PCOLCE2, PLOD2, SERPINE1, SH3PXD2A, TGFB1, TIMP1, TLL2, TNC]
KEGG:04630	JAK-STAT signaling pathway	KEGG_13.05.2021	9.48405e-05	0.000800875	5.20393e-07	1.04079e-05	[-1]	Group15	12.3457	20	[BIRC2, BIRC3, CAV3, CCND1, COL4A3, COL4A4, COL6A6, COMP, FN1, ITGA10, ITGA2, ITGB1, ITGB3, ITGB6, KDR, LAMC2, LAMC3, MAPK8, MET, PDGFC, PIK3CD, ROCK1, THBS4, TNC, VAV3, VEGFC]
KEGG:04510	Focal adhesion	KEGG_13.05.2021	3.62174e-06	0.000137626	7.3947e-06	3.69735e-05	[-1]	Group19	12.9353	26	[CD44, COL10A1, COL13A1, COL4A3, COL4A4, COL6A6, COL7A1, COL8A2, COMP, FN1, ICAM1, ICAM3, ITGA10, ITGA2, ITGB1, ITGB3, ITGB6, KDR, LUM, TNC]
KEGG:04151	PI3K-Akt signaling pathway	KEGG_13.05.2021	3.63841e-05	0.000460866	7.3947e-06	3.69735e-05	[-1]	Group19	9.88701	35	[CCND1, CNTF, CSF2, CSF2RB, EPOR, IFNA1, IFNAR2, IFNB1, IFNE, IFNL1, IFNL2, IFNL3, IL11, IL12A, IL13RA2, IL23A, IL27RA, LIF, PIK3CD, STAM2]
KEGG:05165	Human papillomavirus infection	KEGG_13.05.2021	0.00125706	0.00597104	7.3947e-06	3.69735e-05	[-1]	Group19	8.76133	29	[ABI1, ADAM12, ATP6V0A2, BDNF, CHEK1, CILP, COL24A1, COL4A3, COL4A4, COL6A6, DNM3, EGR2, EPGN, ERBB3, EREG, FGF2, FGF5, FGFR2, FN1, GAB2, GALNT3, HBEGF, ID3, ITGA2, ITGB1, ITGB3, ITPR3, KDR, LAMC2, LAMC3, MET, MMP9, NCF2, NEDD4, NRG1, NRP2, PDGFC, PLAT, PTPN12, RALA, RANBP9, ROCK1, RRAD, SGK1, SPHK1, STAM2, STMN1, TGFA, THBS4, TRIB1, VAV3, VEGFC]
KEGG:05200	Pathways in cancer	KEGG_13.05.2021	6.51866e-06	0.000123855	6.51866e-06	4.34577e-05	[-1]	Group02	9.22787	49	[ATP6V0A2, BCL10, CAMK2A, CIITA, CYP27B1, FCER1G, IFNA1, IFNB1, IL12A, IL1A, IL1B, IL23A, MAPK8, NOD2, PLK3, PPP3CC, RIPK2, SPHK1, TGFB1, TLR1]
KEGG:05205	Proteoglycans in cancer	KEGG_13.05.2021	5.23327e-06	0.000132576	5.23327e-06	5.23327e-05	[-1]	Group04	12.6829	26	[CCND1, CXCL8, FGF2, FN1, FOXO1, FOXO3, ICAM1, IL12A, IL13RA2, IL1A, IL1B, IL23A, ITGB1, LCN2, LIF, MMP3, MMP9, SAA1, TGFB1, TIMP1, ZEB1]
KEGG:05152	Tuberculosis	KEGG_13.05.2021	0.000398181	0.00232783	1.86938e-05	7.47754e-05	[-1]	Group16	11.1111	20	[CAMK2A, CAV3, CCND1, CD44, ERBB3, FGF2, FN1, FZD8, HBEGF, ITGA2, ITGB1, ITGB3, ITPR3, KDR, LUM, MET, MMP9, PIK3CD, PLAU, PLAUR, ROCK1, TGFB1, VAV3, WNT2, WNT5B, WNT9A]
R-HSA:109582	Hemostasis	REACTOME_Pathways_13.05.2021	6.64602e-05	0.000328391	6.64602e-05	0.000155074	[-1]	Group10	8.53462	53	[CAMK2A, CSF2, CSF2RB, DUSP5, EPGN, ERBB3, EREG, FGF2, FGF5, FGFR2, FN1, GDNF, GFRA1, HBEGF, IL17RD, ITGB3, MET, NCAM1, NRG1, PSMD2, RANBP9, RASA2, TEK, TGFA]
KEGG:05202	Transcriptional misregulation in cancer	KEGG_13.05.2021	0.00035575	0.00225308	0.00035575	0.00101643	[-1]	Group03	10.9375	21	[ACVR1C, BMP2, BMP6, CCL20, CLCF1, CNTF, CSF2, CSF2RB, CXCL10, CXCL11, CXCL8, CXCL9, EBI3, EPOR, GDF6, IFNA1, IFNAR2, IFNB1, IFNE, IFNL1, IFNL2, IFNL3, IL11, IL12A, IL13RA2, IL1A, IL1B, IL1RN, IL23A, IL27RA, IL32, INHBA, LIF, TGFB1, TNFRSF12A, TNFRSF21, TNFSF10]
KEGG:04020	Calcium signaling pathway	KEGG_13.05.2021	0.00273514	0.00989859	0.00273514	0.00390734	[-1]	Group01	9.16667	22	[ARNT2, BIRC2, BIRC3, CDK14, CSF2, CXCL8, ETV4, FOXO1, HMGA2, IGFBP3, MET, MITF, MMP3, MMP9, PAX8, PBX3, PLAT, PLAU, REL, TRAF1, ZEB1]
R-HSA:5683057	MAPK family signaling cascades	REACTOME_Pathways_13.05.2021	0.00155054	0.00566285	0.00564055	0.00658065	[-1]	Group12	8.92308	29	[CAMK2A, CSF2, CSF2RB, DUSP5, EPGN, ERBB3, EREG, FGF2, FGF5, FGFR2, FN1, GDNF, GFRA1, HBEGF, IL17RD, ITGB3, MET, NCAM1, NRG1, PSMD2, RANBP9, RASA2, TEK, TGFA]
R-HSA:5673001	RAF/MAP kinase cascade	REACTOME_Pathways_13.05.2021	0.00628914	0.0170415	0.00564055	0.00658065	[-1]	Group12	8.57143	24	[ATP1B1, ATP2A3, CD44, DGKH, DGKI, DOCK10, DOCK2, ENDOD1, FCER1G, FN1, IFNA1, IFNB1, ISLR, ITGA10, ITGA2, ITGB1, ITGB3, ITPR3, KIF18A, KIF21A, KIF23, KIF3C, KLC3, MGLL, OLR1, P2RX1, PDPN, PHACTR2, PLAT, PLAU, PLAUR, PSG1, PSG2, PSG3, PSG4, PSG5, PSG6, PSG7, PSG9, RAB27B, RAPGEF3, SERPINB2, SERPINE1, SERPINE2, SRGN, SYTL4, TEK, TGFB1, TIMP1, TUBA4A, VAV3, VEGFC, ZFPM2]
R-HSA:5684996	MAPK1/MAPK3 signaling	REACTOME_Pathways_13.05.2021	0.00811325	0.0212973	0.00564055	0.00658065	[-1]	Group12	8.39161	24	[BDNF, CACNA2D2, CACNB4, DUSP5, ERBB3, EREG, FGF2, FGF5, FGFR2, IL1A, IL1B, KDR, MAPK8, MECOM, MET, PDGFC, PPP3CC, PTPRR, RASA2, STMN1, TEK, TGFA, TGFB1, VEGFC]

## Sheet: Enrichment score
Table S2: RNA sequencing analysis of UT-CAF and TGFβ treated-CAF co-cultured with cancer cells for 4 days; Differentially expressed genes, related to Figure 1
Top 10 most significant pathway, based on Group PValue Corrected with Benjamini-Hochberg
Pathway	Associated Genes	PValue	Enrichment Score
Integrin cell surface interactions	23.5294	3.33435e-13	5
Extracellular matrix organization	16.6113	3.33435e-13	4		Score
Signaling by Receptor Tyrosine Kinases	10.2767	1.78244e-06	3		>1-<5=1
Interleukin-4 and Interleukin-13 signaling	19.4444	5.38378e-06	4		>5-<10=2
Signaling by Interleukins	10.1732	5.38378e-06	3		>10-<15=3
Cytokine Signaling in Immune system	9.51049	5.38378e-06	2		>15-<20=4
Cytokine-cytokine receptor interaction	12.5424	1.04079e-05	3		>20-<25=5
JAK-STAT signaling pathway	12.3457	1.04079e-05	3
Focal adhesion	12.9353	3.69735e-05	3
PI3K-Akt signaling pathway	9.88701	3.69735e-05	2
Human papillomavirus infection	8.76133	3.69735e-05	2
Pathways in cancer	9.22787	4.34577e-05	2
Proteoglycans in cancer	12.6829	5.23327e-05	3
Tuberculosis	11.1111	7.47754e-05	3
Hemostasis	8.53462	0.000155074	2
Transcriptional misregulation in cancer	10.9375	0.00101643	3
Calcium signaling pathway	9.16667	0.00390734	2
MAPK family signaling cascades	8.92308	0.00658065	2
RAF/MAP kinase cascade	8.57143	0.00658065	2
MAPK1/MAPK3 signaling	8.39161	0.00658065	2

## Sheet: GSEA
Table S2: RNA sequencing analysis of UT-CAF and TGFβ treated-CAF co-cultured with cancer cells for 4 days; Differentially expressed genes, related to Figure 1
NAME	GS<br> follow link to MSigDB	GS DETAILS	SIZE	ES	NES	NOM p-val	FDR q-val	FWER p-val	RANK AT MAX	LEADING EDGE
HALLMARK_TNFA_SIGNALING_VIA_NFKB	HALLMARK_TNFA_SIGNALING_VIA_NFKB	Details ...	59	0.346221	3.05881	0	0	0	832	tags=76%, list=43%, signal=129%
HALLMARK_KRAS_SIGNALING_UP	HALLMARK_KRAS_SIGNALING_UP	Details ...	58	0.293258	2.63163	0	0.0100215	0.02	453	tags=52%, list=23%, signal=65%
REACTOME_CYTOKINE_SIGNALING_IN_IMMUNE_SYSTEM	REACTOME_CYTOKINE_SIGNALING_IN_IMMUNE_SYSTEM	Details ...	138	0.19612	2.56067	0.00203252	0.0116716	0.035	831	tags=61%, list=43%, signal=99%
HALLMARK_INFLAMMATORY_RESPONSE	HALLMARK_INFLAMMATORY_RESPONSE	Details ...	61	0.265808	2.48996	0	0.0157591	0.061	712	tags=62%, list=36%, signal=95%
REACTOME_KERATINIZATION	REACTOME_KERATINIZATION	Details ...	21	0.444905	2.44038	0	0.0180374	0.087	441	tags=67%, list=23%, signal=85%
TGANTCA_AP1_C	TGANTCA_AP1_C	Details ...	174	0.162614	2.42858	0	0.0160481	0.093	921	tags=62%, list=47%, signal=107%
REACTOME_FORMATION_OF_THE_CORNIFIED_ENVELOPE	REACTOME_FORMATION_OF_THE_CORNIFIED_ENVELOPE	Details ...	19	0.462161	2.42109	0.00194175	0.0148864	0.099	441	tags=68%, list=23%, signal=88%
REACTOME_MAPK_FAMILY_SIGNALING_CASCADES	REACTOME_MAPK_FAMILY_SIGNALING_CASCADES	Details ...	40	0.304801	2.23065	0	0.0546418	0.361	831	tags=73%, list=43%, signal=124%
HALLMARK_EPITHELIAL_MESENCHYMAL_TRANSITION	HALLMARK_EPITHELIAL_MESENCHYMAL_TRANSITION	Details ...	83	0.209482	2.21272	0	0.0547332	0.396	830	tags=63%, list=43%, signal=104%
REACTOME_SIGNALING_BY_INTERLEUKINS	REACTOME_SIGNALING_BY_INTERLEUKINS	Details ...	109	0.179935	2.13853	0.00197628	0.0785751	0.55	831	tags=60%, list=43%, signal=98%
REACTOME_INNATE_IMMUNE_SYSTEM	REACTOME_INNATE_IMMUNE_SYSTEM	Details ...	116	0.168965	2.1169	0.00200803	0.0807966	0.595	799	tags=57%, list=41%, signal=91%
REACTOME_INTERFERON_SIGNALING	REACTOME_INTERFERON_SIGNALING	Details ...	26	0.342757	2.08542	0.00403226	0.0877816	0.667	915	tags=81%, list=47%, signal=150%
REACTOME_CELL_SURFACE_INTERACTIONS_AT_THE_VASCULAR_WALL	REACTOME_CELL_SURFACE_INTERACTIONS_AT_THE_VASCULAR_WALL	Details ...	23	0.355854	2.07301	0.00194553	0.0874273	0.685	246	tags=48%, list=13%, signal=54%
E2F_Q2	E2F_Q2	Details ...	25	0.344652	2.04627	0.00782779	0.095847	0.753	896	tags=80%, list=46%, signal=146%
TTANTCA_UNKNOWN	TTANTCA_UNKNOWN	Details ...	137	0.153421	2.01936	0.00607287	0.10575	0.805	803	tags=55%, list=41%, signal=88%
REACTOME_ASSEMBLY_OF_COLLAGEN_FIBRILS_AND_OTHER_MULTIMERIC_STRUCTURES	REACTOME_ASSEMBLY_OF_COLLAGEN_FIBRILS_AND_OTHER_MULTIMERIC_STRUCTURES	Details ...	19	0.373134	2.00761	0.00623701	0.106784	0.831	613	tags=68%, list=31%, signal=99%
AML1_01	AML1_01	Details ...	38	0.277354	2.00511	0.00209644	0.101508	0.833	906	tags=74%, list=46%, signal=135%
ELF1_Q6	ELF1_Q6	Details ...	32	0.300205	1.99942	0.00426439	0.0989717	0.841	1191	tags=91%, list=61%, signal=229%
AML1_Q6	AML1_Q6	Details ...	38	0.277354	1.98683	0.00612245	0.100173	0.866	906	tags=74%, list=46%, signal=135%
REACTOME_EXTRACELLULAR_MATRIX_ORGANIZATION	REACTOME_EXTRACELLULAR_MATRIX_ORGANIZATION	Details ...	87	0.178642	1.94983	0.00792079	0.116738	0.912	720	tags=54%, list=37%, signal=82%
IRF1_01	IRF1_01		49	0.238567	1.93506	0.00211864	0.121825	0.935	899	tags=69%, list=46%, signal=125%
REACTOME_COLLAGEN_FORMATION	REACTOME_COLLAGEN_FORMATION		28	0.297043	1.91691	0.00813008	0.12833	0.953	682	tags=64%, list=35%, signal=97%
REACTOME_INTEGRIN_CELL_SURFACE_INTERACTIONS	REACTOME_INTEGRIN_CELL_SURFACE_INTERACTIONS		30	0.293389	1.90565	0.00819672	0.131117	0.961	606	tags=60%, list=31%, signal=86%
GATA1_05	GATA1_05		52	0.228612	1.88427	0.0158416	0.141205	0.971	803	tags=63%, list=41%, signal=105%
MGGAAGTG_GABP_B	MGGAAGTG_GABP_B		49	0.226571	1.88075	0.0122449	0.137982	0.971	882	tags=67%, list=45%, signal=120%
REACTOME_NEUTROPHIL_DEGRANULATION	REACTOME_NEUTROPHIL_DEGRANULATION		55	0.214173	1.8513	0.00612245	0.155876	0.983	799	tags=62%, list=41%, signal=102%
HALLMARK_COAGULATION	HALLMARK_COAGULATION		30	0.283429	1.8417	0.0118343	0.158629	0.985	365	tags=47%, list=19%, signal=57%
REACTOME_OTHER_INTERLEUKIN_SIGNALING	REACTOME_OTHER_INTERLEUKIN_SIGNALING		43	0.229779	1.79167	0.0121457	0.200193	0.997	831	tags=65%, list=43%, signal=111%
BACH2_01	BACH2_01		45	0.227597	1.77824	0.0150659	0.208156	0.998	1126	tags=80%, list=58%, signal=185%
TATAAA_TATA_01	TATAAA_TATA_01		172	0.122805	1.77268	0.0226804	0.207198	0.998	722	tags=48%, list=37%, signal=70%
ETS_Q4	ETS_Q4		24	0.29318	1.7473	0.00988142	0.229039	0.999	816	tags=71%, list=42%, signal=120%
HALLMARK_APOPTOSIS	HALLMARK_APOPTOSIS		41	0.234376	1.74213	0.023622	0.22783	0.999	1312	tags=90%, list=67%, signal=270%
HNF1_Q6	HNF1_Q6		28	0.278657	1.74067	0.0196078	0.222959	0.999	578	tags=57%, list=30%, signal=80%
REACTOME_INTERLEUKIN_10_SIGNALING	REACTOME_INTERLEUKIN_10_SIGNALING		17	0.353215	1.72928	0.028463	0.228327	1	234	tags=47%, list=12%, signal=53%
REACTOME_CELL_CYCLE_CHECKPOINTS	REACTOME_CELL_CYCLE_CHECKPOINTS		15	0.365703	1.72525	0.0165289	0.226572	1	1242	tags=100%, list=64%, signal=273%
TEF1_Q6	TEF1_Q6		33	0.258097	1.72426	0.0314961	0.221217	1	982	tags=76%, list=50%, signal=150%
REACTOME_INFECTIOUS_DISEASE	REACTOME_INFECTIOUS_DISEASE		15	0.361501	1.71758	0.046332	0.222069	1	990	tags=87%, list=51%, signal=175%
TAAYNRNNTCC_UNKNOWN	TAAYNRNNTCC_UNKNOWN		27	0.278933	1.70857	0.0305927	0.226695	1	763	tags=67%, list=39%, signal=108%
CTAWWWATA_RSRFC4_Q2	CTAWWWATA_RSRFC4_Q2		53	0.199704	1.70727	0.0329218	0.221936	1	393	tags=40%, list=20%, signal=48%
ETS1_B	ETS1_B		26	0.273606	1.68734	0.0181818	0.2395	1	823	tags=69%, list=42%, signal=118%
REACTOME_HEMOSTASIS	REACTOME_HEMOSTASIS		95	0.146438	1.68644	0.0335968	0.234766	1	446	tags=37%, list=23%, signal=45%
AP1_Q4	AP1_Q4		42	0.220497	1.68522	0.0367347	0.230456	1	1111	tags=79%, list=57%, signal=179%
AP1_Q6	AP1_Q6		37	0.234333	1.66854	0.0267686	0.244316	1	816	tags=65%, list=42%, signal=109%
STAT6_02	STAT6_02		33	0.238617	1.6612	0.0141988	0.24817	1	842	tags=67%, list=43%, signal=115%
BACH1_01	BACH1_01		44	0.216535	1.64647	0.0317125	0.260123	1	1138	tags=80%, list=58%, signal=187%
AP1_Q2	AP1_Q2		40	0.224908	1.63823	0.0409357	0.265201	1	1130	tags=80%, list=58%, signal=186%
OSF2_Q6	OSF2_Q6		31	0.241935	1.63794	0.0391389	0.259816	1	982	tags=74%, list=50%, signal=147%
HALLMARK_ALLOGRAFT_REJECTION	HALLMARK_ALLOGRAFT_REJECTION		32	0.236256	1.61745	0.0314961	0.280385	1	765	tags=63%, list=39%, signal=101%
REACTOME_ADAPTIVE_IMMUNE_SYSTEM	REACTOME_ADAPTIVE_IMMUNE_SYSTEM		61	0.179547	1.61675	0.055102	0.275583	1	939	tags=66%, list=48%, signal=122%
PEA3_Q6	PEA3_Q6		25	0.270883	1.61415	0.0409357	0.273138	1	882	tags=72%, list=45%, signal=130%
REACTOME_PI3K_AKT_SIGNALING_IN_CANCER	REACTOME_PI3K_AKT_SIGNALING_IN_CANCER		19	0.299635	1.60082	0.048	0.285681	1	755	tags=68%, list=39%, signal=111%
AP1_C	AP1_C		42	0.212639	1.59196	0.0551181	0.292238	1	1126	tags=79%, list=58%, signal=182%
AMEF2_Q6	AMEF2_Q6		40	0.209799	1.58572	0.0530612	0.295598	1	915	tags=68%, list=47%, signal=125%
REACTOME_DISEASES_OF_SIGNAL_TRANSDUCTION	REACTOME_DISEASES_OF_SIGNAL_TRANSDUCTION		42	0.211455	1.58431	0.0487805	0.292145	1	896	tags=67%, list=46%, signal=121%
KEGG_JAK_STAT_SIGNALING_PATHWAY	KEGG_JAK_STAT_SIGNALING_PATHWAY		32	0.237803	1.58111	0.0338983	0.291569	1	823	tags=66%, list=42%, signal=112%
NFAT_Q4_01	NFAT_Q4_01		33	0.231444	1.54881	0.0537849	0.331971	1	974	tags=73%, list=50%, signal=143%
LEF1_Q2	LEF1_Q2		37	0.21414	1.5415	0.0696325	0.336772	1	591	tags=51%, list=30%, signal=72%
MEF2_02	MEF2_02		30	0.234999	1.52709	0.0514286	0.353016	1	393	tags=43%, list=20%, signal=53%
NFKB_Q6	NFKB_Q6		55	0.174089	1.52201	0.0612648	0.355105	1	875	tags=62%, list=45%, signal=109%
REACTOME_PROGRAMMED_CELL_DEATH	REACTOME_PROGRAMMED_CELL_DEATH		19	0.284625	1.52068	0.0618763	0.35117	1	784	tags=68%, list=40%, signal=113%
KEGG_TOLL_LIKE_RECEPTOR_SIGNALING_PATHWAY	KEGG_TOLL_LIKE_RECEPTOR_SIGNALING_PATHWAY		20	0.28594	1.51762	0.0741483	0.350028	1	715	tags=65%, list=37%, signal=102%
FOXO4_01	FOXO4_01		31	0.229015	1.51662	0.0716912	0.345982	1	818	tags=65%, list=42%, signal=109%
REACTOME_DEVELOPMENTAL_BIOLOGY	REACTOME_DEVELOPMENTAL_BIOLOGY		133	0.112492	1.48381	0.0833333	0.392861	1	836	tags=53%, list=43%, signal=87%
HMGIY_Q6	HMGIY_Q6		42	0.191836	1.48113	0.0748031	0.391532	1	887	tags=64%, list=45%, signal=115%
REACTOME_COLLAGEN_BIOSYNTHESIS_AND_MODIFYING_ENZYMES	REACTOME_COLLAGEN_BIOSYNTHESIS_AND_MODIFYING_ENZYMES		23	0.256698	1.47581	0.0765957	0.394587	1	522	tags=52%, list=27%, signal=70%
REACTOME_DEATH_RECEPTOR_SIGNALLING	REACTOME_DEATH_RECEPTOR_SIGNALLING		18	0.285911	1.47046	0.0927419	0.397654	1	747	tags=67%, list=38%, signal=107%
IRF2_01	IRF2_01		24	0.250108	1.46628	0.0854701	0.398925	1	899	tags=71%, list=46%, signal=130%
MYOD_Q6	MYOD_Q6		38	0.204639	1.45849	0.0863454	0.406538	1	429	tags=42%, list=22%, signal=53%
TGACCTY_ERR1_Q2	TGACCTY_ERR1_Q2		118	0.117673	1.45075	0.0854369	0.414125	1	610	tags=42%, list=31%, signal=58%
REACTOME_GENE_EXPRESSION_TRANSCRIPTION	REACTOME_GENE_EXPRESSION_TRANSCRIPTION		94	0.130535	1.44607	0.0884086	0.416561	1	1334	tags=81%, list=68%, signal=243%
KEGG_CYTOKINE_CYTOKINE_RECEPTOR_INTERACTION	KEGG_CYTOKINE_CYTOKINE_RECEPTOR_INTERACTION		65	0.151872	1.43956	0.105368	0.421946	1	553	tags=43%, list=28%, signal=58%
REACTOME_SIGNALING_BY_RECEPTOR_TYROSINE_KINASES	REACTOME_SIGNALING_BY_RECEPTOR_TYROSINE_KINASES		86	0.133643	1.43196	0.0944558	0.430884	1	816	tags=55%, list=42%, signal=90%
AP1_Q4_01	AP1_Q4_01		41	0.187639	1.43135	0.0901804	0.425893	1	973	tags=68%, list=50%, signal=133%
REACTOME_CONSTITUTIVE_SIGNALING_BY_ABERRANT_PI3K_IN_CANCER	REACTOME_CONSTITUTIVE_SIGNALING_BY_ABERRANT_PI3K_IN_CANCER		17	0.289251	1.42273	0.117155	0.435553	1	702	tags=65%, list=36%, signal=100%
SF1_Q6	SF1_Q6		26	0.236643	1.42206	0.0978044	0.43095	1	594	tags=54%, list=30%, signal=76%
REACTOME_M_PHASE	REACTOME_M_PHASE		18	0.27772	1.41192	0.106776	0.44407	1	1088	tags=83%, list=56%, signal=187%
TGACAGNY_MEIS1_01	TGACAGNY_MEIS1_01		97	0.123706	1.40978	0.0982318	0.442348	1	896	tags=58%, list=46%, signal=101%
KEGG_NATURAL_KILLER_CELL_MEDIATED_CYTOTOXICITY	KEGG_NATURAL_KILLER_CELL_MEDIATED_CYTOTOXICITY		21	0.254799	1.38235	0.102669	0.488575	1	715	tags=62%, list=37%, signal=97%
TBP_01	TBP_01		35	0.20167	1.37961	0.110672	0.487648	1	393	tags=40%, list=20%, signal=49%
TATA_01	TATA_01		36	0.198361	1.37944	0.126068	0.481853	1	974	tags=69%, list=50%, signal=136%
REACTOME_COLLAGEN_DEGRADATION	REACTOME_COLLAGEN_DEGRADATION		19	0.260788	1.37896	0.119675	0.476765	1	522	tags=53%, list=27%, signal=71%
P53_02	P53_02		31	0.205225	1.36392	0.124748	0.500564	1	549	tags=48%, list=28%, signal=66%
GR_01	GR_01		29	0.215993	1.35685	0.144	0.508383	1	593	tags=52%, list=30%, signal=73%
NRF2_Q4	NRF2_Q4		34	0.196508	1.35204	0.129159	0.512141	1	1229	tags=82%, list=63%, signal=219%
ISRE_01	ISRE_01		44	0.172796	1.34995	0.132411	0.510539	1	778	tags=57%, list=40%, signal=92%
REACTOME_DEUBIQUITINATION	REACTOME_DEUBIQUITINATION		21	0.249568	1.34936	0.14557	0.505895	1	818	tags=67%, list=42%, signal=114%
REACTOME_CELL_CELL_COMMUNICATION	REACTOME_CELL_CELL_COMMUNICATION		21	0.243918	1.34351	0.127863	0.511088	1	736	tags=62%, list=38%, signal=98%
REACTOME_PLATELET_ACTIVATION_SIGNALING_AND_AGGREGATION	REACTOME_PLATELET_ACTIVATION_SIGNALING_AND_AGGREGATION		36	0.193589	1.34315	0.135081	0.505966	1	387	tags=39%, list=20%, signal=48%
SREBP1_01	SREBP1_01		16	0.276034	1.33889	0.133056	0.508858	1	1172	tags=88%, list=60%, signal=217%
NFKAPPAB_01	NFKAPPAB_01		49	0.159424	1.33602	0.147059	0.509109	1	731	tags=53%, list=37%, signal=83%
SCGGAAGY_ELK1_02	SCGGAAGY_ELK1_02		54	0.157002	1.33402	0.147177	0.5077	1	1327	tags=83%, list=68%, signal=253%
REACTOME_DNA_REPAIR	REACTOME_DNA_REPAIR		15	0.28509	1.33175	0.134653	0.506568	1	1268	tags=93%, list=65%, signal=265%
RGAGGAARY_PU1_Q6	RGAGGAARY_PU1_Q6		53	0.15833	1.32833	0.138614	0.507915	1	1355	tags=85%, list=69%, signal=270%
VDR_Q3	VDR_Q3		30	0.203384	1.32689	0.146293	0.505361	1	974	tags=70%, list=50%, signal=138%
AP1_Q2_01	AP1_Q2_01		44	0.166313	1.32243	0.156701	0.509059	1	613	tags=48%, list=31%, signal=68%
GATA6_01	GATA6_01		44	0.17313	1.32126	0.133205	0.506189	1	600	tags=48%, list=31%, signal=67%
MTF1_Q4	MTF1_Q4		40	0.177473	1.32097	0.124016	0.50154	1	928	tags=65%, list=48%, signal=121%
FOXO1_01	FOXO1_01		33	0.196843	1.31869	0.152174	0.500712	1	863	tags=64%, list=44%, signal=112%
REACTOME_G_ALPHA_Q_SIGNALLING_EVENTS	REACTOME_G_ALPHA_Q_SIGNALLING_EVENTS		36	0.182216	1.31522	0.161224	0.502913	1	192	tags=28%, list=10%, signal=30%
T3R_Q6	T3R_Q6		28	0.20708	1.31309	0.15368	0.501819	1	855	tags=64%, list=44%, signal=113%
REACTOME_COLLAGEN_CHAIN_TRIMERIZATION	REACTOME_COLLAGEN_CHAIN_TRIMERIZATION		17	0.263641	1.3068	0.154297	0.50932	1	522	tags=53%, list=27%, signal=72%
REACTOME_TRANSCRIPTIONAL_REGULATION_BY_TP53	REACTOME_TRANSCRIPTIONAL_REGULATION_BY_TP53		22	0.236887	1.30528	0.155206	0.507536	1	1227	tags=86%, list=63%, signal=230%
KEGG_PATHWAYS_IN_CANCER	KEGG_PATHWAYS_IN_CANCER		60	0.144941	1.29551	0.175258	0.5217	1	863	tags=58%, list=44%, signal=101%
YTATTTTNR_MEF2_02	YTATTTTNR_MEF2_02		86	0.119733	1.29393	0.177291	0.520008	1	910	tags=58%, list=47%, signal=104%
REACTOME_DEGRADATION_OF_THE_EXTRACELLULAR_MATRIX	REACTOME_DEGRADATION_OF_THE_EXTRACELLULAR_MATRIX		39	0.171253	1.28895	0.151822	0.52468	1	522	tags=44%, list=27%, signal=58%
AP2ALPHA_01	AP2ALPHA_01		24	0.218669	1.28849	0.158915	0.520544	1	797	tags=63%, list=41%, signal=104%
MEF2_03	MEF2_03		31	0.193968	1.28418	0.162162	0.524088	1	193	tags=29%, list=10%, signal=32%
HALLMARK_INTERFERON_GAMMA_RESPONSE	HALLMARK_INTERFERON_GAMMA_RESPONSE		40	0.174751	1.28299	0.154004	0.521738	1	543	tags=45%, list=28%, signal=61%
HALLMARK_APICAL_JUNCTION	HALLMARK_APICAL_JUNCTION		36	0.18065	1.27381	0.169014	0.534876	1	195	tags=28%, list=10%, signal=30%
REACTOME_ECM_PROTEOGLYCANS	REACTOME_ECM_PROTEOGLYCANS		27	0.210306	1.27307	0.180198	0.531528	1	606	tags=52%, list=31%, signal=74%
COMP1_01	COMP1_01		18	0.250244	1.27247	0.172932	0.527983	1	274	tags=39%, list=14%, signal=45%
SYATTGTG_UNKNOWN	SYATTGTG_UNKNOWN		25	0.213749	1.26642	0.184805	0.534975	1	914	tags=68%, list=47%, signal=126%
NFKB_Q6_01	NFKB_Q6_01		46	0.156168	1.26245	0.169291	0.538187	1	677	tags=50%, list=35%, signal=75%
REACTOME_INTERLEUKIN_4_AND_INTERLEUKIN_13_SIGNALING	REACTOME_INTERLEUKIN_4_AND_INTERLEUKIN_13_SIGNALING		34	0.180828	1.26123	0.193059	0.535894	1	800	tags=59%, list=41%, signal=98%
GATA1_04	GATA1_04		44	0.157422	1.25403	0.179752	0.545241	1	896	tags=61%, list=46%, signal=111%
TGASTMAGC_NFE2_01	TGASTMAGC_NFE2_01		26	0.207133	1.25367	0.197266	0.5412	1	1026	tags=73%, list=53%, signal=152%
HNF1_C	HNF1_C		25	0.207871	1.25174	0.20404	0.540301	1	301	tags=36%, list=15%, signal=42%
HALLMARK_COMPLEMENT	HALLMARK_COMPLEMENT		35	0.180898	1.24429	0.212724	0.550046	1	823	tags=60%, list=42%, signal=102%
REACTOME_ELASTIC_FIBRE_FORMATION	REACTOME_ELASTIC_FIBRE_FORMATION		17	0.24594	1.24339	0.17418	0.547354	1	671	tags=59%, list=34%, signal=89%
MEF2_01	MEF2_01		26	0.212208	1.23771	0.217021	0.554002	1	566	tags=50%, list=29%, signal=69%
HALLMARK_MITOTIC_SPINDLE	HALLMARK_MITOTIC_SPINDLE		17	0.249072	1.22776	0.199187	0.569323	1	1124	tags=82%, list=58%, signal=193%
HALLMARK_ANDROGEN_RESPONSE	HALLMARK_ANDROGEN_RESPONSE		18	0.241938	1.22067	0.209709	0.579882	1	832	tags=67%, list=43%, signal=115%
ZID_01	ZID_01		37	0.168418	1.21063	0.242236	0.596088	1	1364	tags=86%, list=70%, signal=282%
KEGG_FOCAL_ADHESION	KEGG_FOCAL_ADHESION		46	0.152493	1.20315	0.215886	0.607346	1	684	tags=50%, list=35%, signal=75%
KEGG_SMALL_CELL_LUNG_CANCER	KEGG_SMALL_CELL_LUNG_CANCER		19	0.226654	1.20081	0.22736	0.607353	1	896	tags=68%, list=46%, signal=125%
REACTOME_CELL_JUNCTION_ORGANIZATION	REACTOME_CELL_JUNCTION_ORGANIZATION		18	0.236248	1.20075	0.243513	0.602659	1	843	tags=67%, list=43%, signal=116%
KEGG_ARRHYTHMOGENIC_RIGHT_VENTRICULAR_CARDIOMYOPATHY_ARVC	KEGG_ARRHYTHMOGENIC_RIGHT_VENTRICULAR_CARDIOMYOPATHY_ARVC		18	0.241536	1.20068	0.22541	0.598024	1	616	tags=56%, list=32%, signal=80%
MYB_Q5_01	MYB_Q5_01		37	0.169208	1.19565	0.234286	0.603473	1	677	tags=51%, list=35%, signal=77%
GTGGGTGK_UNKNOWN	GTGGGTGK_UNKNOWN		50	0.144903	1.19527	0.245059	0.599629	1	621	tags=46%, list=32%, signal=66%
KEGG_ENDOCYTOSIS	KEGG_ENDOCYTOSIS		21	0.222107	1.19201	0.242661	0.601791	1	871	tags=67%, list=45%, signal=119%
CACCCBINDINGFACTOR_Q6	CACCCBINDINGFACTOR_Q6		33	0.176841	1.19044	0.252	0.600248	1	724	tags=55%, list=37%, signal=85%
CTGYNNCTYTAA_UNKNOWN	CTGYNNCTYTAA_UNKNOWN		18	0.238001	1.18973	0.243083	0.597244	1	948	tags=72%, list=49%, signal=139%
MYC_Q2	MYC_Q2		17	0.234868	1.18727	0.24477	0.597479	1	1381	tags=94%, list=71%, signal=319%
ICSBP_Q6	ICSBP_Q6		41	0.163938	1.17853	0.264822	0.611714	1	590	tags=46%, list=30%, signal=65%
AP1_01	AP1_01		40	0.159851	1.17798	0.256098	0.608293	1	1108	tags=73%, list=57%, signal=164%
ARGGGTTAA_UNKNOWN	ARGGGTTAA_UNKNOWN		18	0.230442	1.16764	0.23855	0.625335	1	1071	tags=78%, list=55%, signal=171%
CEBPB_02	CEBPB_02		50	0.139137	1.16435	0.259962	0.627687	1	710	tags=50%, list=36%, signal=77%
CEBP_C	CEBP_C		25	0.199709	1.16231	0.259714	0.627559	1	863	tags=64%, list=44%, signal=113%
GR_Q6_01	GR_Q6_01		37	0.161611	1.1601	0.26	0.627722	1	797	tags=57%, list=41%, signal=94%
CMYB_01	CMYB_01		28	0.185759	1.15846	0.250988	0.627012	1	896	tags=64%, list=46%, signal=117%
E2F1_Q6_01	E2F1_Q6_01		22	0.207291	1.15628	0.270876	0.627337	1	752	tags=59%, list=39%, signal=95%
NFKB_C	NFKB_C		40	0.158582	1.1493	0.299807	0.637618	1	769	tags=55%, list=39%, signal=89%
STTTCRNTTT_IRF_Q6	STTTCRNTTT_IRF_Q6		35	0.163018	1.14886	0.279835	0.634173	1	913	tags=63%, list=47%, signal=116%
YATGNWAAT_OCT_C	YATGNWAAT_OCT_C		60	0.12645	1.14845	0.290196	0.63057	1	963	tags=62%, list=49%, signal=118%
NERF_Q2	NERF_Q2		28	0.189028	1.14302	0.27451	0.637399	1	611	tags=50%, list=31%, signal=72%
REACTOME_NEGATIVE_REGULATION_OF_THE_PI3K_AKT_NETWORK	REACTOME_NEGATIVE_REGULATION_OF_THE_PI3K_AKT_NETWORK		19	0.220769	1.13883	0.27439	0.641566	1	702	tags=58%, list=36%, signal=90%
GGGYGTGNY_UNKNOWN	GGGYGTGNY_UNKNOWN		84	0.10639	1.13547	0.269807	0.644338	1	892	tags=56%, list=46%, signal=99%
KEGG_TGF_BETA_SIGNALING_PATHWAY	KEGG_TGF_BETA_SIGNALING_PATHWAY		19	0.213877	1.13228	0.281553	0.646477	1	818	tags=63%, list=42%, signal=108%
AP1_Q6_01	AP1_Q6_01		37	0.159056	1.13132	0.283976	0.644167	1	1171	tags=76%, list=60%, signal=186%
WGTTNNNNNAAA_UNKNOWN	WGTTNNNNNAAA_UNKNOWN		83	0.108227	1.12885	0.299603	0.645178	1	455	tags=34%, list=23%, signal=42%
SREBP1_Q6	SREBP1_Q6		29	0.175428	1.12673	0.307385	0.645194	1	1411	tags=90%, list=72%, signal=319%
MYCMAX_03	MYCMAX_03		26	0.183796	1.12293	0.285714	0.64909	1	1221	tags=81%, list=63%, signal=213%
PIT1_Q6	PIT1_Q6		35	0.16272	1.11858	0.307856	0.654173	1	1471	tags=91%, list=75%, signal=365%
HALLMARK_INTERFERON_ALPHA_RESPONSE	HALLMARK_INTERFERON_ALPHA_RESPONSE		17	0.226991	1.11773	0.299795	0.651743	1	1511	tags=100%, list=77%, signal=440%
E2F1_Q3	E2F1_Q3		21	0.20676	1.11531	0.310757	0.652437	1	529	tags=48%, list=27%, signal=65%
AR_Q2	AR_Q2		20	0.204583	1.11227	0.314176	0.654908	1	677	tags=55%, list=35%, signal=83%
MAZ_Q6	MAZ_Q6		20	0.210098	1.10996	0.295775	0.655322	1	959	tags=70%, list=49%, signal=136%
REACTOME_RHO_GTPASE_EFFECTORS	REACTOME_RHO_GTPASE_EFFECTORS		25	0.182658	1.10966	0.312621	0.651795	1	1208	tags=80%, list=62%, signal=207%
MYOGENIN_Q6	MYOGENIN_Q6		42	0.145938	1.107	0.317829	0.65298	1	603	tags=45%, list=31%, signal=64%
REACTOME_VESICLE_MEDIATED_TRANSPORT	REACTOME_VESICLE_MEDIATED_TRANSPORT		62	0.120972	1.10419	0.313008	0.654756	1	1218	tags=74%, list=62%, signal=191%
ELK1_01	ELK1_01		16	0.229457	1.10148	0.348361	0.65623	1	1506	tags=100%, list=77%, signal=435%
KEGG_APOPTOSIS	KEGG_APOPTOSIS		16	0.226454	1.09512	0.346303	0.665647	1	1146	tags=81%, list=59%, signal=195%
YATTNATC_UNKNOWN	YATTNATC_UNKNOWN		51	0.129154	1.08619	0.327345	0.680781	1	863	tags=57%, list=44%, signal=99%
HALLMARK_IL6_JAK_STAT3_SIGNALING	HALLMARK_IL6_JAK_STAT3_SIGNALING		24	0.185435	1.08489	0.344294	0.679686	1	292	tags=33%, list=15%, signal=39%
CTTTGA_LEF1_Q2	CTTTGA_LEF1_Q2		171	0.0731454	1.08471	0.332653	0.676035	1	599	tags=37%, list=31%, signal=49%
ARNT_01	ARNT_01		23	0.18785	1.08179	0.347107	0.678265	1	1503	tags=96%, list=77%, signal=412%
ZIC2_01	ZIC2_01		27	0.173404	1.0799	0.353535	0.678277	1	677	tags=52%, list=35%, signal=78%
AML_Q6	AML_Q6		32	0.159149	1.07163	0.369478	0.691813	1	852	tags=59%, list=44%, signal=104%
REACTOME_ESR_MEDIATED_SIGNALING	REACTOME_ESR_MEDIATED_SIGNALING		20	0.199871	1.06795	0.369478	0.695469	1	491	tags=45%, list=25%, signal=60%
ZIC3_01	ZIC3_01		34	0.158642	1.06702	0.335329	0.693353	1	613	tags=47%, list=31%, signal=67%
USF2_Q6	USF2_Q6		26	0.175025	1.06564	0.361004	0.692202	1	1463	tags=92%, list=75%, signal=364%
PAX_Q6	PAX_Q6		38	0.151759	1.0623	0.358871	0.695105	1	1557	tags=95%, list=80%, signal=460%
TTGCWCAAY_CEBPB_02	TTGCWCAAY_CEBPB_02		16	0.219315	1.06142	0.379531	0.692858	1	794	tags=63%, list=41%, signal=105%
IRF1_Q6	IRF1_Q6		26	0.174865	1.06015	0.365854	0.691596	1	863	tags=62%, list=44%, signal=109%
TGACCTTG_SF1_Q6	TGACCTTG_SF1_Q6		25	0.178359	1.05691	0.349624	0.694515	1	670	tags=52%, list=34%, signal=78%
CEBPA_01	CEBPA_01		46	0.137807	1.05582	0.387454	0.692949	1	1433	tags=87%, list=73%, signal=320%
KEGG_REGULATION_OF_ACTIN_CYTOSKELETON	KEGG_REGULATION_OF_ACTIN_CYTOSKELETON		29	0.1633	1.04635	0.387033	0.709283	1	627	tags=48%, list=32%, signal=70%
AP2GAMMA_01	AP2GAMMA_01		32	0.156038	1.04588	0.365904	0.706289	1	797	tags=56%, list=41%, signal=94%
SP1_01	SP1_01		27	0.163664	1.04298	0.385686	0.708645	1	768	tags=56%, list=39%, signal=90%
PTF1BETA_Q6	PTF1BETA_Q6		23	0.180453	1.0426	0.39	0.70548	1	669	tags=52%, list=34%, signal=78%
KEGG_LEUKOCYTE_TRANSENDOTHELIAL_MIGRATION	KEGG_LEUKOCYTE_TRANSENDOTHELIAL_MIGRATION		19	0.194917	1.04252	0.388535	0.701687	1	1060	tags=74%, list=54%, signal=160%
FOXJ2_02	FOXJ2_02		43	0.138913	1.04219	0.39961	0.69852	1	959	tags=63%, list=49%, signal=121%
HALLMARK_P53_PATHWAY	HALLMARK_P53_PATHWAY		38	0.14539	1.04203	0.384615	0.695043	1	491	tags=39%, list=25%, signal=52%
TAAWWATAG_RSRFC4_Q2	TAAWWATAG_RSRFC4_Q2		25	0.176345	1.04165	0.394958	0.69207	1	908	tags=64%, list=47%, signal=118%
RYTTCCTG_ETS2_B	RYTTCCTG_ETS2_B		137	0.0784692	1.03496	0.390873	0.701951	1	882	tags=53%, list=45%, signal=89%
E4BP4_01	E4BP4_01		25	0.174683	1.03354	0.394584	0.701011	1	521	tags=44%, list=27%, signal=59%
LEF1_Q6	LEF1_Q6		38	0.145597	1.03325	0.4	0.698004	1	850	tags=58%, list=44%, signal=101%
ERR1_Q2	ERR1_Q2		25	0.171028	1.02966	0.409938	0.701838	1	450	tags=40%, list=23%, signal=51%
HMEF2_Q6	HMEF2_Q6		26	0.173227	1.02542	0.426587	0.706691	1	566	tags=46%, list=29%, signal=64%
REACTOME_NON_INTEGRIN_MEMBRANE_ECM_INTERACTIONS	REACTOME_NON_INTEGRIN_MEMBRANE_ECM_INTERACTIONS		20	0.191636	1.02402	0.404211	0.70576	1	702	tags=55%, list=36%, signal=85%
TEF_Q6	TEF_Q6		31	0.154603	1.022	0.414487	0.706294	1	835	tags=58%, list=43%, signal=100%
HIF1_Q5	HIF1_Q5		28	0.164401	1.01965	0.418605	0.70735	1	519	tags=43%, list=27%, signal=58%
REACTOME_ION_CHANNEL_TRANSPORT	REACTOME_ION_CHANNEL_TRANSPORT		19	0.192846	1.01808	0.429167	0.706922	1	1064	tags=74%, list=55%, signal=160%
KEGG_ECM_RECEPTOR_INTERACTION	KEGG_ECM_RECEPTOR_INTERACTION		25	0.17109	1.01736	0.429461	0.704792	1	684	tags=52%, list=35%, signal=79%
IPF1_Q4	IPF1_Q4		37	0.14228	1.0151	0.393638	0.705716	1	834	tags=57%, list=43%, signal=97%
GGATTA_PITX2_Q2	GGATTA_PITX2_Q2		80	0.0993519	1.01058	0.418426	0.711223	1	813	tags=51%, list=42%, signal=84%
AP2_Q3	AP2_Q3		27	0.164742	1.00858	0.443277	0.711789	1	1344	tags=85%, list=69%, signal=270%
CAGGTA_AREB6_01	CAGGTA_AREB6_01		115	0.0831154	1.0067	0.428283	0.711984	1	1017	tags=60%, list=52%, signal=118%
OCT1_Q6	OCT1_Q6		38	0.138457	1.00644	0.423077	0.7089	1	915	tags=61%, list=47%, signal=112%
REACTOME_RESPONSE_TO_ELEVATED_PLATELET_CYTOSOLIC_CA2PLUS	REACTOME_RESPONSE_TO_ELEVATED_PLATELET_CYTOSOLIC_CA2PLUS		21	0.188206	1.00438	0.432653	0.709606	1	379	tags=38%, list=19%, signal=47%
HFH3_01	HFH3_01		35	0.146839	1.00416	0.408318	0.70653	1	944	tags=63%, list=48%, signal=120%
RTTTNNNYTGGM_UNKNOWN	RTTTNNNYTGGM_UNKNOWN		24	0.17417	0.995607	0.439271	0.720258	1	395	tags=38%, list=20%, signal=46%
REACTOME_TRANSMISSION_ACROSS_CHEMICAL_SYNAPSES	REACTOME_TRANSMISSION_ACROSS_CHEMICAL_SYNAPSES		34	0.140845	0.988383	0.442718	0.731519	1	1680	tags=100%, list=86%, signal=707%
HOXA4_Q2	HOXA4_Q2		37	0.139527	0.986603	0.467775	0.731213	1	892	tags=59%, list=46%, signal=107%
HALLMARK_IL2_STAT5_SIGNALING	HALLMARK_IL2_STAT5_SIGNALING		48	0.117687	0.980467	0.488189	0.740245	1	1157	tags=71%, list=59%, signal=170%
MAF_Q6	MAF_Q6		27	0.159775	0.977703	0.474645	0.742277	1	920	tags=63%, list=47%, signal=117%
MYOD_01	MYOD_01		35	0.139293	0.973647	0.47451	0.747144	1	624	tags=46%, list=32%, signal=66%
AP1FJ_Q2	AP1FJ_Q2		34	0.140415	0.967096	0.488281	0.757041	1	1107	tags=71%, list=57%, signal=160%
PR_Q2	PR_Q2		38	0.132721	0.966194	0.485944	0.75531	1	1080	tags=68%, list=55%, signal=150%
RACCACAR_AML_Q6	RACCACAR_AML_Q6		32	0.143516	0.966051	0.478682	0.752	1	882	tags=59%, list=45%, signal=107%
REACTOME_CELLULAR_RESPONSES_TO_EXTERNAL_STIMULI	REACTOME_CELLULAR_RESPONSES_TO_EXTERNAL_STIMULI		39	0.12964	0.963881	0.477912	0.752866	1	1452	tags=87%, list=74%, signal=334%
TGGNNNNNNKCCAR_UNKNOWN	TGGNNNNNNKCCAR_UNKNOWN		80	0.0950561	0.963672	0.487903	0.749767	1	504	tags=35%, list=26%, signal=45%
TCF11_01	TCF11_01		35	0.137668	0.963082	0.467871	0.747302	1	1519	tags=91%, list=78%, signal=406%
PR_02	PR_02		19	0.18748	0.962244	0.483495	0.745541	1	869	tags=63%, list=45%, signal=113%
FOXO1_02	FOXO1_02		28	0.151085	0.959578	0.447368	0.747354	1	893	tags=61%, list=46%, signal=110%
KEGG_FC_GAMMA_R_MEDIATED_PHAGOCYTOSIS	KEGG_FC_GAMMA_R_MEDIATED_PHAGOCYTOSIS		15	0.208506	0.957032	0.517103	0.749017	1	896	tags=67%, list=46%, signal=122%
HALLMARK_CHOLESTEROL_HOMEOSTASIS	HALLMARK_CHOLESTEROL_HOMEOSTASIS		16	0.195478	0.956861	0.497087	0.74588	1	1084	tags=75%, list=56%, signal=167%
NFKAPPAB65_01	NFKAPPAB65_01		42	0.125122	0.956183	0.480962	0.743877	1	875	tags=57%, list=45%, signal=101%
REACTOME_NEURONAL_SYSTEM	REACTOME_NEURONAL_SYSTEM		53	0.115733	0.953606	0.488235	0.745682	1	626	tags=43%, list=32%, signal=62%
PXR_Q2	PXR_Q2		36	0.134972	0.952253	0.514583	0.745117	1	987	tags=64%, list=51%, signal=127%
RSRFC4_01	RSRFC4_01		30	0.143814	0.941393	0.511407	0.763541	1	243	tags=27%, list=12%, signal=30%
MEF2_Q6_01	MEF2_Q6_01		29	0.145036	0.933935	0.530864	0.774824	1	393	tags=34%, list=20%, signal=43%
TCF4_Q5	TCF4_Q5		32	0.141952	0.933223	0.517442	0.772824	1	885	tags=59%, list=45%, signal=107%
HALLMARK_ESTROGEN_RESPONSE_EARLY	HALLMARK_ESTROGEN_RESPONSE_EARLY		48	0.116888	0.932994	0.534	0.769896	1	874	tags=56%, list=45%, signal=99%
NFY_Q6	NFY_Q6		27	0.151459	0.932424	0.505176	0.767681	1	936	tags=63%, list=48%, signal=119%
REACTOME_PHOSPHOLIPID_METABOLISM	REACTOME_PHOSPHOLIPID_METABOLISM		20	0.175505	0.930656	0.525151	0.767812	1	1416	tags=90%, list=73%, signal=325%
ER_Q6_02	ER_Q6_02		36	0.127531	0.927907	0.543307	0.769829	1	1489	tags=89%, list=76%, signal=368%
GATA_Q6	GATA_Q6		30	0.140847	0.920977	0.548902	0.77987	1	834	tags=57%, list=43%, signal=97%
REACTOME_INTRA_GOLGI_AND_RETROGRADE_GOLGI_TO_ER_TRAFFIC	REACTOME_INTRA_GOLGI_AND_RETROGRADE_GOLGI_TO_ER_TRAFFIC		18	0.185952	0.920422	0.542798	0.777629	1	1157	tags=78%, list=59%, signal=189%
FAC1_01	FAC1_01		32	0.13622	0.913992	0.561331	0.787176	1	896	tags=59%, list=46%, signal=108%
OCT1_04	OCT1_04		32	0.137213	0.912837	0.546201	0.786109	1	1077	tags=69%, list=55%, signal=151%
E47_01	E47_01		41	0.122666	0.911622	0.5625	0.785131	1	764	tags=51%, list=39%, signal=82%
GGGTGGRR_PAX4_03	GGGTGGRR_PAX4_03		173	0.0615714	0.910404	0.554902	0.784125	1	803	tags=47%, list=41%, signal=73%
AREB6_03	AREB6_03		45	0.116987	0.903718	0.57582	0.794011	1	383	tags=31%, list=20%, signal=38%
IK1_01	IK1_01		36	0.127995	0.899413	0.552894	0.799057	1	621	tags=44%, list=32%, signal=64%
GATA3_01	GATA3_01		33	0.135795	0.898242	0.566	0.797913	1	448	tags=36%, list=23%, signal=46%
YCATTAA_UNKNOWN	YCATTAA_UNKNOWN		80	0.0856627	0.894648	0.589691	0.801702	1	863	tags=52%, list=44%, signal=90%
WGGAATGY_TEF1_Q6	WGGAATGY_TEF1_Q6		69	0.0936716	0.892797	0.606061	0.801746	1	982	tags=59%, list=50%, signal=115%
IRF_Q6	IRF_Q6		40	0.115267	0.882737	0.606654	0.817925	1	803	tags=52%, list=41%, signal=87%
OCT1_07	OCT1_07		28	0.139644	0.881413	0.606061	0.817219	1	915	tags=61%, list=47%, signal=113%
SP1_Q6_01	SP1_Q6_01		25	0.148183	0.876573	0.611554	0.823237	1	494	tags=40%, list=25%, signal=53%
HNF1_01	HNF1_01		26	0.146114	0.87565	0.576	0.821567	1	243	tags=27%, list=12%, signal=30%
REACTOME_GLYCOSAMINOGLYCAN_METABOLISM	REACTOME_GLYCOSAMINOGLYCAN_METABOLISM		25	0.144652	0.86883	0.616896	0.83099	1	891	tags=60%, list=46%, signal=109%
CTTTAAR_UNKNOWN	CTTTAAR_UNKNOWN		140	0.0654414	0.868484	0.64	0.828177	1	1720	tags=94%, list=88%, signal=739%
HALLMARK_GLYCOLYSIS	HALLMARK_GLYCOLYSIS		32	0.13153	0.864366	0.623016	0.83262	1	905	tags=59%, list=46%, signal=109%
STAT6_01	STAT6_01		44	0.108702	0.857228	0.651575	0.842699	1	1521	tags=89%, list=78%, signal=393%
NFAT_Q6	NFAT_Q6		39	0.118523	0.85007	0.625	0.85263	1	973	tags=62%, list=50%, signal=120%
USF_Q6	USF_Q6		27	0.141218	0.84971	0.629981	0.849893	1	1317	tags=81%, list=68%, signal=247%
REACTOME_TOLL_LIKE_RECEPTOR_4_TLR4_CASCADE	REACTOME_TOLL_LIKE_RECEPTOR_4_TLR4_CASCADE		16	0.173902	0.840411	0.654971	0.863744	1	638	tags=50%, list=33%, signal=74%
HNF4_01_B	HNF4_01_B		25	0.140665	0.838113	0.657143	0.864368	1	1523	tags=92%, list=78%, signal=414%
HALLMARK_MYOGENESIS	HALLMARK_MYOGENESIS		43	0.107942	0.836404	0.679764	0.86419	1	519	tags=37%, list=27%, signal=50%
REACTOME_INTRACELLULAR_SIGNALING_BY_SECOND_MESSENGERS	REACTOME_INTRACELLULAR_SIGNALING_BY_SECOND_MESSENGERS		34	0.119396	0.831722	0.650579	0.86928	1	803	tags=53%, list=41%, signal=88%
CREL_01	CREL_01		39	0.11277	0.830616	0.657563	0.867884	1	984	tags=62%, list=50%, signal=122%
E47_02	E47_02		35	0.119609	0.829009	0.660194	0.86732	1	383	tags=31%, list=20%, signal=38%
GATA1_03	GATA1_03		37	0.114731	0.82869	0.650655	0.864514	1	834	tags=54%, list=43%, signal=93%
LXR_Q3	LXR_Q3		16	0.172287	0.826326	0.668699	0.865462	1	885	tags=63%, list=45%, signal=113%
KEGG_NOD_LIKE_RECEPTOR_SIGNALING_PATHWAY	KEGG_NOD_LIKE_RECEPTOR_SIGNALING_PATHWAY		16	0.173902	0.825398	0.670757	0.863853	1	638	tags=50%, list=33%, signal=74%
REACTOME_POTASSIUM_CHANNELS	REACTOME_POTASSIUM_CHANNELS		15	0.175344	0.823419	0.697341	0.864101	1	570	tags=47%, list=29%, signal=65%
CEBPB_01	CEBPB_01		46	0.106915	0.82116	0.689922	0.864784	1	686	tags=46%, list=35%, signal=69%
REACTOME_ANTIGEN_PROCESSING:_UBIQUITINATION_PROTEASOME_DEGRADATION	REACTOME_ANTIGEN_PROCESSING:_UBIQUITINATION_PROTEASOME_DEGRADATION		17	0.167011	0.821052	0.692457	0.861651	1	1627	tags=100%, list=83%, signal=597%
GATA_C	GATA_C		38	0.112595	0.816064	0.673307	0.867077	1	143	tags=18%, list=7%, signal=19%
MMEF2_Q6	MMEF2_Q6		39	0.112542	0.816041	0.689938	0.863802	1	134	tags=18%, list=7%, signal=19%
AP2REP_01	AP2REP_01		19	0.158521	0.815877	0.693204	0.860796	1	1233	tags=79%, list=63%, signal=212%
PR_01	PR_01		24	0.141347	0.813642	0.709278	0.861531	1	946	tags=63%, list=48%, signal=120%
REACTOME_CELLULAR_RESPONSES_TO_STRESS	REACTOME_CELLULAR_RESPONSES_TO_STRESS		30	0.123824	0.80706	0.667984	0.870019	1	1452	tags=87%, list=74%, signal=334%
POU3F2_02	POU3F2_02		33	0.116425	0.802902	0.72	0.874007	1	899	tags=58%, list=46%, signal=105%
GCCATNTTG_YY1_Q6	GCCATNTTG_YY1_Q6		15	0.169318	0.801523	0.708738	0.873033	1	1232	tags=80%, list=63%, signal=215%
GR_Q6	GR_Q6		38	0.111619	0.800256	0.717573	0.871985	1	915	tags=58%, list=47%, signal=107%
VDR_Q6	VDR_Q6		23	0.139387	0.794687	0.746615	0.877996	1	833	tags=57%, list=43%, signal=97%
REACTOME_FACTORS_INVOLVED_IN_MEGAKARYOCYTE_DEVELOPMENT_AND_PLATELET_PRODUCTION	REACTOME_FACTORS_INVOLVED_IN_MEGAKARYOCYTE_DEVELOPMENT_AND_PLATELET_PRODUCTION		22	0.140959	0.79319	0.7119	0.877409	1	1146	tags=73%, list=59%, signal=174%
GGGNNTTTCC_NFKB_Q6_01	GGGNNTTTCC_NFKB_Q6_01		21	0.146854	0.790693	0.714286	0.878324	1	273	tags=29%, list=14%, signal=33%
KEGG_CELL_ADHESION_MOLECULES_CAMS	KEGG_CELL_ADHESION_MOLECULES_CAMS		26	0.130669	0.789871	0.75154	0.876477	1	798	tags=54%, list=41%, signal=90%
E2F_Q6_01	E2F_Q6_01		28	0.122966	0.78829	0.733068	0.875853	1	529	tags=39%, list=27%, signal=53%
HALLMARK_HYPOXIA	HALLMARK_HYPOXIA		43	0.103944	0.786604	0.734607	0.875436	1	572	tags=40%, list=29%, signal=55%
PBX1_01	PBX1_01		45	0.0979248	0.785598	0.753507	0.874	1	1720	tags=98%, list=88%, signal=807%
REACTOME_NEUROTRANSMITTER_RECEPTORS_AND_POSTSYNAPTIC_SIGNAL_TRANSMISSION	REACTOME_NEUROTRANSMITTER_RECEPTORS_AND_POSTSYNAPTIC_SIGNAL_TRANSMISSION		20	0.139824	0.762501	0.754527	0.908488	1	1680	tags=100%, list=86%, signal=713%
REACTOME_CLASS_I_MHC_MEDIATED_ANTIGEN_PROCESSING_PRESENTATION	REACTOME_CLASS_I_MHC_MEDIATED_ANTIGEN_PROCESSING_PRESENTATION		21	0.138737	0.755791	0.782696	0.91572	1	939	tags=62%, list=48%, signal=118%
DR3_Q4	DR3_Q4		16	0.159367	0.755374	0.770428	0.913107	1	910	tags=63%, list=47%, signal=116%
YY1_02	YY1_02		15	0.161123	0.75482	0.748988	0.910765	1	1508	tags=93%, list=77%, signal=408%
AREB6_02	AREB6_02		33	0.11069	0.753596	0.811395	0.909287	1	910	tags=58%, list=47%, signal=106%
STAT5A_03	STAT5A_03		44	0.0985604	0.751884	0.786448	0.908736	1	1496	tags=86%, list=77%, signal=362%
PAX8_B	PAX8_B		17	0.153142	0.751822	0.734496	0.905622	1	1080	tags=71%, list=55%, signal=157%
REACTOME_SLC_MEDIATED_TRANSMEMBRANE_TRANSPORT	REACTOME_SLC_MEDIATED_TRANSMEMBRANE_TRANSPORT		40	0.099359	0.75011	0.784232	0.905	1	53	tags=13%, list=3%, signal=13%
TGTTTGY_HNF3_Q6	TGTTTGY_HNF3_Q6		99	0.0662456	0.749379	0.777551	0.902931	1	1512	tags=84%, list=77%, signal=354%
MEIS1_01	MEIS1_01		34	0.10996	0.748145	0.808853	0.901648	1	1108	tags=68%, list=57%, signal=154%
SRF_C	SRF_C		33	0.108999	0.748111	0.77453	0.898555	1	795	tags=52%, list=41%, signal=85%
HNF3_Q6	HNF3_Q6		32	0.11207	0.74179	0.790419	0.905066	1	1613	tags=94%, list=83%, signal=532%
HIF1_Q3	HIF1_Q3		26	0.1201	0.741158	0.78389	0.902861	1	143	tags=19%, list=7%, signal=20%
LMO2COM_02	LMO2COM_02		29	0.11511	0.734556	0.816047	0.909465	1	1056	tags=66%, list=54%, signal=141%
CP2_01	CP2_01		32	0.108813	0.728686	0.806324	0.914908	1	156	tags=19%, list=8%, signal=20%
TTCYNRGAA_STAT5B_01	TTCYNRGAA_STAT5B_01		51	0.0861094	0.722895	0.811133	0.919975	1	677	tags=43%, list=35%, signal=64%
RRAGTTGT_UNKNOWN	RRAGTTGT_UNKNOWN		30	0.111157	0.71983	0.819473	0.921155	1	826	tags=53%, list=42%, signal=91%
REACTOME_SIGNALING_BY_NUCLEAR_RECEPTORS	REACTOME_SIGNALING_BY_NUCLEAR_RECEPTORS		25	0.119626	0.712786	0.812749	0.92778	1	549	tags=40%, list=28%, signal=55%
SMAD4_Q6	SMAD4_Q6		24	0.121324	0.707996	0.847909	0.931083	1	822	tags=54%, list=42%, signal=92%
SP1_Q6	SP1_Q6		22	0.126302	0.707782	0.830508	0.928255	1	1529	tags=91%, list=78%, signal=416%
AR_Q6	AR_Q6		24	0.122665	0.707584	0.809145	0.925414	1	982	tags=63%, list=50%, signal=124%
SRY_01	SRY_01		36	0.0989121	0.701721	0.843299	0.930094	1	1598	tags=92%, list=82%, signal=497%
SP1_Q2_01	SP1_Q2_01		33	0.101605	0.697478	0.842213	0.932506	1	1696	tags=97%, list=87%, signal=729%
MEIS1AHOXA9_01	MEIS1AHOXA9_01		15	0.147142	0.68715	0.846774	0.942165	1	1405	tags=87%, list=72%, signal=307%
YYCATTCAWW_UNKNOWN	YYCATTCAWW_UNKNOWN		25	0.117134	0.686309	0.890741	0.940055	1	944	tags=60%, list=48%, signal=115%
AFP1_Q6	AFP1_Q6		46	0.0873103	0.682219	0.837838	0.94198	1	893	tags=54%, list=46%, signal=98%
OCT1_Q5_01	OCT1_Q5_01		38	0.0908053	0.679268	0.888211	0.942422	1	82	tags=13%, list=4%, signal=13%
AP4_Q6	AP4_Q6		26	0.112428	0.675609	0.87451	0.943775	1	608	tags=42%, list=31%, signal=61%
MYB_Q3	MYB_Q3		34	0.0953236	0.674888	0.873767	0.941572	1	677	tags=44%, list=35%, signal=66%
TCF1P_Q6	TCF1P_Q6		29	0.105709	0.673019	0.890538	0.940558	1	1545	tags=90%, list=79%, signal=424%
OCT_C	OCT_C		41	0.0861192	0.655659	0.894841	0.956761	1	1500	tags=85%, list=77%, signal=362%
USF_02	USF_02		31	0.0981518	0.64683	0.899811	0.962817	1	1321	tags=77%, list=68%, signal=236%
SP1_Q4_01	SP1_Q4_01		24	0.108653	0.642403	0.911321	0.964159	1	1009	tags=63%, list=52%, signal=128%
GFI1_01	GFI1_01		43	0.0832846	0.639917	0.893411	0.963562	1	1292	tags=74%, list=66%, signal=215%
CREBP1_01	CREBP1_01		25	0.109491	0.639444	0.894737	0.960948	1	1505	tags=88%, list=77%, signal=380%
LMO2COM_01	LMO2COM_01		40	0.086617	0.634348	0.912525	0.962716	1	370	tags=28%, list=19%, signal=33%
REACTOME_O_LINKED_GLYCOSYLATION	REACTOME_O_LINKED_GLYCOSYLATION		21	0.11473	0.633988	0.918699	0.959933	1	335	tags=29%, list=17%, signal=34%
REACTOME_SIGNALING_BY_VEGF	REACTOME_SIGNALING_BY_VEGF		19	0.120001	0.631477	0.911523	0.959208	1	794	tags=53%, list=41%, signal=88%
REACTOME_AXON_GUIDANCE	REACTOME_AXON_GUIDANCE		76	0.0628421	0.628497	0.912109	0.959018	1	831	tags=49%, list=43%, signal=82%
ZIC1_01	ZIC1_01		32	0.0930661	0.613068	0.922921	0.969355	1	613	tags=41%, list=31%, signal=58%
REACTOME_DISEASES_ASSOCIATED_WITH_O_GLYCOSYLATION_OF_PROTEINS	REACTOME_DISEASES_ASSOCIATED_WITH_O_GLYCOSYLATION_OF_PROTEINS		17	0.12297	0.61156	0.930612	0.967656	1	335	tags=29%, list=17%, signal=35%
CEBPDELTA_Q6	CEBPDELTA_Q6		46	0.0756476	0.607835	0.940711	0.96765	1	1509	tags=85%, list=77%, signal=365%
WTGAAAT_UNKNOWN	WTGAAAT_UNKNOWN		92	0.055792	0.607771	0.930582	0.964641	1	277	tags=20%, list=14%, signal=22%
REACTOME_TOLL_LIKE_RECEPTOR_CASCADES	REACTOME_TOLL_LIKE_RECEPTOR_CASCADES		18	0.118009	0.607384	0.943775	0.961859	1	638	tags=44%, list=33%, signal=65%
OCT_Q6	OCT_Q6		41	0.0811135	0.603695	0.94027	0.961737	1	82	tags=12%, list=4%, signal=12%
RSRFC4_Q2	RSRFC4_Q2		27	0.0985216	0.602539	0.919765	0.95967	1	243	tags=22%, list=12%, signal=25%
NKX25_02	NKX25_02		35	0.0852818	0.602481	0.929336	0.956728	1	616	tags=40%, list=32%, signal=57%
ARP1_01	ARP1_01		17	0.120658	0.599017	0.952191	0.956411	1	569	tags=41%, list=29%, signal=58%
HNF6_Q6	HNF6_Q6		38	0.0821526	0.585356	0.954	0.963074	1	766	tags=47%, list=39%, signal=76%
WWTAAGGC_UNKNOWN	WWTAAGGC_UNKNOWN		23	0.102156	0.583816	0.950192	0.961144	1	311	tags=26%, list=16%, signal=31%
CDPCR3HD_01	CDPCR3HD_01		33	0.0822511	0.551564	0.969199	0.976294	1	1674	tags=94%, list=86%, signal=650%
MYOD_Q6_01	MYOD_Q6_01		44	0.0683844	0.535635	0.978557	0.980421	1	312	tags=23%, list=16%, signal=26%
REACTOME_L1CAM_INTERACTIONS	REACTOME_L1CAM_INTERACTIONS		20	0.0934749	0.500658	0.981557	0.988605	1	794	tags=50%, list=41%, signal=83%
