# Supplementary material for: Tie2 activity in cancer associated myofibroblasts serves as novel target against reprogramming of cancer cells to embryonic-like cell state and associated poor prognosis in oral carcinoma patients
Source: J Exp Clin Cancer Res. 2025 May 10;44:142. doi: 10.1186/s13046-025-03405-8 (PMC12065280; doi:10.1186/s13046-025-03405-8)
Supplement: Supplementary file 4 — Supplementary Material 4. [file 13046_2025_3405_MOESM4_ESM.xlsx]

## Sheet: CAF DEGs
Table S3: scRNA sequencing analysis of UT-CAF and TGFβ treated-CAF co-cultured with cancer cells 4 days; Differentially expressed genes, related to Figure 6
C1 CAF DEGs	C2 CAF DEGs
KLHDC7B	TBCD
SMIM34B	TCF3
TMEM176A	CARS2
FGF10-AS1	CAB39L
UBL4B	DDX19B
UNC5D	CHP1
IL1RL1	LINC00665
PCDH1	AC007773.1
TMEM176B	RTKN2
AC010163.1	CBY1
2010-03-01	GPR85
HCK	LINC02328
CH25H	TSEN2
LINC01133	ATP2A1-AS1
AC012101.2	WDR48
AP006545.2	GSG1
MEST	RNF14
FGF10	FASTKD2
LINC01257	ZNF302
CXCL3	MIOS
INHBE	PAQR7
TUBB2B	CASC2
FLRT1	TAF1B
CXCL2	FBRSL1
LINC00545	FBXO2
DEPP1	TAF1A
AL512598.1	TTPAL
ARHGAP9	EBF4
SERPINA3	PDK2
INSM1	OVOL2
LINC00304	CHMP4B
GNLY	ELK4
LBP	COX15
CCND2-AS1	SMN2
MIOX	RPAP1
CD177	ERBB2
ERICH2	IL4R
AARD	ST8SIA1
TSLP	USP8
AC009152.6	CAPN3
KCNK12	FECH
PLCE1-AS1	CRIPAK
IGFBP1	IER2
SCG2	PARP12
CEBPA	GUSB
GDF15	ZNF287
FER1L6	FMO5
ST6GALNAC3	MGAT2
CHRDL2	TBC1D24
AC004870.4	FBXL14
ARHGAP25	ZNF189
AC103855.3	BAHCC1
PSAT1	UNC93B1
KRT7	PFAS
AC007405.3	SRPRB
GAL	GALNT1
AC012150.1	SAFB
RAB39B	POLDIP3
GPC3	CNEP1R1
AC008914.1	DCAF8
AC013644.1	TRAPPC11
GADD45A	MYLIP
DDIT3	AC079922.2
PDE1A	PPP1R35
HOPX	RAPGEF1
CHAC1	LIPE-AS1
ID4	CCNK
DHRS3	KDM5C
ADRA1B	ZNF362
AL157871.4	NDUFS4
CXCL6	WAPL
CLEC3B	CNOT8
SGCG	SLC38A10
TRIB3	TTC7B
ADM2	CD226
CPA3	RLIM
CD38	AASDH
AC005523.2	IRF2
AVPI1	MANF
AC144831.1	GNE
AC121757.2	FRA10AC1
TIMP4	CLPTM1
ADRA2A	LINC02454
VLDLR-AS1	ACVR2B
AP001599.1	RFFL
AC018413.1	PRRT3-AS1
AC104777.2	SUZ12
ADGRD1	TARS2
OLAH	WDYHV1
LINC02733	ETV4
PCK2	RSPH3
CLDN1	AC245297.3
SULT1A1	SEC22B
MSC	GXYLT1
CCL13	PARP9
DDIT4-AS1	MPV17L
LINC02806	KIAA0930
EIF4EBP1	BTBD1
DUSP8	NANP
OSR1	NBR1
BEX1	CCDC82
AL035681.1	AP5M1
IL17C	SNX19
AC131953.2	FOXO3B
PF4V1	MIR193BHG
NUPR1	TULP3
G0S2	DHX29
KRT34	CBR3
IL6	CNOT3
PI3	ARRDC3
PDZK1IP1	HDAC11
TNFAIP6	AL135999.1
PLA1A	AC109472.1
PENK	PRXL2A
SLC7A5	ACTR1B
PTHLH	TIMM23B
AC068658.1	VKORC1L1
S100P	CRIPT
SOD3	ACTR8
CSTA	DGKD
CCL7	TBC1D9B
ACTG2	BRAP
THORLNC	METTL8
CXCL1	EXOSC9
SDK1	COMMD1
KRT33B	PDXK
AC068389.3	AC009318.1
MLXIPL	ZNF816
AL354872.2	MAN2B2
CCN5	CCNYL1
PAPPA2	WARS2-AS1
MTHFD2	NEMP2
FAM153CP	C5orf22
AC005323.1	TRAF2
AL591043.2	POC1A
LINC02182	CLCC1
PKD2L1	ARPIN
CXCL8	NOXRED1
AL049775.3	ZBTB8A
DOCK8	ZC3H7B
CREB5	ZFP1
KCNG1	MRRF
PLAAT4	AL133476.1
AC011444.3	KIAA1549
ADAMTS5	TBX18
TNFSF14	SARS2
AP006545.3	MLF1
AP000942.2	ZMYM5
TAGLN	ULK2
SLPI	ARMC1
FER1L6-AS1	KIF3A
AL357054.4	ZFAND4
CFD	BTBD19
CCL8	GOLGA5
KRTAP5-AS1	TRIM4
HHEX	HMCES
ALPL	MYPOP
FSCN2	DDX6
FOXN3-AS1	ZNF264
AC245297.2	NLRP1
AL137025.1	TRMT10B
ASNS	ETFBKMT
AL035252.3	AC105411.1
FXYD1	AP2A2
LINC02610	TBXAS1
AL138963.4	FBXO4
AC091138.1	FZD6
HES4	REST
AC093702.1	UEVLD
ACRBP	PDP1
AC234917.3	PANK3
RAB33A	SAMD12-AS1
MYC	AC245452.1
AC092691.1	HAUS7
LINC01111	ARL5B
ANKK1	MARF1
LSAMP	DEPDC7
PLIN2	SLC26A11
PHGDH	RDH13
AP002833.1	TRIP11
STC2	MAP4
NLGN4Y-AS1	DLAT
ADORA2B	TPGS2
DDIT4	METTL2B
RPL22L1	RARS
AC010967.1	SEMA6C
SHMT2	TRIM5
GPC6-AS1	PGRMC1
CEBPD	POM121C
AC007953.1	MSH6
AL662797.1	RECQL5
AFP	HILPDA
AC022101.1	ATXN1
MAB21L3	ZBTB48
ISCA2	CHKA
DNAH10	GRTP1
SCRG1	GORASP2
BCL11A	RECQL
AC079601.1	LRRC8C-DT
PTX3	ISY1
ECI1	AC015871.1
IL18R1	CTCF
HAX1	DIABLO
CCL5	MYLK-AS1
HINT2	TAOK2
AQP9	ZSCAN12
GATA6	CCDC28B
SLC3A2	FEZ2
AC010913.1	NAXD
POTEC	EIF3J-DT
IGFBP2	AC090192.2
BEX2	KPNA6
SMKR1	LINC01357
AC034213.1	IGF2R
EIF1B	MFSD14A
HKDC1	AC024558.2
WARS	TRAM1L1
OSGIN1	AC053513.1
DIRAS3	SPOP
LINC00968	LEMD2
RAB32	ALDH6A1
KCNK15	FRY
AP002833.2	TRAF5
AC008892.1	AC079447.1
PLAC9	SAFB2
GIHCG	KIAA0513
AC104051.2	PLD1
IL21R	MTERF4
SLC1A7	NCKAP5L
AC012349.1	MBTPS2
SYNE4	NUTM2B-AS1
DIRC1	FN3KRP
B4GALNT3	ASCC1
DAPL1	DCAF16
EPB41L4A-AS1	POLR1B
NPM3	AKT2
MMP28	PRAF2
ITPKA	DDR2
CTH	SAMM50
C1orf53	UPRT
LINC01750	TIGAR
NOP16	VPS33A
TNFSF9	MED4
ADH6	SUDS3
MRPL54	ZKSCAN5
NLRC4	SLC12A8
AC117453.1	APOBEC3G
LINC02561	SMG7
PPP1R3C	SEC16A
AC005736.1	TSPYL4
HS6ST1	LZTR1
GCHFR	FAM111A
XPNPEP2	TUG1
TENT5B	ZADH2
SNHG8	SLC25A53
MT1G	ATP1A1-AS1
ACOT12	CDK10
DMGDH	LCAT
GUCY1A2	WIPF2
RPP25L	ZBTB41
ENO1-AS1	ZNF214
AC093849.2	MTX3
AC098487.1	CSTF1
GLRX	FOXM1
OTUD1	TDG
CDC42EP1	MTCP1
LINC02535	AC064807.1
LINC00595	ITGA7
ZNF593	C5orf30
NXT1	ZNF354A
MESP1	ADAMTS9
WSCD1	CDK5RAP3
ZDHHC11	IFT46
RPL26L1	STARD3
OLR1	MCM2
C2CD4D-AS1	KIFAP3
AL117332.1	PRPF38B
AL078612.1	TSPYL2
PTPRQ	LYNX1
HIST3H2A	GNPTAB
TFPI2	TMEM45A
C15orf48	C14orf28
RPL32	SYT14
CDX1	TRAF3IP1
SNHG15	PER3
SOWAHD	COPS4
PTGDR	DDX23
DBNDD2	TRPV1
DCLK1	NAPRT
TCIM	ZNF415
AL133415.1	SAMD14
PROSER2	CRELD2
LPL	C1RL
KCNH1	AC092807.3
C15orf61	FUBP3
DCLK3	CBWD1
ZNF296	CBLN3
TNFRSF8	TMEM25
TSC22D3	KIF7
LINC01503	VPS33B
AL139393.3	ZBED5
AC017083.2	NID1
PCSK2	NFS1
CEBPG	HAT1
AC116407.1	SMARCB1
AC100822.1	SLC45A1
PLAC8L1	PRKAR2A
RPL29	GBA2
EIF4EBP3	FARSB
IL4I1	AC105285.1
AC243772.2	NEIL1
HEIH	PDCD4
FAIM2	MFAP4
AC134312.5	COIL
AL445183.2	ZNF761
AC009236.1	CYS1
AL359764.1	MPC1
FCMR	PSTPIP2
EDF1	HDAC7
SLC6A9	ZFP36
AC060766.4	LINC01176
LINC01397	C11orf54
OSR2	PDE6D
SEMA3D	ORC3
BUD31	RUFY2
AC006525.1	USP42
MEP1B	NT5DC2
AC245100.1	YY1AP1
KCTD15	TAZ
AC090152.1	KIAA0355
ZFAS1	P3H3
ASS1	ERLIN2
ADM5	CENPT
CBSL	DHX37
ERFE	PPM1F
AC092755.2	DLST
GCH1	TOB1
ALDH2	ZNF211
CCND2	MFHAS1
EFEMP1	ZNF117
AC105105.1	KLHL26
EXOSC6	MRPS28
ATOH8	PPM1A
NHP2	RIMKLB
EXOSC10-AS1	ICE1
HEY1	PPP4R3B
RPS12	PCBD2
GNG5	BRD9
VTN	EXD3
HRK	PIGU
MKNK2	FNDC3B
ZNRD1	BTN3A2
IGF2	IQCE
AC011611.3	ZNF562
GATA6-AS1	BRCC3
FMOD	CTSF
ASIC3	ATP6V1E2
BYSL	PRR34-AS1
SLC19A3	FHL3
ANKRD22	BDNF-AS
AKR1C8P	AL121832.2
PLK2	PEX26
NIBAN1	NME3
PDCD5	SYNM
ESPNL	BAHD1
AC026785.2	SIAE
GPR1	PPP1R3E
SIPA1L2	CAPN7
COA6	EEF1AKMT3
IL12A	SFMBT1
ALDH1A3	NAT9
NDUFA4L2	INO80D
CCL2	BCL2L2
COA4	ZNF274
C15orf65	RAB11FIP1
UNC13D	TMEM147-AS1
KRT19	JKAMP
RORB	LYRM4
EXOSC8	ZC3H14
KRT10	KIFC2
AL121944.1	ZNF879
PF4	TEAD3
AC092040.1	ZNF132
BOLA3	ZNF326
OR10A6	C6orf62
BCL2	PRKCI
RPL19	SPAG1
IRF1	DHFR
ERH	TRIM32
IRX3	AC012184.3
MRPS33	YARS2
INHBB	CENPU
AP006545.1	ZFP28
SFTA1P	MIB2
KCND3	CCDC93
KRT86	AMMECR1
AC023043.4	ZC3H12C
PYCR1	DCUN1D1
KCNE3	SRPX
C20orf204	DECR1
LZTS3	EPS15L1
LARP6	ANKRD40
GLRX2	UBE3B
CYP1B1	LRIG1
SH2D5	SMC6
ANKRD55	ZWINT
TRIAP1	SNHG4
SPX	SETDB2
CCDC59	SNAP47
GALNT16	GAREM1
KCTD16	AP002784.1
PMAIP1	ZNF227
C17orf58	SPHK2
SOD1	AL021707.2
AC090515.2	FAM24B
RPL18A	ORAI2
PSMB8-AS1	LTA4H
EGFL6	WDR11
FOXC1	NR2C2
AC243571.2	POLG
STON2	AL031963.3
AC016999.1	NR6A1
RPS18	MELTF
EIF2S2	NEK8
RPL12	AL033523.1
SCN3B	CXXC5
GSC	LINC00346
BTF3	TUBGCP4
RBM8A	STPG1
RNH1	CDC16
RANGRF	KANSL1L
LSM5	MSANTD3
AL109628.2	MED9
CYTL1	SIX4
PTGDS	PDP2
AP001781.1	AGAP4
GOT1	SBNO1
LINC01003	TCFL5
AL354811.1	SUGT1
PPIF	NEU1
RCAN1	SLC11A2
ULBP1	COMMD9
IFIT2	PID1
GYPC	AC068888.1
AC006064.4	CEP78
LYPLAL1-DT	PPP4R4
PITPNA-AS1	JHY
MRPL40	CASC3
FER1L6-AS2	ACOT8
AL138895.1	LMTK2
AP001783.1	PPIL4
ABLIM1	DPAGT1
SYBU	PRKACB
S1PR1	PAXIP1
RPL30	DTWD1
RPS5	ZBTB37
HINT1	CYP2U1
C19orf73	ADAT1
SRXN1	FANCF
RPS3	TRMO
HOXA10	AC093525.7
BAIAP2L2	TFAP4
RASL10B	AC092943.2
SAP18	PARG
LINC02541	DCTN5
AC119673.2	SPATA2L
TMEM178B	KIF3B
CIAO2B	SFR1
AC007368.1	TATDN2
FTL	EXOC1
DIO1	EHMT2
PPIL6	ANKRD52
TMEM251	ERCC6L2
UBE2S	PGM1
ATP6V1G1	EDEM2
CENPV	SPPL2B
AC012510.1	MMGT1
AL161421.1	CMYA5
TMEM249	PPARGC1A
NDUFAF4	GYS1
GAS5	WWP2
RPL9	MAPK1IP1L
RNASEH1-AS1	PALB2
SMDT1	AL356488.3
AGT	RHOT2
POLE4	TBC1D31
CYSRT1	SEC13
RPS23	WDR78
NRCAM	CEP89
TMEM100	AL139220.2
UPP1	GMPPB
GPR1-AS	PRR19
ARHGEF2	GSTA4
APRT	OBI1
RAN	SMC2
GTF2H5	PAFAH1B2
PSMB10	SH3RF3
AF241728.2	SYNPO
CEBPB	FMR1
AC010531.3	ARL6IP1
PLEKHF1	CBX1
AL355388.2	NIPSNAP3B
EIF6	GMDS-DT
ACOT4	XIAP
RSPO3	HIC2
MRPS12	2002-03-01
AL357507.1	ZBTB44
AC023509.2	NCK2
RPS27A	GOLGA2
AC083862.2	REV1
KLF4	HIF1AN
RARA-AS1	HDAC1
AL590617.2	SIRPB1
ANAPC11	CCNT1
POP7	AC008269.1
GRPEL2	TBC1D14
EXOSC4	THRA
GPT2	CDK5RAP1
NOP10	PHF6
ARHGAP26	MACO1
RPLP1	POLB
GSTZ1	SCAMP5
RPS15A	SUN2
ADH4	ATG16L1
ATF5	ANKAR
SNU13	NUDT8
LINC01081	ZNF550
AL355483.1	SLC25A32
LINC02518	PALM2-AKAP2
AJUBA	NANOS3
RPL35A	MARK4
SEPHS2	FZR1
AL133520.1	ZNF606
CHCHD5	CWC25
NENF	TRMT9B
RPP25	SETDB1
SF3B6	FNDC4
RFXANK	MOSMO
TAF1A-AS1	CAPN1
SLC16A8	DIPK2A
AC010327.7	CCDC6
MIEN1	RABEP2
EIF1	HES1
RPL26	ZNF570
FOXL2	EHBP1L1
FO393415.1	TIMM10B
RPS7	MCM3AP
EP300-AS1	RUNDC1
GRHL3	KLHDC2
BANF1	CDCA4
SESN2	GMEB2
TP53RK	ZNF625
AC244153.1	TTTY10
AC080112.1	SHOC2
GGT5	AC010809.1
MDK	PSMA3-AS1
POMP	PARD3B
AC091887.1	MAP3K10
PSMB6	MMUT
BAMBI	TASOR
RTL8A	MITD1
ID3	IST1
PLAC8	HSPBAP1
RIPPLY2	CDK11B
DYNLL1	ZDHHC3
MRPS26	AFF4
DDT	TTL
FAM86B1	AC083798.2
WWC1	KLF2
CDK4	NEK9
NACA	ZNF692
PDE1C	WFS1
AC018731.1	VAMP7
DNLZ	LINC00476
HMOX1	HSD3B7
NDUFA12	PPT1
STOML2	ZNF557
SVBP	RBFA
AL512306.3	KANSL2
SRM	TGDS
FAM131C	HNRNPLL
AL022162.1	FAM43A
ANKRD1	MACROD1
PELO	ANKMY1
PPP1R14B	MACF1
LAGE3	SOCS7
RPS19	VTA1
SMOX	APOBEC3C
AL354920.1	ZBTB6
NFIL3	LINC02591
NUDT14	MPP3
OXT	BRMS1L
FTH1	ABCA2
ARL2	STOML1
RPL18	DARS2
CCDC71L	ZDHHC2
MYL12A	PPP2R1B
TCEA1	ASMTL
SCAND1	GTPBP1
NECAB2	USP28
NOTCH4	KATNBL1
RNF181	POFUT1
HLX	AEN
GPC6	ZNF146
AC011484.1	NXPE3
SNHG29	BRICD5
SDR42E1	MMP14
RPL8	NAT10
LAMTOR2	RNF34
MMP10	ZEB1-AS1
NNMT	BPGM
MAP1LC3B	ZDHHC9
RPS14	LAT
AL356277.2	SP1
ENPEP	BRSK1
AJM1	GMPR
INPP5J	IL10RB
NME2	INPP5B
RIMS3	PLCB3
RSL24D1	RAPGEF2
SAA2	ZBTB40
AC036214.1	MAN1B1
RACK1	BMS1
POLR2F	ZNF500
MRPL18	DPP9
UBE2M	MAEA
AL596223.1	PCYT1A
CKS1B	NMRK1
AC073508.3	CHUK
AL161449.2	HAUS3
C8orf88	ADCY6
PDCL3	ZNF561
GRIN2C	RUSC1
MIF4GD	AGAP3
DDAH2	ZNF74
DAPK1-IT1	NAPG
NME1	TSC22D1-AS1
AL138724.1	VAV2
AC020661.1	EML2
BLVRB	RNF103
TMEM159	AC025283.2
RPS13	SH3BP5
INSYN1	STPG2
GPRC5C	PCDH11X
PSMA4	FRAS1
KDM7A-DT	AK9
GEMIN6	UXS1
VNN3	RHOF
MTLN	ZNF616
HEBP1	TRMT1L
SETD9	KLHL22
NPIPA5	PPARA
MAP1LC3B2	ZBTB18
AP001816.1	C16orf86
MRPL24	CTDP1
RNF41	C5orf34
LINC02621	OBSCN
OVCA2	C19orf47
AL031668.2	RBM5
AC109449.1	KCTD2
C6orf132	KBTBD2
TOMM5	ASPN
ISG15	OSGEPL1
AC125494.1	RSPRY1
TIMP3	QRSL1
EXOSC5	MAP3K13
KL	TTF2
KCNJ2-AS1	PEX13
UNC5B	ZRANB3
ASNSD1	ADAM23
RHOC	SLC35B2
C6orf52	NECAP2
H2AFZ	PLEKHA8
RPS10	PEX7
CXCL5	NSUN4
AC023043.1	ZNF18
GLDC	DOLPP1
IL20RB	AC021054.1
GCNT3	SLC25A17
HCST	GIGYF1
RPLP0	WDR41
KCNE4	SLC35E4
RBPMS-AS1	CAMSAP1
TSSC4	ELF4
RPL28	HMG20A
C3orf14	ZNF548
HAR1A	NDUFAF5
BRI3	TCHP
IDO1	KRBA1
RPL39	ZNF766
COX8A	ALG3
FAM90A1	NDC1
WNT3	SLC12A6
AL358852.1	ZW10
ADCY1	HELQ
SF3B5	NDUFAF6
PRR22	ZNF383
ACSL1	NSDHL
FAU	RIPK3
PCOTH	ZNF335
CTU1	MIGA2
AC073611.1	ZNF200
PRSS27	SMCO4
AC211433.1	BAALC-AS1
KLF15	MBNL3
AKNA	GDNF
AC096667.1	ZNF382
RPS17	TXNRD3
LINC00900	MAP3K14
GADD45G	KYAT3
MAFIP	GATB
BTG1	XPA
RPL41	HAUS6
DNAL4	HS3ST3B1
MRPL50	LRRC57
DNAJC19	ZNF493
NSUN7	DDX31
OAZ1	ARID3A
IL12RB2	DDX5
MRPL14	ELP3
AC233723.1	SCAF4
NPTX1	IPO9
RPS4X	HOOK2
JAG1	RCC2
AC079209.1	AC103876.1
ZBED3	EXD2
AC009236.2	TMEM170B
SARS	CASP7
AP005019.1	RBM48
SLC8A2	SLC9A8
AP2S1	BBS1
RPL11	RNF31
NTN4	PIGS
CD3EAP	VIPAS39
RAD23A	NIM1K
METRNL	HYLS1
FLRT3	CORO7
TAF9	SNAI1
RPL13	RFC1
TMSB10	PAX9
DIO3OS	EVI2B
CD14	PTGR2
MRPL57	C9
RTN4RL2	DBF4
NDUFC1	ARL17A
LAG3	CPS1
UQCR11	FKTN
BX537318.1	HBS1L
KRTAP1-5	DLC1
TAS2R5	ASH2L
PHPT1	SLC9B2
ALDH3A1	ZNF331
AC005050.3	PDGFRL
CHI3L1	RNF170
RPL24	USP35
PSMB9	ZNF589
URB1-AS1	SETD7
PLXDC1	SAE1
IER5L	IQCA1
MAMDC4	CD44
C1QTNF5	PYROXD2
ZNF419	TTI1
SLC1A4	AL359921.1
DLX2	FAM118A
PRDX5	ZNF197
C1QBP	HSPA4L
AC055855.2	PAN2
SMIM26	AL139807.1
PRDX1	AC025809.1
LRRC61	TAF8
PDE10A	SUCLA2
AC116366.2	PACS2
AC090791.1	MED17
COMMD6	PUS10
FAM167A	TRANK1
UXT	NSD2
LSM10	DCAF15
EPGN	MTMR9
AC027682.2	ATPAF2
ZNF687-AS1	OPA3
PDRG1	ANKS3
RNF7	TAF13
AC093879.1	LATS1
AL049775.1	ZBTB34
KLF5	CATSPER2
SMARCA5-AS1	SMARCAL1
RPS25	AC139530.1
TALDO1	ODR4
NDUFA8	FAM228B
NDUFA11	RBM27
ABRACL	IGDCC4
LINC02104	ACOX3
IL34	CAD
EEF1B2	PSRC1
MRPL51	MAML1
SLC7A11	PLXND1
BLOC1S4	DTWD2
MYL5	CFAP69
LINC00211	YIPF2
AIFM2	SYAP1
IL1B	CMTM1
SMAD5-AS1	TFRC
AC080023.1	POP1
WWC2-AS2	EXOSC10
AP003307.1	NAB1
AC015922.3	STK4
GPX4	SLC2A1
TNIP3	UCHL5
CDR1	SINHCAF
RPL36	USP4
BEST1	ZUP1
BTF3L4	HIVEP1
BOD1	THBS3
UCP2	AC026356.2
AP002748.4	BACE1
SKIDA1	ZNF510
NMB	FAM76B
CXCL16	DTX3
MRPL46	HCG18
AL022069.3	METTL3
UFSP1	FAM161A
RPL15	RNF26
NDNF	AC022098.1
RPS19BP1	FBXO22
YRDC	MTHFSD
JTB	LINC01355
GPN3	POGLUT1
MRPS2	CLCN4
S100A11	IGF2BP3
RPL10	CAPN10
PFN1	CAPN2
POLR2K	LTO1
PCBD1	BCL2L13
PCBP1	COQ8B
PNMA6A	MANSC1
ATP5MG	URB1
CRYAB	IKZF4
TRIM52-AS1	PMP22
SSNA1	HERPUD2
HSD17B10	AMER1
CSNK2B	MORN1
DMAC1	MSRB3
LHX4	GALNT4
MRPL12	SLC25A13
AC002467.1	KPNA5
RPS16	ASAP1-IT2
RPL27	SYMPK
LACC1	EVI2A
RPS27L	TMEM9B
MIF	ZFHX2
CHCHD1	ZYG11B
KCNJ2	AC107884.1
COA3	HAUS4
POLR2J	LINS1
AC005532.1	ERC1
AL590999.1	PRUNE2
KCNT2	ZNF667
AC005229.4	STIMATE
MID1IP1	CEP70
GARS	DDX39A
PSMA7	CPSF1
DAB2	MFSD6
TWF2	NAA16
EIF4A1	NUP43
NDUFB4	EFCAB2
MARS	ZNF34
TIMM8B	HABP4
HLA-F	DPY19L3
NGF	TMEM106B
TIGD2	DNASE1
SIVA1	AKAP10
CCDC51	CRYZL1
ZPR1	ARHGEF11
SLC7A11-AS1	EXO5
TGIF1	LIN54
AL035458.2	ATP23
SNHG32	SP100
RANBP1	PARP11
RASD1	GSDMB
CYSTM1	FAM118B
SNRPB	SPRY2
AC006333.2	TYW5
MRPS18C	CRACR2A
BLOC1S1	DNAJC27
CSTB	CHD1L
TMEM268	RNF24
TXNIP	CDH11
LINC00964	NEDD1
ISCU	DOCK5
MRPL11	SHQ1
MYL12B	AC006001.2
LINC02223	PDS5A
GDF5	PHETA2
EBNA1BP2	AC008063.1
VLDLR	PPP1R3B
RPL7	GNB5
BAG2	MXD3
ZNHIT2	ZNF862
AL355303.1	MTMR6
C11orf96	CPSF3
ABHD14B	DUSP22
PLAAT3	C16orf58
MRPL4	TIGD6
HES6	MRPS22
AC009522.1	GOLGA1
NKAP	SHOC1
AC018742.1	TACC3
TOMM7	ASCC2
PGLS	SLC36A4
C19orf53	EPB41L5
GGACT	ANAPC7
MRPL58	SPIN2B
MRPL43	GLRB
FOXD1	ZDHHC5
PSMD8	ZNF470
MED10	ECD
ZNF319	RBM14
CCDC124	AL049840.4
DRAP1	DNAJC11
COX5A	CDKL3
TXN	RNF2
ARMCX6	GALM
NIFK	TEPSIN
GNG11	QARS
HEXA-AS1	CEP68
RPL23A	SMARCD2
MRPS17	BRF1
NRL	MX2
ZNF22	NISCH
MRPS24	TADA2A
AURKAIP1	TERF2
NDUFB10	NUDT12
DUSP14	ZNF526
GSTP1	UBE2G2
LINC01169	CPNE3
MSX2	AC006460.2
LAMTOR5	DYNC2LI1
PRELID3B	PDK1
TRMT112	ZSCAN16-AS1
PKDCC	TMEM165
TCEA2	AEBP1
ZNF582-AS1	CC2D1B
AC024560.4	MTG2
PROSER2-AS1	SSX2IP
SLC1A5	RAB35
SERF2	KLHL18
SNAPIN	IVNS1ABP
PARS2	TMCO4
NTMT1	ZFY
MYL9	GABPA
REXO2	SNHG18
PRKAR2B	TFAP2C
ENOX1	MED20
TMA7	FAM98B
AC078795.1	AC010894.3
PDLIM2	CWF19L1
PRR7	RAB12
RPS9	ELOA-AS1
FAM66C	MTRES1
ATP5MD	ZNF230
AC079949.3	N4BP2L2-IT2
AP003469.4	COQ8A
CITED2	RBM28
ADRM1	TRMU
PARK7	VPS36
CCT7	CHML
GTF3C6	HDHD2
PFDN2	ZDHHC6
SNRPD2	SNPH
ZNF468	ZFYVE27
PFDN5	PRPF3
AP3B2	GAL3ST4
BRIX1	RELL1
METTL5	JRK
CHCHD4	EEFSEC
ARL4D	ZNF84
ECM2	SLC25A45
CCDC148	CAPS2
LINC01778	NUBPL
MRPL17	COL5A1
SLCO2B1	ZFP41
MEA1	GPATCH3
UHRF1BP1	NOM1
CISD3	SIRT3
PYCR2	ACCS
PLXNC1	FAM120C
PRDX3	ASH1L-AS1
USP44	MKNK1
AD000090.1	AC010186.3
SMIM19	PPAT
ATP5MC3	BAIAP2L1
PPDPF	OSER1
RPS6	BTN3A3
RPL14	CHST7
ATP5PO	GPRIN1
NR2C2AP	WDR75
TIMM44	CLCN5
AC100763.1	POLR2J3
EID1	ZNF717
PGAM1	PLEKHA1
RPL37	HEATR6
POLR2I	ACSS1
IL3RA	ZNF76
UQCRH	TRIM66
FUOM	NEURL4
PANO1	QRICH1
COX5B	ACAT2
BEX4	SNRNP35
TAF10	MPDU1
AL731537.1	FANCG
LINC01107	AC027601.6
EEF1E1	ANAPC1
PIGBOS1	NRSN2
AC026689.1	SLC38A6
SNRPC	SLC38A2
PLPPR4	ZNF346
NAMPT	NOD1
FAM89A	SPATA1
TMEM99	ZFP64
PSMA2	PTGS1
UBL5	SLFN12
CCL20	GTF2H2
TIMM10	LGALS8
LINC02511	COX11
TXNDC17	LANCL2
C1orf122	ST3GAL4
RPLP2	ATAD3B
FAM200B	ZNF568
STAC	HECTD3
NDUFA2	WNT5A
MZT2B	C2CD5
PTRHD1	HSPA12A
BAG1	ZNF318
AIMP2	ZNF212
HAR1B	CRYBG3
LSR	DUBR
GINS2	ZNF518A
EEF1A1	EDEM1
CLDN23	CNKSR3
SPAG7	RMND5B
TRIM47	DGCR8
PLEKHA3	EIF4EBP2
RPL3	FZD7
MRPL27	AC011603.2
CMC4	KLHL36
ATP5MPL	AP002812.2
C14orf119	SOCS4
ATP6V1F	CD99L2
LSM6	RPRD1A
RAB3IL1	TAF1
PSG2	KCTD1
RPAIN	ANAPC10
TPD52L1	PPA2
ATP5PF	GTF3C3
ATP2B1-AS1	ATP1B3
RPL35	LRRC8B
SDSL	EIPR1
LBX2-AS1	QSOX2
S100A10	POMT2
ABHD4	PAOX
PPP1CA	TDO2
AL353576.1	FAM110A
AC008429.1	HIST1H1C
PSG1	SF3A3
AMH	WDR83
NDUFAB1	RAI14
GTF2A2	TRIM13
FEM1A	CCNH
STX11	F2RL2
SNRPD1	NLGN2
AK6	LRMDA
FAM27C	CBWD2
PYURF	DIAPH2-AS1
CSRP1	PTDSS2
POLR2E	LSM11
CLPP	GTF2E2
SNRPE	GLT8D1
SIAH2	PLXNA2
MPC2	ALDH7A1
ATF4	COL1A1
PGF	SNRNP48
SURF2	TECPR2
CARD16	EVA1C
RRAGC	SPTY2D1
COX14	CIAO3
RPP21	STAT5B
ATOX1	VANGL1
ZNF768	PRKDC
RPS3A	CDKL5
RAB34	KCTD21
NIBAN3	UBP1
MRPL41	LRIG3
MORN2	SPA17
F8A1	DNAH1
MIR1915HG	SLC25A27
ZNF528-AS1	ASPHD1
OMD	CCDC91
FMNL1	NTNG2
CDC42EP2	UBE2H
NPW	TEFM
CCNO	TAF1C
TRAPPC4	CPSF7
AC091982.3	ALG10B
IFIT3	EXOC3
GET3	CYP20A1
ZFAND2A	NPHP3
AL158212.2	USP21
AC022966.2	PSG8-AS1
ENY2	MMP2
RPS8	FAM199X
AC138028.6	FAM98C
PRELID1	AL662884.3
PSMB8	MTMR4
MAFG-DT	TOGARAM1
PDLIM4	PEX6
BCL2A1	BX890604.2
ELOC	NXPH4
SLC25A11	CYB5R4
ELF3-AS1	SH3PXD2A
SERTAD1	CBR4
MRPS18A	AC099786.2
RPL6	ROGDI
DYNLT1	RPGR
RPL10A	CSTF2T
AC147067.1	FLOT2
ZNF580	TNFSF13B
SRP14	ZNF486
SLC30A1	APMAP
DESI1	PWWP2A
ETV2	NFRKB
NANOS1	TTC5
LINC01615	NUDT17
GRK6	AAR2
HSPE1	BRD1
HDDC2	FALEC
AL035071.2	EXOC5
TNFSF18	OFD1
NDUFA6	PBX2
HSBP1	TRIM23
COX6B1	ACAD8
RPL36AL	BBS2
MRPS36	KRT17
CYB5R2	GNPAT
SEC61B	SPIN4
MARCKS	CCR10
TBCC	MAP3K1
DRC1	PLA2G12A
PAPPA-AS1	SCN8A
RPS15	CACNA2D3
ATP5MC2	ZNF140
TBX2-AS1	FBXO28
TUBE1	PTGFRN
ZBTB22	BTBD3
FRRS1L	ARHGAP6
EIF1AX	ZNF544
LINC01293	POC1B-AS1
FZD9	ZNF8
THNSL1	AP3M1
AC103691.1	SAAL1
METRN	PCDHGB5
AL356277.3	UTP6
NPR3	MEIS3
ALKBH7	ZNF696
UCHL1	RCOR2
COX6C	HMGXB4
AL031058.1	MAP3K3
STUB1	ZNHIT6
MRPL28	AP4E1
C1QL1	SHB
VDAC2	TBC1D16
LGALS3	ZCCHC2
MED19	TNRC6C
PSMB5	TFDP2
TNFRSF1B	SLC35A1
ICAM2	RNF168
LY6G5C	YTHDC1
ZNF706	PODNL1
AC244090.1	TRAFD1
DBI	RTL10
PSMD10	USP20
RRS1	SLC12A4
ATP5F1E	AL049775.2
NDUFB2	SKIL
UQCRFS1	IRGQ
C9orf116	SNX9
HNRNPA0	LIX1L
LINC02381	RUFY1
HRAS	ADCK1
MRPS18B	CLPTM1L
PLEKHA7	BCOR
COL14A1	TAPBP
FP565260.6	TRPM7
FBLL1	ERMARD
SNHG16	DOCK6
DCTPP1	RGS12
CLTB	NUP107
MRPL33	JADE3
TIMM13	FTX
RTP4	MRPS9
GABARAP	CRBN
DGAT2	SHOX2
SCNM1	TMPO
ZFP92	TBX19
MRPS7	TRMT44
CAMTA1-DT	PANK2
ANXA3	AFF3
RPL21	NRXN1
VPS72	LRRC14
GNB2	PAX8-AS1
RPSA	DZIP3
TACO1	PLEKHG2
BOLA2	INTS3
SELENOM	FGFR1OP
ALYREF	KAT7
AC012146.1	TENM2
NPB	BLMH
IL20	COG1
IGFBP6	MIER3
RASSF1-AS1	VPS26B
FAM124A	BFSP1
AC125611.3	ZNF778
TERB1	TRIM24
NDUFAF3	ATXN3
SNHG6	TENT4B
RP9	SLC25A26
PPIA	ZNF813
RBCK1	ZGPAT
PTGES	EIF1B-AS1
PDE4D	H6PD
ZNHIT3	POFUT2
ATP5F1D	BZW2
LINC02802	EHF
AC006449.6	FPGT
RASSF4	DCAKD
AC027698.1	XPNPEP1
AL135925.1	SIN3A
EIF3G	SLC4A11
RNF187	ACBD4
GTPBP2	MTOR
USH2A	TMED8
ZNF579	AAGAB
UQCC2	IRF3
UBB	BANP
MAD2L1BP	FAM168B
LSM4	MFAP3
FBXO39	TMEM175
C12orf57	SLC39A9
AC015912.1	SCARB1
PSME1	AC108134.2
METTL18	SRRT
AREG	CANX
IFI35	ATG13
AC012313.2	SLC30A4
PHF5A	SRSF6
GKAP1	WDR5B
TSR3	ZSCAN26
BORCS7	TMEM39B
LINC00158	TTC26
L3MBTL4	S100A2
NDUFS5	TPST1
AC010642.2	ADNP2
RRAS	CARNMT1
FGF2	AC078846.1
DPYSL4	ARL6IP6
LARS	ZSCAN25
AC104825.1	DCAF17
SYNGR1	TCP11L2
COX7C	ZSCAN22
NHLRC1	IPP
RPS26	FAAH
COX7A2	ZNF395
ZNRD2	TRIM34
SNRPG	ACBD5
S100A16	KANK2
BIN1	CLMP
LINC01816	RPS6KB1
ODC1	GGH
GHITM	ZNF529
MBD4	ANKRD13D
TMEM147	CABLES1
DCTN3	NOP14-AS1
LINC00601	POLR3B
IRF2BP1	DLGAP4-AS1
SNHG17	FHOD1
UBXN1	NUP205
PSMA6	CCNC
AC083862.3	VPS13B-DT
LINC02202	KCNMA1
PSPH	RNLS
EID2	SGSM2
CDC34	CCNY
SUPT4H1	NAV1
TNFRSF12A	HTRA1
BBOX1	DDX50
AASDHPPT	CHD3
NELFE	RETSAT
HIGD2A	CTNNBL1
GREB1	ZKSCAN7
PHLDA3	IFT81
RPL34	NCKAP1
PSME2	SIK3
C3orf20	SDHA
ARL4C	PER1
UQCR10	MIR155HG
CACNA2D4	NBPF1
TBCB	PPT2
ZNF511	ADGRL4
LINC01291	SLC35B3
OVCH1-AS1	HSPA14.1
LMO4	PTPN18
FCRLA	PRKD2
TRMT61A	SELENBP1
IGFBP5	DROSHA
AL139393.1	PLAA
ZNF408	FUT11
RPL17	PLCG1
THAP11	ADAM12
EIF5	FBXL6
DCXR	CXorf56
BEX3	AC004854.2
POLR2G	SBNO1-AS1
EPRS	FAM111A-DT
HCN2	AC007098.1
RTRAF	DYRK2
LITAF	ZNF528
AC006058.3	PRELID3A
COX7B	PGAP2
ZNF503	EIF2AK2
DNPEP	LINC00702
CHCHD10	CASP2
FIS1	FAM114A1
ZFPM1	USP45
WDR83OS	ZNF530
COPZ1	ELL
AC009237.14	CCP110
NDUFB11	PRPF40B
ELOVL2	ARHGEF18
RPS28	WDR89
GABARAPL1	COL6A2
ANAPC16	HOMEZ
UQCRQ	RBM15
ITGAE	ZNF420
MAN1B1-DT	SPIDR
PSMG1	DNAJC17
PODN	HMGN5
MSH4	ARAP1
CCDC171	AGL
PHB2	SLC36A1
ALKBH2	DHX57
C11orf1	PIK3CD
SSTR1	PROSER3
GLIDR	NRDE2
OLFM2	ITGB1BP1
YARS	ZNF343
PPM1M	ZNF567
CCL11	SHROOM1
SLIRP	SEPSECS
PHLDA2	DPH1
IL13RA2	OLFML2A
COLCA1	ABHD6
NUDCD2	PLA2G15
KCNG2	ZNF45
ANKRD30B	AKR1A1
CCT2	TRIM26
KANSL1-AS1	ZNF174
COLCA2	RFC4
RSL1D1	CDK7
PRDX2	TMEM185A
ANP32B	PI4KB
ALDH1L2	TTC23
KRBOX1	NIBAN2
PNMA1	NFATC2IP
EIF5A	CUL2
RDH10-AS1	RNFT1
SF3B4	GNPDA2
BDNF	C2orf27A
FAM207A	NGLY1
AC008915.2	PYCR3
FOSL2	MEG3
ARL4A	SELENOO
ATP5PD	ZNF471
AC004771.4	CALU
PAFAH1B3	AC060780.1
AC008267.5	ZNF569
NDUFB3	RBAK
TESK1	TRPM4
CNIH1	TMEM164
FABP5	AC092944.1
IFITM1	PIGQ
CDK5	GYG2
ATG101	PHRF1
TMEM88	DCTN4
SLC43A3	FCHSD1
SSBP1	TIGD7
ABCF2	TAF5L
IMP3	ANKRD54
EIF1AY	AC025048.4
RAB27B	COG4
FUNDC2	SASH1
MRFAP1	ZFAND3
DGCR6L	SMC1A
SIX2	NUP160
GSTM3	PAFAH1B1
COTL1	EME2
C2orf88	FH
AKIRIN2	SLC25A25
RTL5	MCM3AP-AS1
AKR1C2	AC020558.1
NGRN	ACADM
LINC01783	DLL1
AC093484.3	AC025442.2
DNPH1	ACADSB
HSD11B1	LYST
AC015712.4	ANKRD46
MXD1	CCDC77
OTUD6B-AS1	TOP3B
ACKR3	ACTR3B
FAM50B	WDR54
NIP7	MPP4
IFRD2	TAOK1
NPDC1	DDX17
MRPL21	DCP1B
RPL31	PTPDC1
AL731571.1	BTN3A1
BATF3	HLTF
TXN2	PTPN2
PDGFA	HSDL2
LSM8	RSF1
AC026691.1	DCAF1
RPL22	NFYC
C6orf226	RPA1
NQO2	NEDD4
EEF1D	THAP9-AS1
AC019069.1	RAB40C
AARS	AXIN2
SSB	ZNF3
ALDOA	ITGB1-DT
CHMP2A	CHD2
CRIM1-DT	GPR176
BARX1	LRRC8A
CTRL	SMAD7
PPP1R14B-AS1	C1RL-AS1
MSRB2	RPRD1B
LYAR	PPP1R13L
ANAPC13	TEAD1
AC104695.3	PDGFRB
CHCHD2	DNASE1L1
HIGD1A	SYCE1L
ZCRB1	SLC44A5
BBOX1-AS1	TM6SF2
RBIS	SNRK
MRPL52	ICK
MCRIP2	PNPT1
RPS11	CPM
LINC02709	CRAMP1
U2AF1L4	GGA3
AC112715.1	BORCS5
CXCL12	UBE3C
LSM1	MIS12
FBLN2	ADPRHL1
FLRT2	MYCBP2-AS1
RRAGA	TMEM14A
GUK1	TRIM62
LRRC49	RALB
H2AFJ	PEX11B
RFK	KLHL12
CCT5	SHPK
SH3BGR	KIAA0586
AL160408.2	ERBIN
TARS	RABL2B
PFN2	KCTD10
EEF2KMT	DENND1A
FIBIN	LRRC32
NOB1	SMARCD3
SH2D4A	ZBED4
CDC26	EXT1
TRMT6	MNAT1
PNPLA4	TMEM94
ADM	REV3L
DLL3	FBXL3
EIF3F	LAMTOR5-AS1
MOCOS	AS3MT
SSU72	TTC38
ENDOG	ZNF490
RPS24	SIMC1
AC018645.3	ACVR1B
BTBD6	RAB2B
JPT1	CSAD
HFM1	ARHGEF6
AL110292.1	MAU2
MED8	SLC35B4
MYL6	CDS2
SLC25A25-AS1	LMBRD2
UBE2L6	RBM6
VAMP5	XPNPEP3
CEACAM19	PLCB4
ANAPC15	GLA
HSPB2	PTPN14
GDPD1	OPN3
ZNF428	NMNAT1
SNRPF	ASAP3
ZNF576	RABGEF1
PLPBP	MCM7
TNFSF15	HM13
COX6A1	KIAA0895L
CLCA2	RBM41
C9orf16	REL
TRAPPC6A	NBPF9
HSPA9	NBPF12
TMEM42	AARS2
AC022395.1	ELL2
KXD1	PRR5L
COX7A2L	SLC35C2
OSGIN2	METAP1
CARD9	MLLT6
LYPD6B	FKBP15
F8A3	MYOF
PDE3A	ALG14
TRIP6	DIS3
EIF2B2	BIRC2
TEX29	RGMB
AL451165.2	TIA1
PTPMT1	DERA
BCL3	MLYCD
NUAK2	AC084198.2
TMEM203	ZFP82
CLCF1	C10orf88
HSD11B1-AS1	CHRD
TRIR	PIWIL4
TUSC1	PKD2
COX17	TYRO3
CD2BP2	AGMAT
UBA52	IQCH
NLRP10	SCML2
S100A3	CTBP2
RPS21	ZNF720
TGFBR3L	PRR12
HHLA3	DST
RWDD2B	CCDC117
HBEGF	MICU3
SERAC1	ACAD9
TOMM6	SENP1
SNRPB2	RAD52
NRAD1	TGIF2
ARHGDIA	LIG3
SAA1	ZNF398
PTGER1	MIR4435-2HG
RNF208	DOK5
ROR2	CYP39A1
NDUFAF8	DHX8
PLRG1	NPIPB2
OASL	NAALADL1
MRPS10	USP31
AC132938.3	PHF8
PAQR6	BCR
PPP1R15A	ZNF785
LSM3	ATP1A1
PNRC1	RBM4B
CBX4	GOLGA4
IRF2BP2	AC105446.1
POLR3K	KIAA1586
AC100861.1	SPATA33
HIST1H2BK	LDLRAP1
DRAM1	AC006504.5
TRABD2B	SEMA4F
TIGD5	PRDM1
MUS81	UNK
SLC25A4	CBX5
CLDN15	SLC7A6OS
SPATA9	ARRB2
IMPDH2	C20orf194
MRPL10	NARS2
SUMO2	TBL2
CRNDE	DOCK7
NPM2	RNF138
AC136604.2	CD248
TXNL4A	UBXN11
FMC1	ENPP4
C9orf24	GPAT4
TUBB	ZNF213-AS1
C4orf3	ITFG2
METTL1	ABRAXAS1
DCTN6	EIF2B3
MRPL55	TSPAN31
CFL1	BNIP1
NPIPA7	B4GALT6
MARCKSL1	TPCN2
BCL7B	CAMK2D
TIMM17B	UVRAG
IFITM3	USP49
SNRNP27	RBM12
AL355512.1	COPA
RBM42	ZMYM4
RNF113A	ZNF480
TP53	AC093801.1
AC005746.2	CCDC149
AC079174.2	ARHGEF12
ACOT13	ALG12
NDUFA4	TBCCD1
SERTAD3	LMAN2L
ECH1	UBL7-AS1
NIT1	CAND2
AC010883.3	LINC00106
LINC02762	RAB15
C9orf50	DSCAM
HTRA3	PRMT7
PDF	KIF23
LONP1	CNOT6L
NDUFB7	TRIO
CENPBD1	SLC30A6
PCSK9	NPEPPS
LAMTOR1	CCN1
BRK1	NLGN4Y
SOCS3	AL139317.5
TMSB4X	AL133243.2
GRPEL1	ALG5
KCNB1	ZNF160
AC005703.7	QKI
AL355102.1	PACRGL
ARTN	ERMP1
BIRC3	ANAPC2
HMGB2	BMP2K
PLD6	PIGM
PSMD9	MSH2
FDX2	ACOX2
TP53TG1	ZNF514
LYSMD2	PCNX2
SRP19	AP4S1
AP003400.1	PIP4K2C
OXSM	SLC33A1
SYN2	MKS1
LGALS1	KLHL17
AC010618.3	NR1H3
AC096773.1	RIPK1
NEDD8	AC093512.2
KCNK4	FBXL18
SIX1	EARS2
LINC02015	LLGL1
PFN4	WDFY3
RPL7A	GRK5
AC025423.4	GTF2I
APOE	ASAP1
LINC01583	TRIM3
TNKS2-AS1	ANKRD27
DUSP23	SMIM8
CALM2	ARSE
RWDD1	ARL6IP5
VPS28	LDOC1
FHL2	TMEM50B
FAM83E	TTC17
ATF3	TMEM68
PEA15	CDC25A
RNASEK	NCK1-DT
TIMM9	ELAC2
AC021205.3	CARD8
FAM32A	ELP1
RRP1	VPS37B
DNAJC27-AS1	GALT
TRIM16L	ZNF808
AKR1C3	STX7
MT1F	ARL10
PARD6A	ATF6B
PPP1R26	MADD
FOXF2	EGFR
COMMD8	BRI3BP
TMCC1-AS1	DAGLB
PBDC1	CAMSAP2
ELOVL3	NDUFAF7
SNRPN	PAXIP1-AS2
DPH3	CENPL
C17orf97	AC107214.1
GAPDH	MT-CO1
RUVBL1	ERI2
CTSH	CNOT9
MRPS15	DLG1
JUND	DELE1
SH3BGRL3	DCHS1
IMP4	FAM151B
RPL5	SKIV2L
AC016876.1	INTS4
DIRAS1	SPRED3
RPP40	ZBTB49
ZNF524	CMTR1
AC010976.1	TRMT13
TST	RBMS1
RPS2	SLC35E2B
CASKIN2	DDX55
LURAP1L-AS1	ABHD13
DDA1	ZNF433
DRD4	ZNF775
LCNL1	ZNF229
MME-AS1	FASTKD1
BOK-AS1	NECAB3
EIF3K	LRRK2
GEMIN7	DENND6B
ZNF32	COG5
ZMYND19	TTC31
ZNF628	MARK3
THG1L	PKN3
RPL36A	PHF11
RDH10	HSPA1B
NARS	MED13
H3F3B	SMAD1
AC036176.1	ERAP1
CAVIN3	INTS2
PWWP2B	TNFRSF10A
TMEM177	KIRREL1
PCGF1	SPACA6
NDUFB9	PNMA8A
MOCS3	CASK
PRMT1	LCOR
LY6E	FAM160A2
PNO1	ZBTB20-AS5
NINJ1	BRWD1
PCSK1	SLC35E1
PART1	ZNF148
DUSP1	HIST2H2BF
SLC30A10	TOR1B
NT5C3B	ANKRD50
EIF3I	AC118549.1
SEC61G	AC073111.4
IL6ST	AC012313.1
ATP5MF	PHF2
LINC00662	HIRA
LEPR	SETD4
NR1D1	CA5B
RHEB	SP4
LAMTOR4	GNAQ
PRRX2	UBOX5
TOMM40	ZNF75A
HCFC1R1	SATB1
IDH1	DOK4
MICOS10	SDC1
AL050341.2	VTI1A
AC138150.2	PATJ
AC114730.1	NUP133
PA2G4	SNX8
AP000569.1	CCDC47
SMIM29	TAB3
AL049874.3	LRRCC1
TRAPPC2L	ZNF600
AC012459.1	ARHGAP1
AL133268.4	CDH13
KLF16	LDB1
LGMN	ZCCHC10
SAP30	ARRDC3-AS1
E2F5	NEIL2
PDGFD	CRMP1
LSM2	MYCBP2
GPRC5A	ARHGEF1
SNHG11	RABL3
ELOB	MAST3
PFDN6	TAF9B
TMEM238	TMEM143
AC010327.4	STAM2
DENND2D	CARMIL1
EMC6	CRLF3
AP001605.1	MAGI2
SLC25A34	FAM160B2
SELENOH	NUP85
SAT2	ZNF596
SYDE1	AC008124.1
AL353600.2	STX17
YJEFN3	STPG4
COPZ2	USP9X
MDH2	ZNF611
AC138649.1	PRRT3
SUB1	ADCK5
DKK1	POLI
TOMM22	PIGL
PRR13	TRAF3IP2
ZNF639	DNAJC18
WDR18	ZFAND1
MRPL20	SMG6
PDCD2	GK
PTGS2	IQGAP1
MRPS23	AL359764.2
AC004974.1	ICAM1
AC099850.1	ZNF334
CASP4	TROAP
TMEM126A	ZNF594
AC093627.4	ASIP
ZFPL1	FAM234B
ANK2	DOCK1
SIGIRR	BIN3
AL139384.1	PIDD1
TNFAIP2	ADHFE1
CD70	CCDC69
NCBP2AS2	MAP3K5
LTB4R	SYNGAP1
MLST8	IPO8
AC126696.3	EPHA2
COPS5	RP2
PTP4A2	NEK3
CENPW	SLC24A1
AHSA1	PCGF3
GCLM	POMT1
TUSC2	FIP1L1
SMIM20	GFOD2
PITX1	PEX3
LURAP1L	NARF
RWDD4	SLC37A1
ZC2HC1C	BBX
ENO1	GNS
AC016747.1	NAA40
AL606469.1	ZNF232
DNAJC30	SUGP1
AHCY	HSD17B4
NHLH1	TAB1
RAB23	HPS3
HMGN2	CYB561D2
PIK3CD-AS2	L3MBTL2
LINC02763	USP6NL
SDHAF1	FNDC3A
IL17D	ELMOD3
CD74	WDR92
AC092368.3	EXTL3
UBE2I	MAPRE3
NDUFS6	RMDN1
POPDC3	GPRC5D-AS1
PIM3	PDSS1
MAPKAPK5-AS1	GMNN
AKIP1	DRAM2
TMEM205	ZNF320
AFAP1L2	MRPS27
CTSC	TCAIM
TMEM141	ZNF250
COA7	PUM1
AC109479.1	BPTF
KATNB1	YAP1
N6AMT1	WDR74
GXYLT2	CD274
LINC01106	HSPA1A
AP002360.1	ING5
MAK16	GATD1
LSM7	NT5E
NOSIP	SMYD3
CDKN2B	DSEL
LRRC42	SAP130
RNF126	TGFBR3
ALDH16A1	SFPQ
ENTPD6	OTUD3
HSPB6	RABGAP1
TRNP1	LXN
EMD	JPT2
GNPDA1	LMF1
SLC40A1	CYBRD1
AC103706.1	STT3B
YBX3	MGLL
NDUFS8	ZNF347
AL121748.1	INTS8
C2	CNNM1
ROMO1	INVS
LRRC56	EML3
MGST1	MIEF2
SLC38A1	ALKBH8
PSMB3	PPP1R12A
TPI1	PTPN21
ATP6V1FNB	AC011043.1
LINC01094	INSIG2
MANEAL	ZBTB33
CYFIP2	FKBP10
ZNF358	MTM1
AC092919.1	CSMD1
SPATA24	CSGALNACT1
CASTOR1	HERC2
POLDIP2	ZNF592
TOLLIP-AS1	EDC3
MRPL15	HVCN1
MYOSLID	BMPR1A
AL031599.1	ZNF585B
ATP5MC1	ESYT2
METTL26	TIRAP
MTX1	PEX1
NDUFS3	FBXW2
HEATR4	SERINC3
AC020611.2	TECPR1
MIIP	STK3
RPL37A	FBXO17
RHNO1	UBA7
TPT1	SLC35G1
LINC02612	USP13
AP001830.1	WDR81
SLC2A8	SGSH
MAPK8IP1	MAB21L1
FLAD1	EMP1
XPOT	VPS13D
JOSD2	DUSP11
IFI27L2	BRD8
COX20	ATXN2
ARHGAP5-AS1	ZNF707
VSTM2L	SERGEF
NFKBIL1	SETD5
TRAF4	TUBG2
C12orf45	KLHL15
GRINA	CDH6
RELA	GDAP2
RASGRP2	SMYD5
LINC01127	ZNF354C
AAMP	CRY2
AC135050.1	FOXP1
SSRP1	ANP32E
ERC2	AC007285.1
LINC00997	SNHG9
EMILIN2	SMYD2
AC005034.6	GMEB1
LINC01483	KHDC1
SUMO1	SCD
CHMP1B	MCCC1
AOC2	TMED7
AC087741.1	FENDRR
IFI27	AGBL3
RAPSN	EPHB4
ZBTB39	ENTPD1-AS1
BMI1	INTS10
AC027018.1	AC011447.3
AC092614.1	DHRSX
RPS27	DCN
RHOG	GIGYF2
TMEM18	ZC3HAV1L
ATP5F1B	LRRFIP2
PSMG4	AC026471.1
CNBP	RHOBTB1
HEBP2	PARD3
LINC01877	ANKRD28
DBP	AHI1
TMEM250	RORA-AS1
ZNF581	DNALI1
AC136475.1	SYNJ2
ACOT2	SEC61A2
CDKL4	ZC2HC1A
PAM16	HMGA1P4
FKBP4	RETREG3
BLOC1S2	GGA2
SLC35A4	CLASRP
DDX21	FARP1
SNCA	ANKMY2
FKBPL	AL512353.1
ZNHIT1	SCYL3
CENPM	JAZF1
HK2	CHIC1
PEF1	SAR1A
SUMO3	TYK2
GLRX5	SNHG10
NR1H2	IMMP1L
RAB5IF	TMOD2
ARG2	DBT
CYC1	NFYA
CDK3	CHEK2
TLE5	COL5A2
AK2	LRRC29
CKB	ZNF487
TARBP2	FAM155A
CAMTA2	CLN5
GADD45GIP1	HARS2
PNMA2	SLC49A4
MAP6	SCG5
ERP29	PIGA
AC244453.3	H2AFY
PSMB1	IFT140
AMOTL2	MTRF1
CEND1	ARL13B
ATP6V0E1	ZFPM2
WDR45	PWWP3A
KCNK15-AS1	FBXO41
SCX	RERE
C20orf27	AC008875.3
BOP1	HEXD
RNF5	RASEF
RILPL2	UTP20
MRPL22	SLX4
ZYX	PTPRU
FBXO6	CEP83
SRI	TSNARE1
ZNF773	CEP350
KANK1	APLP1
LY6K	KRBOX4
AC004130.2	ZNF10
C15orf39	SPARC
PEBP1	FAM227B
FST	ZNF280C
ZMYM4-AS1	AACS
FAM66A	TWIST2
SRGN	GLG1
CFAP97	ZNF223
PROB1	DHFR2
SNX18	ZSWIM9
SCO2	ITGAV
CCDC106	AC007780.1
ADH5	HACL1
LYRM1	WDFY2
FAM104B	CRYZ
DKC1	HSP90B1
HSPA14	MICU1
JAG2	GPALPP1
MAFG	RCL1
BET1	POC5
RHOBTB3	ADCY9
[truncated: 4,499 more rows]
