# Supplementary material for: Tie2 activity in cancer associated myofibroblasts serves as novel target against reprogramming of cancer cells to embryonic-like cell state and associated poor prognosis in oral carcinoma patients
Source: J Exp Clin Cancer Res. 2025 May 10;44:142. doi: 10.1186/s13046-025-03405-8 (PMC12065280; doi:10.1186/s13046-025-03405-8)
Supplement: Supplementary file 5 — Supplementary Material 5. [file 13046_2025_3405_MOESM5_ESM.xlsx]

## Sheet: DEGs
Table S4: List of total genes differentially upregulated in scRANseq of cancer cells co-cultured with TGF-CAF, related to Figure 6
NEAT1
MALAT1
MAGI2
KRT14
PRKG1
CACNA1C
KRT17
S100A2
CEMIP
KRT5
EXT1
ITGA6
FTX
CXCL14
FAM155A
PARD3B
CACNA2D3
TRIO
SFN
FBXL7
KRT6A
LDB2
SCFD2
RORA
SMYD3
HMGA2
CDH13
PDZRN3
MAML2
SGIP1
AOPEP
SH3RF3
TRPS1
GLIS3
EXOC6B
ZBTB20
AREG
STARD13
MT-ND6
NAV3
MTRNR2L12
CCBE1
PTPRK
ARHGAP24
PLEKHA5
F3
FXYD3
CDK14
SAMD4A
PLEC
MED13L
FNDC3B
ADAMTS12
DSP
KCNMA1
FMNL2
DOCK10
PTPRG
ZEB1
ARHGAP22
PTK2
FASN
PTPRM
SLIT2
MKLN1
MT-CO1
ACTN4
JMJD1C
NTM
WNT5B
MYO1D
TNC
ASAP1
ANKRD17
IGF1R
BICC1
PERP
LPP
TNS3
SEMA5A
NCOA3
KIF13A
BST2
SMURF2
PCNX1
ABCA1
APP
APBB2
RBFOX2
ZFAND3
NAV1
MT-ND5
CDK6
SCD
EGFR
PEAK1
ROBO1
ADK
DST
AHNAK
EIF4G3
SASH1
SND1
CD9
BIRC6
SH3PXD2A
SVIL
CACNA2D1
NF1
FADS2
MYH9
MIR100HG
NFAT5
TGFBI
SPARC
COL8A1
MT-CO2
TSPAN5
TSPAN9
HEXA
GLS
COL1A1
SLC5A3
ANTXR1
MACF1
COL5A1
FN1
RNF213
TCF12
TM9SF2
COL6A3
SDC4
ATP1B3
PDGFRA
RBMS1
PDGFRB
BACH1
FLNA
UBE2H
TEAD1
LRP1
PLAU
HSPB1
MYOF
SEMA3C
SPTAN1
SRRM2
GSTP1
CALR
SERINC2
PKM
MSN
S100A10
LDHA
COL4A2
RPS21
ATP1A1
PAM
RALGPS2
TMED9
YAP1
TXN
MICAL2
CORO1C
SAT1
EIF4G1
PALLD
NDUFB9
PSAP
PRKDC
MSMO1
LOXL2
H2AFY
NR3C1
TWIST2
RBM39
LTBP2
MBNL1
MT-ND4L
GTF2I
DLC1
DHCR24
MAP4K4
ASPH
EGR1
IGF2BP2
FDPS
IFI27
FRMD6
VCP
MDM2
MCL1
ACLY
FAP
CRIM1
MAP4
TMEM119
FBN1
IQGAP1
GSN
ITGBL1
CD46
CTTN
NIBAN2
PSMB7
SP100
ATP2A2
PAPPA
WWTR1
DCBLD2
CTSB
GOLGB1
VCL
TAGLN2
MRC2
SPTBN1
HSP90AB1
COL1A2
DYNC1H1
ELL2
MT-ND4
APLP2
ANPEP
COL3A1
LTBP1
MT-ND2
HSP90AA1
MT-CYB
PALM2-AKAP2
CTNNA1
SFPQ
HNRNPA2B1
ACTN1
RPL7A
LAMB1
C1S
CTSD
SNX9
GRAMD2B
LAMC1
LMNA
INSIG1
LPAR1
SLC20A1
RBPJ
COL5A2
LGALS3BP
ACSL4
COL12A1
THBS2
VEGFC
DDX5
CD248
SURF4
CD44
MT-ATP6
ASS1
SEC31A
GLG1
RAI14
CAPZB
PSMA7
MT-ATP8
CLTB
ADAM10
MYO1B
CLTC
TRIP12
DDR2
MT-ND1
DDX17
PRRC2C
RPL35
BSG
HEXB
RPLP0
P4HB
CALD1
CDH11
UBC
TMOD3
PRRX1
HSP90B1
PLOD2
SEC61A1
JUNB
PTTG1IP
CCND1
AEBP1
MXRA5
MMP1
MX1
HM13
CEP170
NRP1
COPA
FDFT1
FAM126A
LUM
MT-CO3
RSU1
MMP14
HNRNPC
HUWE1
TTC3
FBN2
EIF3A
TGOLN2
RPN1
PLP2
HSPA8
CANX
ATP5IF1
CALU
ALDOA
RRBP1
GOLGA4
ANXA2
SERINC3
COL6A2
ROMO1
ATP5F1E
MT-ND3
DAP
THBS1
LAMP1
COX6A1
HIST1H1E
MIF
COL6A1
ACSL3
JUN
HTRA1
MTCH1
MGLL
COL4A1
PSMD2
MRPS6
UBE2V1
EEF1D
PRSS23
REEP5
MT1E
ERGIC3
SRSF9
FSCN1
TPI1
CAVIN1
FAT1
PDIA3
SSR3
ADAR
NORAD
IGF2R
EEF2
HLA-C
MYL6
LAMA4
TIMP2
ITPRID2
ITM2B
GSPT1
EIF2AK2
CAST
GNB1
PRDX1
RPL5
MMP2
DKK3
YWHAZ
PDE4DIP
C12orf75
BCAP31
KTN1
AKR1C1
MMP3
CKAP4
LRRFIP2
CD151
RPL30
HSPA4
STAT1
UQCRQ
TUBA1B
AP2M1
TPM2
CAP1
CSNK1A1
ACTG1
SH3BGRL3
GREM1
CPXM2
RPL8
PSMB1
FBLN1
HNRNPU
HIST1H2AC
ARPC3
PTMA
IGFBP7
HINT1
PPIB
AFF4
GPNMB
G3BP1
UBXN4
ATP6V1G1
PGAM1
ANKRD11
RPL11
PARVA
HNRNPK
ACTB
CST3
GNAS
NCL
TLN1
GRN
CAPN2
GRINA
ENO1
PDLIM4
RAB2A
FSTL1
TUBB4B
DNAJA1
SEC61B
NPTN
HMGB1
MYL9
ANXA6
REEP3
TPM1
TUBB
CCN1
ITGB1
YWHAB
RPS27A
NT5E
RPL35A
ARHGAP29
HDLBP
ATP5MC3
NCKAP1
CLMP
ZBTB38
SET
FGF5
TMEM165
RAB7A
COX6C
DBI
ATP6V0B
DPP4
TM9SF3
CTSA
RPN2
ECM1
HNRNPA1
PPDPF
LMAN1
PGRMC1
PRDX6
SLC38A2
ADAM9
HPCAL1
GAPDH
SLC16A6
GLUL
SEPTIN2
TKT
SPATS2L
ARF4
MTDH
PRDX5
RPS15
TMEM30A
ISG15
MT2A
LDHB
EMP1
WNT5A
ANXA1
PDIA6
PGK1
SEC62
OST4
FAM114A1
IFITM1
ATP5F1D
CD59
MFGE8
LIMA1
RARRES2
RPS3
PEA15
ELOB
CALM1
MPZL1
CYB5R3
RPL4
ARPC2
CAV1
RPL22
CAPRIN1
IGFBP6
RPS4Y1
CSDE1
TMBIM6
CLIC1
SEPTIN7
ZFP36L1
MORF4L2
ATP5MG
TSPO
CTSZ
ST13
YWHAQ
HLA-B
RPS5
TRAM1
UBB
HLA-E
RPS23
RABAC1
ATP6V0E1
SLC25A3
SERINC1
CTSK
ATP5MF
H3F3A
RPS24
RGMB
VIM
RPS26
HLA-A
ATP5F1B
DAD1
KRTCAP2
SQSTM1
CLTA
ZFAS1
SNRPD2
PSME2
EHD2
MAP1B
ATP6V0C
BTF3
RACK1
NDUFS5
COX5B
RPS28
COX7A2
MICOS10
SKP1
ATP6AP2
RPS15A
SRP14
FAM210B
HDGF
NPC2
S100A6
SOD1
GNAI2
TPBG
RHOC
RAB10
FAU
DYNLL1
PEBP1
FBLN5
TMEM59
EIF4A1
YWHAE
SEPTIN11
PABPC1
RPL12
GAS6
RPL36
RAN
MXRA7
MYDGF
OSTC
RPL6
TMED10
NDUFA13
SUMO2
RPLP2
FXYD5
EEF1G
RPS14
CFL1
RPL7
POMP
NME2
SLC39A6
RPL39
THY1
CD164
RCN3
NPM1
IGFBP5
HIF1A
BZW1
AKR1B1
NDUFC2
PTPN11
SLC25A6
TMED2
AHR
RPS7
LY6E
COX7C
CYTOR
ABI3BP
COX6B1
CSTB
MLF2
ATOX1
RPL18A
EMP3
WDR1
SERP1
RPS13
IFITM3
POLR2L
NACA
SERPINH1
PFN2
TIMP1
CAV2
S100A11
MGST3
CLIC4
RPS18
RAD23B
LRP10
ARF1
TMEM50A
RHOBTB3
BAX
UBL5
SERBP1
TPM3
RPS25
MYADM
YBX1
SGCB
UQCR11
NDUFA4
RAC1
NDUFA11
FADS1
RALA
KIF5B
SARAF
LOX
HSPD1
RHOA
NDUFB2
HSPA5
GUK1
CUTA
BASP1
YBX3
H1FX
UBA52
KDELR1
S100A4
H3F3B
CHCHD2
PPIA
RPL19
VDAC2
MORF4L1
TNFRSF12A
PTGES3
DSTN
RPL26
PHLDA2
PFDN5
RPL41
RPL36AL
RPL18
RPL27
SEC61G
IFI6
ACTR2
MDH2
SDF4
DCN
UBE2D3
PTMS
SPON2
ACTR3
GABARAPL2
RNASEK
NQO1
RPS4X
RPL24
DSEL
VDAC1
SNHG29
ATP5MC2
CYBA
RPS27
TMSB10
COX4I1
COMT
ATP5MD
CNBP
KDELR2
TIMP3
H2AFZ
LAPTM4A
RPS12
RPL28
EIF2S2
S100A13
RPLP1
PPP1R14B
RPS9
OAZ1
SERF2
RPL34
GSTO1
RPL37
VKORC1
SCARB2
CD63
COX8A
RPS19
AP2S1
H1F0
S100A16
RPL10
PRNP
SERPINE1
RPL21
CDC42EP3
RPS2
QSOX1
ARL6IP5
GABARAP
GPX4
RPL38
VEGFA
GNB2
MARCKS
VAT1
IGFBP4
TMA7
RPS16
CDC42
EEF1A1
RPL23A
SNX3
RPSA
CCNI
CD81
CTSL
TXNRD1
ARPC1B
B2M
HMGA1
RPL37A
TPM4
SSR4
CALM2
CYP51A1
OPTN
CLDN11
TPT1
SERPINE2
RPL15
MRPS24
CD99
RPL14
RTN4
RPS17
IER3
ANXA5
RPL3
CDKN1A
TMEM14C
TAGLN
EIF5A
MYL12B
LGALS3
RPL10A
CRTAP
PFN1
EEF1B2
RPS11
CNN3
MYL12A
SELENOF
RPS6
RCN1
RPS3A
CDK2AP1
TALDO1
BEX3
RPL31
LGALS1
RPL17
RPL32
RPS29
RPL23
RAP1B
RPL9
EIF4G2
RPL29
MME
TMEM158
ZYX
GNG5
RPS8
DRAP1
SUB1
SLC1A5
ARPC5
EPAS1
TNFRSF11B
IL1R1
DRAM1
RPL36A
MGST1
HSPA9
SDCBP
JUND
SELENOM
TSC22D1
FST
IGFBP2
RPL13
EDF1
RPL27A
RPL13A
RNH1
RPS27L
TMSB4X
TOMM7
EIF1
GARS
FTL
FGF2
BRI3
CAMK2N1
SOD2
CEBPB
GNG11
RND3
PHLDA1
IL6ST
IL24
PTX3
TCEA1
