# Supplementary material for: Tie2 activity in cancer associated myofibroblasts serves as novel target against reprogramming of cancer cells to embryonic-like cell state and associated poor prognosis in oral carcinoma patients
Source: J Exp Clin Cancer Res. 2025 May 10;44:142. doi: 10.1186/s13046-025-03405-8 (PMC12065280; doi:10.1186/s13046-025-03405-8)
Supplement: Supplementary file 6 — Supplementary Material 6. [file 13046_2025_3405_MOESM6_ESM.xlsx]

## Sheet: pvalue<0.05
Table S4: scRNA sequencing analysis of cancer cells co-cultured with TGFβ treated-CAF 4 days; Differentially expressed genes, related to Figure 7
ID	Term	Ontology Source	Term PValue	Term PValue Corrected with Benjamini-Hochberg	Group PValue	Group PValue Corrected with Benjamini-Hochberg	GOLevels	GOGroups	% Associated Genes	Nr. Genes	Associated Genes Found
GO:0009653	anatomical structure morphogenesis	GO_BiologicalProcess-EBI-UniProt-GOA-ACAP-ARAP_13.05.2021_00h00	5.14e-14	3.4952e-12	3.94575e-13	2.2688e-12	[2, 3]	Group15	4.24312	37	[ADAM12, ADAMTS12, BMPER, CACNA1C, CCBE1, COL12A1, COL1A1, COL1A2, COL4A1, COL4A2, COL5A1, COL5A2, COL8A1, DLC1, ECM1, ETS1, F3, FBN1, FBN2, FN1, GREM1, ITGA5, ITGA8, LAMA4, MMP14, MMP2, PID1, PRKD1, PTPRM, ROBO2, SLIT3, SPARC, SULF1, TGFBI, THBS1, THBS2, WNT5A]
GO:0009653	anatomical structure morphogenesis	GO_BiologicalProcess-EBI-UniProt-GOA-ACAP-ARAP_13.05.2021_00h00	5.14e-14	3.4952e-12	7.0685e-17	1.62576e-15	[2, 3]	Group22	4.24312	37	[ADAM12, ADAMTS12, BMPER, CACNA1C, CCBE1, COL12A1, COL1A1, COL1A2, COL4A1, COL4A2, COL5A1, COL5A2, COL8A1, DLC1, ECM1, ETS1, F3, FBN1, FBN2, FN1, GREM1, ITGA5, ITGA8, LAMA4, MMP14, MMP2, PID1, PRKD1, PTPRM, ROBO2, SLIT3, SPARC, SULF1, TGFBI, THBS1, THBS2, WNT5A]
GO:0016477	cell migration	GO_BiologicalProcess-EBI-UniProt-GOA-ACAP-ARAP_13.05.2021_00h00	1.12608e-11	1.91433e-10	2.35265e-12	1.08222e-11	[3, 4]	Group17	4.09207	32	[ADAMTS12, BMPER, CEMIP, COL1A1, COL5A1, DLC1, DOCK10, DPP4, ETS1, FAP, FN1, IGFBP3, IGFBP5, ITGA11, ITGA5, KRT16, MMP14, NAV3, PDGFRA, PDGFRB, PLAU, PRKD1, PRKG1, PTPRM, SLIT3, SPARC, SULF1, THBS1, TWIST2, VEGFC, WNT5A, WNT5B]
GO:0048646	anatomical structure formation involved in morphogenesis	GO_BiologicalProcess-EBI-UniProt-GOA-ACAP-ARAP_13.05.2021_00h00	3.9957e-15	5.43415e-13	3.94575e-13	2.2688e-12	[2, 3, 4]	Group15	6.80101	27	[ADAM12, BMPER, CCBE1, COL12A1, COL4A1, COL4A2, COL5A1, COL5A2, COL8A1, ECM1, ETS1, F3, FN1, GREM1, ITGA5, ITGA8, LAMA4, MMP14, MMP2, PRKD1, PTPRM, SPARC, SULF1, TGFBI, THBS1, THBS2, WNT5A]
GO:0048646	anatomical structure formation involved in morphogenesis	GO_BiologicalProcess-EBI-UniProt-GOA-ACAP-ARAP_13.05.2021_00h00	3.9957e-15	5.43415e-13	7.0685e-17	1.62576e-15	[2, 3, 4]	Group22	6.80101	27	[ADAM12, BMPER, CCBE1, COL12A1, COL4A1, COL4A2, COL5A1, COL5A2, COL8A1, ECM1, ETS1, F3, FN1, GREM1, ITGA5, ITGA8, LAMA4, MMP14, MMP2, PRKD1, PTPRM, SPARC, SULF1, TGFBI, THBS1, THBS2, WNT5A]
GO:0040012	regulation of locomotion	GO_BiologicalProcess-EBI-UniProt-GOA-ACAP-ARAP_13.05.2021_00h00	1.38496e-10	1.56962e-09	2.35265e-12	1.08222e-11	[2, 3]	Group17	4.38312	27	[BMPER, CEMIP, COL1A1, DLC1, DOCK10, DPP4, ETS1, FN1, IGFBP3, IGFBP5, KRT16, MMP14, NAV3, PDGFRA, PDGFRB, PLAU, PRKD1, PRKG1, PTPRM, ROBO2, SPARC, SULF1, THBS1, TWIST2, VEGFC, WNT5A, WNT5B]
GO:0051270	regulation of cellular component movement	GO_BiologicalProcess-EBI-UniProt-GOA-ACAP-ARAP_13.05.2021_00h00	3.27842e-10	2.78666e-09	2.35265e-12	1.08222e-11	[3, 4]	Group17	4.21875	27	[BMPER, CACNA1C, CEMIP, COL1A1, DLC1, DOCK10, DPP4, ETS1, FN1, IGFBP3, IGFBP5, KRT16, MMP14, NAV3, PDGFRA, PDGFRB, PLAU, PRKD1, PRKG1, PTPRM, SPARC, SULF1, THBS1, TWIST2, VEGFC, WNT5A, WNT5B]
GO:0030334	regulation of cell migration	GO_BiologicalProcess-EBI-UniProt-GOA-ACAP-ARAP_13.05.2021_00h00	1.51554e-10	1.58549e-09	2.35265e-12	1.08222e-11	[4, 5, 6]	Group17	4.53752	26	[BMPER, CEMIP, COL1A1, DLC1, DOCK10, DPP4, ETS1, FN1, IGFBP3, IGFBP5, KRT16, MMP14, NAV3, PDGFRA, PDGFRB, PLAU, PRKD1, PRKG1, PTPRM, SPARC, SULF1, THBS1, TWIST2, VEGFC, WNT5A, WNT5B]
GO:2000145	regulation of cell motility	GO_BiologicalProcess-EBI-UniProt-GOA-ACAP-ARAP_13.05.2021_00h00	4.61799e-10	3.48915e-09	2.35265e-12	1.08222e-11	[3, 4, 5]	Group17	4.31177	26	[BMPER, CEMIP, COL1A1, DLC1, DOCK10, DPP4, ETS1, FN1, IGFBP3, IGFBP5, KRT16, MMP14, NAV3, PDGFRA, PDGFRB, PLAU, PRKD1, PRKG1, PTPRM, SPARC, SULF1, THBS1, TWIST2, VEGFC, WNT5A, WNT5B]
GO:2000026	regulation of multicellular organismal development	GO_BiologicalProcess-EBI-UniProt-GOA-ACAP-ARAP_13.05.2021_00h00	4.42597e-10	3.54077e-09	7.0685e-17	1.62576e-15	[3, 4]	Group22	4.90405	23	[ADAM12, ADAMTS12, AXL, BMPER, COL4A2, DDR2, ECM1, ETS1, F3, FBN1, GREM1, ITGA5, PRKD1, PTPRM, ROBO2, SPARC, SULF1, THBS1, THBS2, TMEM119, TNFRSF21, WNT5A, ZEB1]
GO:0072359	circulatory system development	GO_BiologicalProcess-EBI-UniProt-GOA-ACAP-ARAP_13.05.2021_00h00	3.02771e-10	2.74512e-09	7.0685e-17	1.62576e-15	[4, 5]	Group22	5.2506	22	[ADAM12, BMPER, CACNA1C, CCBE1, COL1A1, COL1A2, COL3A1, COL4A1, COL4A2, ECM1, ETS1, F3, FBN1, ITGA5, PRKD1, PTPRM, SPARC, SULF1, TGFBI, THBS1, THBS2, WNT5A]
GO:0007167	enzyme linked receptor protein signaling pathway	GO_BiologicalProcess-EBI-UniProt-GOA-ACAP-ARAP_13.05.2021_00h00	1.73446e-08	9.8286e-08	2.85776e-08	8.21606e-08	[4, 5, 6]	Group03	4.64037	20	[ADAMTS12, AREG, BCAR3, BMPER, CCBE1, COL1A2, COL3A1, DDR2, F3, GREM1, IGFBP5, LTBP1, PDGFRA, PDGFRB, PID1, PRKD1, SULF1, THBS1, VEGFC, ZEB2]
GO:0007167	enzyme linked receptor protein signaling pathway	GO_BiologicalProcess-EBI-UniProt-GOA-ACAP-ARAP_13.05.2021_00h00	1.73446e-08	9.8286e-08	2.02473e-08	6.6527e-08	[4, 5, 6]	Group07	4.64037	20	[ADAMTS12, AREG, BCAR3, BMPER, CCBE1, COL1A2, COL3A1, DDR2, F3, GREM1, IGFBP5, LTBP1, PDGFRA, PDGFRB, PID1, PRKD1, SULF1, THBS1, VEGFC, ZEB2]
GO:0007167	enzyme linked receptor protein signaling pathway	GO_BiologicalProcess-EBI-UniProt-GOA-ACAP-ARAP_13.05.2021_00h00	1.73446e-08	9.8286e-08	2.97785e-14	2.28302e-13	[4, 5, 6]	Group21	4.64037	20	[ADAMTS12, AREG, BCAR3, BMPER, CCBE1, COL1A2, COL3A1, DDR2, F3, GREM1, IGFBP5, LTBP1, PDGFRA, PDGFRB, PID1, PRKD1, SULF1, THBS1, VEGFC, ZEB2]
GO:0001944	vasculature development	GO_BiologicalProcess-EBI-UniProt-GOA-ACAP-ARAP_13.05.2021_00h00	6.29142e-10	4.50333e-09	7.0685e-17	1.62576e-15	[4, 5, 6]	Group22	5.97484	19	[ADAM12, BMPER, CCBE1, COL1A1, COL1A2, COL4A1, COL4A2, ECM1, ETS1, F3, ITGA5, PRKD1, PTPRM, SPARC, SULF1, TGFBI, THBS1, THBS2, WNT5A]
GO:0001568	blood vessel development	GO_BiologicalProcess-EBI-UniProt-GOA-ACAP-ARAP_13.05.2021_00h00	1.45182e-09	9.8724e-09	7.0685e-17	1.62576e-15	[3, 5, 6, 7]	Group22	6.06061	18	[ADAM12, BMPER, COL1A1, COL1A2, COL4A1, COL4A2, ECM1, ETS1, F3, ITGA5, PRKD1, PTPRM, SPARC, SULF1, TGFBI, THBS1, THBS2, WNT5A]
GO:0035295	tube development	GO_BiologicalProcess-EBI-UniProt-GOA-ACAP-ARAP_13.05.2021_00h00	1.94393e-08	1.0575e-07	7.0685e-17	1.62576e-15	[3, 4]	Group22	5.14286	18	[ADAM12, ADAMTS12, BMPER, COL4A1, COL4A2, ECM1, ETS1, F3, ITGA5, PRKD1, PTPRM, ROBO2, SPARC, SULF1, TGFBI, THBS1, THBS2, WNT5A]
GO:0035239	tube morphogenesis	GO_BiologicalProcess-EBI-UniProt-GOA-ACAP-ARAP_13.05.2021_00h00	3.04266e-08	1.59154e-07	7.0685e-17	1.62576e-15	[3, 4, 5]	Group22	5.3125	17	[ADAM12, ADAMTS12, BMPER, COL4A1, COL4A2, ECM1, ETS1, F3, ITGA5, PRKD1, PTPRM, SPARC, SULF1, TGFBI, THBS1, THBS2, WNT5A]
GO:0022603	regulation of anatomical structure morphogenesis	GO_BiologicalProcess-EBI-UniProt-GOA-ACAP-ARAP_13.05.2021_00h00	8.35888e-07	3.78936e-06	7.0685e-17	1.62576e-15	[3, 4]	Group22	4.21836	17	[ADAM12, ADAMTS12, BMPER, COL4A2, DLC1, ECM1, ETS1, F3, ITGA5, PRKD1, PTPRM, ROBO2, SPARC, SULF1, THBS1, THBS2, WNT5A]
GO:0009790	embryo development	GO_BiologicalProcess-EBI-UniProt-GOA-ACAP-ARAP_13.05.2021_00h00	9.44241e-12	1.83453e-10	3.94575e-13	2.2688e-12	[3, 4]	Group15	9.81595	16	[CACNA1C, COL12A1, COL1A1, COL4A2, COL5A1, COL5A2, COL8A1, FBN1, FBN2, FN1, ITGA5, ITGA8, LAMA4, MMP14, MMP2, WNT5A]
GO:0009790	embryo development	GO_BiologicalProcess-EBI-UniProt-GOA-ACAP-ARAP_13.05.2021_00h00	9.44241e-12	1.83453e-10	7.0685e-17	1.62576e-15	[3, 4]	Group22	9.81595	16	[CACNA1C, COL12A1, COL1A1, COL4A2, COL5A1, COL5A2, COL8A1, FBN1, FBN2, FN1, ITGA5, ITGA8, LAMA4, MMP14, MMP2, WNT5A]
GO:0001525	angiogenesis	GO_BiologicalProcess-EBI-UniProt-GOA-ACAP-ARAP_13.05.2021_00h00	1.2964e-08	7.66567e-08	7.0685e-17	1.62576e-15	[3, 4, 5, 6, 7, 8, 9]	Group22	6.03774	16	[ADAM12, BMPER, COL4A1, COL4A2, ECM1, ETS1, F3, ITGA5, PRKD1, PTPRM, SPARC, SULF1, TGFBI, THBS1, THBS2, WNT5A]
GO:0048514	blood vessel morphogenesis	GO_BiologicalProcess-EBI-UniProt-GOA-ACAP-ARAP_13.05.2021_00h00	3.28798e-08	1.65617e-07	7.0685e-17	1.62576e-15	[4, 5, 6, 7, 8]	Group22	5.65371	16	[ADAM12, BMPER, COL4A1, COL4A2, ECM1, ETS1, F3, ITGA5, PRKD1, PTPRM, SPARC, SULF1, TGFBI, THBS1, THBS2, WNT5A]
GO:0051093	negative regulation of developmental process	GO_BiologicalProcess-EBI-UniProt-GOA-ACAP-ARAP_13.05.2021_00h00	1.00302e-06	4.26282e-06	7.0685e-17	1.62576e-15	[2, 3, 4]	Group22	4.6875	15	[ADAMTS12, COL4A2, COL5A1, COL5A2, ECM1, FBN1, GREM1, PTPRM, SPARC, SULF1, THBS1, THBS2, TWIST2, WNT5A, ZEB1]
GO:0030335	positive regulation of cell migration	GO_BiologicalProcess-EBI-UniProt-GOA-ACAP-ARAP_13.05.2021_00h00	4.06109e-06	1.53419e-05	2.35265e-12	1.08222e-11	[4, 5, 6, 7]	Group17	4.18994	15	[CEMIP, COL1A1, ETS1, FN1, IGFBP5, MMP14, PDGFRA, PDGFRB, PRKD1, SPARC, THBS1, TWIST2, VEGFC, WNT5A, WNT5B]
GO:0030335	positive regulation of cell migration	GO_BiologicalProcess-EBI-UniProt-GOA-ACAP-ARAP_13.05.2021_00h00	4.06109e-06	1.53419e-05	7.0685e-17	1.62576e-15	[4, 5, 6, 7]	Group22	4.18994	15	[CEMIP, COL1A1, ETS1, FN1, IGFBP5, MMP14, PDGFRA, PDGFRB, PRKD1, SPARC, THBS1, TWIST2, VEGFC, WNT5A, WNT5B]
GO:2000147	positive regulation of cell motility	GO_BiologicalProcess-EBI-UniProt-GOA-ACAP-ARAP_13.05.2021_00h00	6.48739e-06	2.26227e-05	2.35265e-12	1.08222e-11	[3, 4, 5, 6]	Group17	4.03226	15	[CEMIP, COL1A1, ETS1, FN1, IGFBP5, MMP14, PDGFRA, PDGFRB, PRKD1, SPARC, THBS1, TWIST2, VEGFC, WNT5A, WNT5B]
GO:2000147	positive regulation of cell motility	GO_BiologicalProcess-EBI-UniProt-GOA-ACAP-ARAP_13.05.2021_00h00	6.48739e-06	2.26227e-05	7.0685e-17	1.62576e-15	[3, 4, 5, 6]	Group22	4.03226	15	[CEMIP, COL1A1, ETS1, FN1, IGFBP5, MMP14, PDGFRA, PDGFRB, PRKD1, SPARC, THBS1, TWIST2, VEGFC, WNT5A, WNT5B]
GO:0051272	positive regulation of cellular component movement	GO_BiologicalProcess-EBI-UniProt-GOA-ACAP-ARAP_13.05.2021_00h00	7.15125e-06	2.37212e-05	2.35265e-12	1.08222e-11	[3, 4, 5]	Group17	4	15	[CEMIP, COL1A1, ETS1, FN1, IGFBP5, MMP14, PDGFRA, PDGFRB, PRKD1, SPARC, THBS1, TWIST2, VEGFC, WNT5A, WNT5B]
GO:0051272	positive regulation of cellular component movement	GO_BiologicalProcess-EBI-UniProt-GOA-ACAP-ARAP_13.05.2021_00h00	7.15125e-06	2.37212e-05	7.0685e-17	1.62576e-15	[3, 4, 5]	Group22	4	15	[CEMIP, COL1A1, ETS1, FN1, IGFBP5, MMP14, PDGFRA, PDGFRB, PRKD1, SPARC, THBS1, TWIST2, VEGFC, WNT5A, WNT5B]
GO:0048598	embryonic morphogenesis	GO_BiologicalProcess-EBI-UniProt-GOA-ACAP-ARAP_13.05.2021_00h00	6.12777e-12	1.38896e-10	3.94575e-13	2.2688e-12	[3, 4, 5]	Group15	12.6126	14	[CACNA1C, COL12A1, COL4A2, COL5A1, COL5A2, COL8A1, FBN1, FBN2, FN1, ITGA5, ITGA8, LAMA4, MMP14, MMP2]
GO:0048598	embryonic morphogenesis	GO_BiologicalProcess-EBI-UniProt-GOA-ACAP-ARAP_13.05.2021_00h00	6.12777e-12	1.38896e-10	1.19204e-14	1.37085e-13	[3, 4, 5]	Group16	12.6126	14	[CACNA1C, COL12A1, COL4A2, COL5A1, COL5A2, COL8A1, FBN1, FBN2, FN1, ITGA5, ITGA8, LAMA4, MMP14, MMP2]
GO:0048598	embryonic morphogenesis	GO_BiologicalProcess-EBI-UniProt-GOA-ACAP-ARAP_13.05.2021_00h00	6.12777e-12	1.38896e-10	7.0685e-17	1.62576e-15	[3, 4, 5]	Group22	12.6126	14	[CACNA1C, COL12A1, COL4A2, COL5A1, COL5A2, COL8A1, FBN1, FBN2, FN1, ITGA5, ITGA8, LAMA4, MMP14, MMP2]
GO:0045765	regulation of angiogenesis	GO_BiologicalProcess-EBI-UniProt-GOA-ACAP-ARAP_13.05.2021_00h00	2.14859e-09	1.39147e-08	7.0685e-17	1.62576e-15	[4, 5, 6, 7, 8, 9, 10]	Group22	8.18713	14	[ADAM12, BMPER, COL4A2, ECM1, ETS1, F3, ITGA5, PRKD1, PTPRM, SPARC, SULF1, THBS1, THBS2, WNT5A]
GO:1901342	regulation of vasculature development	GO_BiologicalProcess-EBI-UniProt-GOA-ACAP-ARAP_13.05.2021_00h00	2.50286e-09	1.54722e-08	7.0685e-17	1.62576e-15	[4, 5, 6, 7]	Group22	8.09249	14	[ADAM12, BMPER, COL4A2, ECM1, ETS1, F3, ITGA5, PRKD1, PTPRM, SPARC, SULF1, THBS1, THBS2, WNT5A]
GO:0007169	transmembrane receptor protein tyrosine kinase signaling pathway	GO_BiologicalProcess-EBI-UniProt-GOA-ACAP-ARAP_13.05.2021_00h00	3.96664e-07	1.92665e-06	2.85776e-08	8.21606e-08	[5, 6, 7]	Group03	5.42636	14	[ADAMTS12, AREG, BCAR3, CCBE1, DDR2, F3, IGFBP5, PDGFRA, PDGFRB, PID1, PRKD1, SULF1, THBS1, VEGFC]
GO:0007169	transmembrane receptor protein tyrosine kinase signaling pathway	GO_BiologicalProcess-EBI-UniProt-GOA-ACAP-ARAP_13.05.2021_00h00	3.96664e-07	1.92665e-06	2.02473e-08	6.6527e-08	[5, 6, 7]	Group07	5.42636	14	[ADAMTS12, AREG, BCAR3, CCBE1, DDR2, F3, IGFBP5, PDGFRA, PDGFRB, PID1, PRKD1, SULF1, THBS1, VEGFC]
GO:0007169	transmembrane receptor protein tyrosine kinase signaling pathway	GO_BiologicalProcess-EBI-UniProt-GOA-ACAP-ARAP_13.05.2021_00h00	3.96664e-07	1.92665e-06	6.44469e-08	1.64698e-07	[5, 6, 7]	Group10	5.42636	14	[ADAMTS12, AREG, BCAR3, CCBE1, DDR2, F3, IGFBP5, PDGFRA, PDGFRB, PID1, PRKD1, SULF1, THBS1, VEGFC]
GO:0070848	response to growth factor	GO_BiologicalProcess-EBI-UniProt-GOA-ACAP-ARAP_13.05.2021_00h00	1.10607e-05	3.41875e-05	2.02473e-08	6.6527e-08	[4]	Group07	4.09357	14	[ADAMTS12, CCBE1, COL1A2, COL3A1, GREM1, LTBP1, MXRA5, PDGFRA, PDGFRB, PRKD1, SULF1, THBS1, WNT5A, ZEB2]
GO:0070848	response to growth factor	GO_BiologicalProcess-EBI-UniProt-GOA-ACAP-ARAP_13.05.2021_00h00	1.10607e-05	3.41875e-05	6.44469e-08	1.64698e-07	[4]	Group10	4.09357	14	[ADAMTS12, CCBE1, COL1A2, COL3A1, GREM1, LTBP1, MXRA5, PDGFRA, PDGFRB, PRKD1, SULF1, THBS1, WNT5A, ZEB2]
GO:0070848	response to growth factor	GO_BiologicalProcess-EBI-UniProt-GOA-ACAP-ARAP_13.05.2021_00h00	1.10607e-05	3.41875e-05	2.97785e-14	2.28302e-13	[4]	Group21	4.09357	14	[ADAMTS12, CCBE1, COL1A2, COL3A1, GREM1, LTBP1, MXRA5, PDGFRA, PDGFRB, PRKD1, SULF1, THBS1, WNT5A, ZEB2]
GO:0001704	formation of primary germ layer	GO_BiologicalProcess-EBI-UniProt-GOA-ACAP-ARAP_13.05.2021_00h00	2.4089e-13	8.19025e-12	3.94575e-13	2.2688e-12	[3, 4, 5, 6, 7]	Group15	26.1905	11	[COL12A1, COL4A2, COL5A1, COL5A2, COL8A1, FN1, ITGA5, ITGA8, LAMA4, MMP14, MMP2]
GO:0001704	formation of primary germ layer	GO_BiologicalProcess-EBI-UniProt-GOA-ACAP-ARAP_13.05.2021_00h00	2.4089e-13	8.19025e-12	7.0685e-17	1.62576e-15	[3, 4, 5, 6, 7]	Group22	26.1905	11	[COL12A1, COL4A2, COL5A1, COL5A2, COL8A1, FN1, ITGA5, ITGA8, LAMA4, MMP14, MMP2]
GO:0007369	gastrulation	GO_BiologicalProcess-EBI-UniProt-GOA-ACAP-ARAP_13.05.2021_00h00	2.42841e-11	3.30264e-10	3.94575e-13	2.2688e-12	[4, 5, 6]	Group15	17.7419	11	[COL12A1, COL4A2, COL5A1, COL5A2, COL8A1, FN1, ITGA5, ITGA8, LAMA4, MMP14, MMP2]
GO:0007369	gastrulation	GO_BiologicalProcess-EBI-UniProt-GOA-ACAP-ARAP_13.05.2021_00h00	2.42841e-11	3.30264e-10	7.0685e-17	1.62576e-15	[4, 5, 6]	Group22	17.7419	11	[COL12A1, COL4A2, COL5A1, COL5A2, COL8A1, FN1, ITGA5, ITGA8, LAMA4, MMP14, MMP2]
GO:0043062	extracellular structure organization	GO_BiologicalProcess-EBI-UniProt-GOA-ACAP-ARAP_13.05.2021_00h00	1.13637e-10	1.40497e-09	1.19204e-14	1.37085e-13	[4]	Group16	15.493	11	[AEBP1, COL1A1, COL1A2, COL3A1, COL4A1, COL5A1, COL5A2, DPP4, FAP, FBLN5, GREM1]
GO:0030198	extracellular matrix organization	GO_BiologicalProcess-EBI-UniProt-GOA-ACAP-ARAP_13.05.2021_00h00	1.13637e-10	1.40497e-09	1.19204e-14	1.37085e-13	[5]	Group16	15.493	11	[AEBP1, COL1A1, COL1A2, COL3A1, COL4A1, COL5A1, COL5A2, DPP4, FAP, FBLN5, GREM1]
GO:0045229	external encapsulating structure organization	GO_BiologicalProcess-EBI-UniProt-GOA-ACAP-ARAP_13.05.2021_00h00	1.55357e-10	1.50918e-09	1.19204e-14	1.37085e-13	[4]	Group16	15.0685	11	[AEBP1, COL1A1, COL1A2, COL3A1, COL4A1, COL5A1, COL5A2, DPP4, FAP, FBLN5, GREM1]
GO:0040013	negative regulation of locomotion	GO_BiologicalProcess-EBI-UniProt-GOA-ACAP-ARAP_13.05.2021_00h00	5.13321e-06	1.8868e-05	2.35265e-12	1.08222e-11	[2, 3, 4]	Group17	5.58376	11	[DLC1, DPP4, IGFBP3, IGFBP5, KRT16, NAV3, PRKG1, PTPRM, ROBO2, SULF1, THBS1]
GO:0040013	negative regulation of locomotion	GO_BiologicalProcess-EBI-UniProt-GOA-ACAP-ARAP_13.05.2021_00h00	5.13321e-06	1.8868e-05	4.79963e-07	1.00356e-06	[2, 3, 4]	Group20	5.58376	11	[DLC1, DPP4, IGFBP3, IGFBP5, KRT16, NAV3, PRKG1, PTPRM, ROBO2, SULF1, THBS1]
GO:0035987	endodermal cell differentiation	GO_BiologicalProcess-EBI-UniProt-GOA-ACAP-ARAP_13.05.2021_00h00	1.88211e-13	8.53223e-12	3.94575e-13	2.2688e-12	[4, 5, 6, 7, 8, 9]	Group15	33.3333	10	[COL12A1, COL4A2, COL5A1, COL5A2, COL8A1, FN1, ITGA5, LAMA4, MMP14, MMP2]
GO:0035987	endodermal cell differentiation	GO_BiologicalProcess-EBI-UniProt-GOA-ACAP-ARAP_13.05.2021_00h00	1.88211e-13	8.53223e-12	7.0685e-17	1.62576e-15	[4, 5, 6, 7, 8, 9]	Group22	33.3333	10	[COL12A1, COL4A2, COL5A1, COL5A2, COL8A1, FN1, ITGA5, LAMA4, MMP14, MMP2]
GO:0007492	endoderm development	GO_BiologicalProcess-EBI-UniProt-GOA-ACAP-ARAP_13.05.2021_00h00	3.97627e-13	1.08155e-11	3.94575e-13	2.2688e-12	[4]	Group15	31.25	10	[COL12A1, COL4A2, COL5A1, COL5A2, COL8A1, FN1, ITGA5, LAMA4, MMP14, MMP2]
GO:0001706	endoderm formation	GO_BiologicalProcess-EBI-UniProt-GOA-ACAP-ARAP_13.05.2021_00h00	3.97627e-13	1.08155e-11	3.94575e-13	2.2688e-12	[4, 5, 6, 7, 8]	Group15	31.25	10	[COL12A1, COL4A2, COL5A1, COL5A2, COL8A1, FN1, ITGA5, LAMA4, MMP14, MMP2]
GO:0007492	endoderm development	GO_BiologicalProcess-EBI-UniProt-GOA-ACAP-ARAP_13.05.2021_00h00	3.97627e-13	1.08155e-11	7.0685e-17	1.62576e-15	[4]	Group22	31.25	10	[COL12A1, COL4A2, COL5A1, COL5A2, COL8A1, FN1, ITGA5, LAMA4, MMP14, MMP2]
GO:0001706	endoderm formation	GO_BiologicalProcess-EBI-UniProt-GOA-ACAP-ARAP_13.05.2021_00h00	3.97627e-13	1.08155e-11	7.0685e-17	1.62576e-15	[4, 5, 6, 7, 8]	Group22	31.25	10	[COL12A1, COL4A2, COL5A1, COL5A2, COL8A1, FN1, ITGA5, LAMA4, MMP14, MMP2]
GO:0030336	negative regulation of cell migration	GO_BiologicalProcess-EBI-UniProt-GOA-ACAP-ARAP_13.05.2021_00h00	1.87135e-05	5.30214e-05	2.35265e-12	1.08222e-11	[4, 5, 6, 7]	Group17	5.37634	10	[DLC1, DPP4, IGFBP3, IGFBP5, KRT16, NAV3, PRKG1, PTPRM, SULF1, THBS1]
GO:0030336	negative regulation of cell migration	GO_BiologicalProcess-EBI-UniProt-GOA-ACAP-ARAP_13.05.2021_00h00	1.87135e-05	5.30214e-05	4.79963e-07	1.00356e-06	[4, 5, 6, 7]	Group20	5.37634	10	[DLC1, DPP4, IGFBP3, IGFBP5, KRT16, NAV3, PRKG1, PTPRM, SULF1, THBS1]
GO:0031589	cell-substrate adhesion	GO_BiologicalProcess-EBI-UniProt-GOA-ACAP-ARAP_13.05.2021_00h00	2.69749e-05	7.48692e-05	4.17137e-07	9.59416e-07	[3]	Group14	5.15464	10	[ADAMTS12, COL3A1, DLC1, FN1, ITGA11, ITGA5, ITGA8, PLAU, SPOCK1, THBS1]
GO:2000146	negative regulation of cell motility	GO_BiologicalProcess-EBI-UniProt-GOA-ACAP-ARAP_13.05.2021_00h00	2.94729e-05	7.85944e-05	2.35265e-12	1.08222e-11	[3, 4, 5, 6]	Group17	5.10204	10	[DLC1, DPP4, IGFBP3, IGFBP5, KRT16, NAV3, PRKG1, PTPRM, SULF1, THBS1]
GO:2000146	negative regulation of cell motility	GO_BiologicalProcess-EBI-UniProt-GOA-ACAP-ARAP_13.05.2021_00h00	2.94729e-05	7.85944e-05	4.79963e-07	1.00356e-06	[3, 4, 5, 6]	Group20	5.10204	10	[DLC1, DPP4, IGFBP3, IGFBP5, KRT16, NAV3, PRKG1, PTPRM, SULF1, THBS1]
GO:0051271	negative regulation of cellular component movement	GO_BiologicalProcess-EBI-UniProt-GOA-ACAP-ARAP_13.05.2021_00h00	3.35915e-05	8.6197e-05	2.35265e-12	1.08222e-11	[3, 4, 5]	Group17	5.02513	10	[DLC1, DPP4, IGFBP3, IGFBP5, KRT16, NAV3, PRKG1, PTPRM, SULF1, THBS1]
GO:0051271	negative regulation of cellular component movement	GO_BiologicalProcess-EBI-UniProt-GOA-ACAP-ARAP_13.05.2021_00h00	3.35915e-05	8.6197e-05	4.79963e-07	1.00356e-06	[3, 4, 5]	Group20	5.02513	10	[DLC1, DPP4, IGFBP3, IGFBP5, KRT16, NAV3, PRKG1, PTPRM, SULF1, THBS1]
GO:0042330	taxis	GO_BiologicalProcess-EBI-UniProt-GOA-ACAP-ARAP_13.05.2021_00h00	0.000185884	0.000371769	0.000468966	0.000634483	[2, 3]	Group19	4.09836	10	[DPP4, PDGFRA, PDGFRB, PRKD1, PTPRM, ROBO2, SLIT3, THBS1, VEGFC, WNT5A]
GO:0006935	chemotaxis	GO_BiologicalProcess-EBI-UniProt-GOA-ACAP-ARAP_13.05.2021_00h00	0.000185884	0.000371769	0.000468966	0.000634483	[3, 4]	Group19	4.09836	10	[DPP4, PDGFRA, PDGFRB, PRKD1, PTPRM, ROBO2, SLIT3, THBS1, VEGFC, WNT5A]
GO:0042330	taxis	GO_BiologicalProcess-EBI-UniProt-GOA-ACAP-ARAP_13.05.2021_00h00	0.000185884	0.000371769	7.0685e-17	1.62576e-15	[2, 3]	Group22	4.09836	10	[DPP4, PDGFRA, PDGFRB, PRKD1, PTPRM, ROBO2, SLIT3, THBS1, VEGFC, WNT5A]
GO:0006935	chemotaxis	GO_BiologicalProcess-EBI-UniProt-GOA-ACAP-ARAP_13.05.2021_00h00	0.000185884	0.000371769	7.0685e-17	1.62576e-15	[3, 4]	Group22	4.09836	10	[DPP4, PDGFRA, PDGFRB, PRKD1, PTPRM, ROBO2, SLIT3, THBS1, VEGFC, WNT5A]
GO:1904018	positive regulation of vasculature development	GO_BiologicalProcess-EBI-UniProt-GOA-ACAP-ARAP_13.05.2021_00h00	8.04099e-07	3.77095e-06	3.42797e-06	6.06486e-06	[3, 4, 5, 6, 7, 8]	Group13	8.82353	9	[ADAM12, BMPER, ECM1, ETS1, F3, ITGA5, PRKD1, THBS1, WNT5A]
GO:0045766	positive regulation of angiogenesis	GO_BiologicalProcess-EBI-UniProt-GOA-ACAP-ARAP_13.05.2021_00h00	8.04099e-07	3.77095e-06	3.42797e-06	6.06486e-06	[4, 5, 6, 7, 8, 9, 10, 11]	Group13	8.82353	9	[ADAM12, BMPER, ECM1, ETS1, F3, ITGA5, PRKD1, THBS1, WNT5A]
GO:1904018	positive regulation of vasculature development	GO_BiologicalProcess-EBI-UniProt-GOA-ACAP-ARAP_13.05.2021_00h00	8.04099e-07	3.77095e-06	4.12245e-09	1.58027e-08	[3, 4, 5, 6, 7, 8]	Group18	8.82353	9	[ADAM12, BMPER, ECM1, ETS1, F3, ITGA5, PRKD1, THBS1, WNT5A]
GO:0045766	positive regulation of angiogenesis	GO_BiologicalProcess-EBI-UniProt-GOA-ACAP-ARAP_13.05.2021_00h00	8.04099e-07	3.77095e-06	4.12245e-09	1.58027e-08	[4, 5, 6, 7, 8, 9, 10, 11]	Group18	8.82353	9	[ADAM12, BMPER, ECM1, ETS1, F3, ITGA5, PRKD1, THBS1, WNT5A]
GO:1904018	positive regulation of vasculature development	GO_BiologicalProcess-EBI-UniProt-GOA-ACAP-ARAP_13.05.2021_00h00	8.04099e-07	3.77095e-06	7.0685e-17	1.62576e-15	[3, 4, 5, 6, 7, 8]	Group22	8.82353	9	[ADAM12, BMPER, ECM1, ETS1, F3, ITGA5, PRKD1, THBS1, WNT5A]
GO:0045766	positive regulation of angiogenesis	GO_BiologicalProcess-EBI-UniProt-GOA-ACAP-ARAP_13.05.2021_00h00	8.04099e-07	3.77095e-06	7.0685e-17	1.62576e-15	[4, 5, 6, 7, 8, 9, 10, 11]	Group22	8.82353	9	[ADAM12, BMPER, ECM1, ETS1, F3, ITGA5, PRKD1, THBS1, WNT5A]
GO:0001935	endothelial cell proliferation	GO_BiologicalProcess-EBI-UniProt-GOA-ACAP-ARAP_13.05.2021_00h00	1.52821e-06	5.93819e-06	3.42797e-06	6.06486e-06	[4]	Group13	8.18182	9	[BMPER, ECM1, F3, PRKD1, PTPRM, SPARC, SULF1, THBS1, WNT5A]
GO:0001935	endothelial cell proliferation	GO_BiologicalProcess-EBI-UniProt-GOA-ACAP-ARAP_13.05.2021_00h00	1.52821e-06	5.93819e-06	7.0685e-17	1.62576e-15	[4]	Group22	8.18182	9	[BMPER, ECM1, F3, PRKD1, PTPRM, SPARC, SULF1, THBS1, WNT5A]
GO:0043542	endothelial cell migration	GO_BiologicalProcess-EBI-UniProt-GOA-ACAP-ARAP_13.05.2021_00h00	5.84715e-05	0.000139511	0.000468966	0.000634483	[5, 6, 7]	Group19	5.23256	9	[BMPER, DPP4, ETS1, FAP, PRKD1, PTPRM, SPARC, THBS1, WNT5A]
GO:0043542	endothelial cell migration	GO_BiologicalProcess-EBI-UniProt-GOA-ACAP-ARAP_13.05.2021_00h00	5.84715e-05	0.000139511	7.0685e-17	1.62576e-15	[5, 6, 7]	Group22	5.23256	9	[BMPER, DPP4, ETS1, FAP, PRKD1, PTPRM, SPARC, THBS1, WNT5A]
GO:0009611	response to wounding	GO_BiologicalProcess-EBI-UniProt-GOA-ACAP-ARAP_13.05.2021_00h00	6.6922e-05	0.000154261	4.12245e-09	1.58027e-08	[3]	Group18	5.14286	9	[COL3A1, COL5A1, F3, ITGA5, PDGFRA, PRKG1, THBS1, TNC, WNT5A]
GO:0050673	epithelial cell proliferation	GO_BiologicalProcess-EBI-UniProt-GOA-ACAP-ARAP_13.05.2021_00h00	0.000250592	0.000480008	3.42797e-06	6.06486e-06	[3]	Group13	4.32692	9	[BMPER, ECM1, F3, PRKD1, PTPRM, SPARC, SULF1, THBS1, WNT5A]
GO:0050673	epithelial cell proliferation	GO_BiologicalProcess-EBI-UniProt-GOA-ACAP-ARAP_13.05.2021_00h00	0.000250592	0.000480008	7.0685e-17	1.62576e-15	[3]	Group22	4.32692	9	[BMPER, ECM1, F3, PRKD1, PTPRM, SPARC, SULF1, THBS1, WNT5A]
GO:0090132	epithelium migration	GO_BiologicalProcess-EBI-UniProt-GOA-ACAP-ARAP_13.05.2021_00h00	0.000434116	0.00077684	0.000468966	0.000634483	[3]	Group19	4.01786	9	[BMPER, DPP4, ETS1, FAP, PRKD1, PTPRM, SPARC, THBS1, WNT5A]
GO:0010631	epithelial cell migration	GO_BiologicalProcess-EBI-UniProt-GOA-ACAP-ARAP_13.05.2021_00h00	0.000434116	0.00077684	0.000468966	0.000634483	[4, 5, 6]	Group19	4.01786	9	[BMPER, DPP4, ETS1, FAP, PRKD1, PTPRM, SPARC, THBS1, WNT5A]
GO:0090132	epithelium migration	GO_BiologicalProcess-EBI-UniProt-GOA-ACAP-ARAP_13.05.2021_00h00	0.000434116	0.00077684	7.0685e-17	1.62576e-15	[3]	Group22	4.01786	9	[BMPER, DPP4, ETS1, FAP, PRKD1, PTPRM, SPARC, THBS1, WNT5A]
GO:0010631	epithelial cell migration	GO_BiologicalProcess-EBI-UniProt-GOA-ACAP-ARAP_13.05.2021_00h00	0.000434116	0.00077684	7.0685e-17	1.62576e-15	[4, 5, 6]	Group22	4.01786	9	[BMPER, DPP4, ETS1, FAP, PRKD1, PTPRM, SPARC, THBS1, WNT5A]
GO:0001936	regulation of endothelial cell proliferation	GO_BiologicalProcess-EBI-UniProt-GOA-ACAP-ARAP_13.05.2021_00h00	5.70653e-06	2.04234e-05	3.42797e-06	6.06486e-06	[5, 6]	Group13	8.16327	8	[ECM1, F3, PRKD1, PTPRM, SPARC, SULF1, THBS1, WNT5A]
GO:0001936	regulation of endothelial cell proliferation	GO_BiologicalProcess-EBI-UniProt-GOA-ACAP-ARAP_13.05.2021_00h00	5.70653e-06	2.04234e-05	7.0685e-17	1.62576e-15	[5, 6]	Group22	8.16327	8	[ECM1, F3, PRKD1, PTPRM, SPARC, SULF1, THBS1, WNT5A]
GO:0042060	wound healing	GO_BiologicalProcess-EBI-UniProt-GOA-ACAP-ARAP_13.05.2021_00h00	0.000151545	0.000317078	4.12245e-09	1.58027e-08	[4]	Group18	5.19481	8	[COL3A1, COL5A1, F3, ITGA5, PDGFRA, PRKG1, THBS1, WNT5A]
GO:0042060	wound healing	GO_BiologicalProcess-EBI-UniProt-GOA-ACAP-ARAP_13.05.2021_00h00	0.000151545	0.000317078	7.0685e-17	1.62576e-15	[4]	Group22	5.19481	8	[COL3A1, COL5A1, F3, ITGA5, PDGFRA, PRKG1, THBS1, WNT5A]
GO:0007178	transmembrane receptor protein serine/threonine kinase signaling pathway	GO_BiologicalProcess-EBI-UniProt-GOA-ACAP-ARAP_13.05.2021_00h00	0.000440855	0.000778653	2.02473e-08	6.6527e-08	[5, 6, 7]	Group07	4.44444	8	[BMPER, COL1A2, COL3A1, GREM1, LTBP1, SULF1, THBS1, ZEB2]
GO:0007178	transmembrane receptor protein serine/threonine kinase signaling pathway	GO_BiologicalProcess-EBI-UniProt-GOA-ACAP-ARAP_13.05.2021_00h00	0.000440855	0.000778653	2.97785e-14	2.28302e-13	[5, 6, 7]	Group21	4.44444	8	[BMPER, COL1A2, COL3A1, GREM1, LTBP1, SULF1, THBS1, ZEB2]
GO:0030111	regulation of Wnt signaling pathway	GO_BiologicalProcess-EBI-UniProt-GOA-ACAP-ARAP_13.05.2021_00h00	0.00047481	0.000827874	0.000698208	0.000845199	[4, 5, 6, 7, 8]	Group09	4.3956	8	[BICC1, COL1A1, DKK2, DKK3, GREM1, RBMS3, SULF1, ZEB2]
GO:0030111	regulation of Wnt signaling pathway	GO_BiologicalProcess-EBI-UniProt-GOA-ACAP-ARAP_13.05.2021_00h00	0.00047481	0.000827874	2.97785e-14	2.28302e-13	[4, 5, 6, 7, 8]	Group21	4.3956	8	[BICC1, COL1A1, DKK2, DKK3, GREM1, RBMS3, SULF1, ZEB2]
GO:0009887	animal organ morphogenesis	GO_BiologicalProcess-EBI-UniProt-GOA-ACAP-ARAP_13.05.2021_00h00	0.000529711	0.000889391	6.14461e-05	9.42174e-05	[3, 4, 5, 6]	Group11	4.32432	8	[COL1A1, COL1A2, COL5A1, COL5A2, FBN1, FBN2, GREM1, PTPRM]
GO:0050678	regulation of epithelial cell proliferation	GO_BiologicalProcess-EBI-UniProt-GOA-ACAP-ARAP_13.05.2021_00h00	0.000529711	0.000889391	3.42797e-06	6.06486e-06	[4, 5]	Group13	4.32432	8	[ECM1, F3, PRKD1, PTPRM, SPARC, SULF1, THBS1, WNT5A]
GO:0009887	animal organ morphogenesis	GO_BiologicalProcess-EBI-UniProt-GOA-ACAP-ARAP_13.05.2021_00h00	0.000529711	0.000889391	1.19204e-14	1.37085e-13	[3, 4, 5, 6]	Group16	4.32432	8	[COL1A1, COL1A2, COL5A1, COL5A2, FBN1, FBN2, GREM1, PTPRM]
GO:0050678	regulation of epithelial cell proliferation	GO_BiologicalProcess-EBI-UniProt-GOA-ACAP-ARAP_13.05.2021_00h00	0.000529711	0.000889391	7.0685e-17	1.62576e-15	[4, 5]	Group22	4.32432	8	[ECM1, F3, PRKD1, PTPRM, SPARC, SULF1, THBS1, WNT5A]
GO:0030199	collagen fibril organization	GO_BiologicalProcess-EBI-UniProt-GOA-ACAP-ARAP_13.05.2021_00h00	2.36483e-11	3.57353e-10	1.19204e-14	1.37085e-13	[5, 6]	Group16	50	7	[AEBP1, COL1A1, COL1A2, COL3A1, COL5A1, COL5A2, GREM1]
GO:0150063	visual system development	GO_BiologicalProcess-EBI-UniProt-GOA-ACAP-ARAP_13.05.2021_00h00	1.15786e-06	4.77177e-06	3.94575e-13	2.2688e-12	[5, 6]	Group15	12.5	7	[CACNA1C, COL4A1, COL5A1, COL5A2, FBN1, FBN2, PTPRM]
GO:0001654	eye development	GO_BiologicalProcess-EBI-UniProt-GOA-ACAP-ARAP_13.05.2021_00h00	1.15786e-06	4.77177e-06	3.94575e-13	2.2688e-12	[5, 6, 7]	Group15	12.5	7	[CACNA1C, COL4A1, COL5A1, COL5A2, FBN1, FBN2, PTPRM]
GO:0150063	visual system development	GO_BiologicalProcess-EBI-UniProt-GOA-ACAP-ARAP_13.05.2021_00h00	1.15786e-06	4.77177e-06	1.19204e-14	1.37085e-13	[5, 6]	Group16	12.5	7	[CACNA1C, COL4A1, COL5A1, COL5A2, FBN1, FBN2, PTPRM]
GO:0001654	eye development	GO_BiologicalProcess-EBI-UniProt-GOA-ACAP-ARAP_13.05.2021_00h00	1.15786e-06	4.77177e-06	1.19204e-14	1.37085e-13	[5, 6, 7]	Group16	12.5	7	[CACNA1C, COL4A1, COL5A1, COL5A2, FBN1, FBN2, PTPRM]
GO:0048880	sensory system development	GO_BiologicalProcess-EBI-UniProt-GOA-ACAP-ARAP_13.05.2021_00h00	1.30984e-06	5.23935e-06	3.94575e-13	2.2688e-12	[4, 5]	Group15	12.2807	7	[CACNA1C, COL4A1, COL5A1, COL5A2, FBN1, FBN2, PTPRM]
GO:0048880	sensory system development	GO_BiologicalProcess-EBI-UniProt-GOA-ACAP-ARAP_13.05.2021_00h00	1.30984e-06	5.23935e-06	1.19204e-14	1.37085e-13	[4, 5]	Group16	12.2807	7	[CACNA1C, COL4A1, COL5A1, COL5A2, FBN1, FBN2, PTPRM]
GO:0007423	sensory organ development	GO_BiologicalProcess-EBI-UniProt-GOA-ACAP-ARAP_13.05.2021_00h00	7.82113e-06	2.53256e-05	3.94575e-13	2.2688e-12	[4, 5, 6]	Group15	9.45946	7	[CACNA1C, COL4A1, COL5A1, COL5A2, FBN1, FBN2, PTPRM]
GO:0007423	sensory organ development	GO_BiologicalProcess-EBI-UniProt-GOA-ACAP-ARAP_13.05.2021_00h00	7.82113e-06	2.53256e-05	1.19204e-14	1.37085e-13	[4, 5, 6]	Group16	9.45946	7	[CACNA1C, COL4A1, COL5A1, COL5A2, FBN1, FBN2, PTPRM]
GO:0008237	metallopeptidase activity	GO_BiologicalProcess-EBI-UniProt-GOA-ACAP-ARAP_13.05.2021_00h00	1.02124e-05	3.22998e-05	2.11603e-06	4.05572e-06	[6, 7]	Group05	9.09091	7	[ADAMTS12, MMP1, MMP14, MMP2, MMP3, PAPPA, SPOCK1]
GO:0001501	skeletal system development	GO_BiologicalProcess-EBI-UniProt-GOA-ACAP-ARAP_13.05.2021_00h00	7.32264e-05	0.000163259	6.14461e-05	9.42174e-05	[4, 5]	Group11	6.73077	7	[ADAMTS12, COL1A1, COL1A2, FBN1, GREM1, WNT5A, WNT5B]
GO:0001501	skeletal system development	GO_BiologicalProcess-EBI-UniProt-GOA-ACAP-ARAP_13.05.2021_00h00	7.32264e-05	0.000163259	1.19204e-14	1.37085e-13	[4, 5]	Group16	6.73077	7	[ADAMTS12, COL1A1, COL1A2, FBN1, GREM1, WNT5A, WNT5B]
GO:0050920	regulation of chemotaxis	GO_BiologicalProcess-EBI-UniProt-GOA-ACAP-ARAP_13.05.2021_00h00	0.000297705	0.000554628	0.000468966	0.000634483	[3, 4, 5]	Group19	5.38462	7	[DPP4, PDGFRA, PRKD1, ROBO2, THBS1, VEGFC, WNT5A]
GO:0050920	regulation of chemotaxis	GO_BiologicalProcess-EBI-UniProt-GOA-ACAP-ARAP_13.05.2021_00h00	0.000297705	0.000554628	7.0685e-17	1.62576e-15	[3, 4, 5]	Group22	5.38462	7	[DPP4, PDGFRA, PRKD1, ROBO2, THBS1, VEGFC, WNT5A]
GO:0007160	cell-matrix adhesion	GO_BiologicalProcess-EBI-UniProt-GOA-ACAP-ARAP_13.05.2021_00h00	0.000327011	0.000600992	4.17137e-07	9.59416e-07	[4]	Group14	5.30303	7	[ADAMTS12, COL3A1, DLC1, ITGA11, ITGA8, PLAU, THBS1]
GO:0060828	regulation of canonical Wnt signaling pathway	GO_BiologicalProcess-EBI-UniProt-GOA-ACAP-ARAP_13.05.2021_00h00	0.000488994	0.000841812	0.000698208	0.000845199	[5, 6, 7, 8, 9]	Group09	4.96454	7	[BICC1, COL1A1, DKK2, DKK3, GREM1, RBMS3, ZEB2]
GO:0010594	regulation of endothelial cell migration	GO_BiologicalProcess-EBI-UniProt-GOA-ACAP-ARAP_13.05.2021_00h00	0.000510372	0.000867632	0.000468966	0.000634483	[4, 5, 6, 7, 8]	Group19	4.92958	7	[BMPER, ETS1, PRKD1, PTPRM, SPARC, THBS1, WNT5A]
GO:0010594	regulation of endothelial cell migration	GO_BiologicalProcess-EBI-UniProt-GOA-ACAP-ARAP_13.05.2021_00h00	0.000510372	0.000867632	7.0685e-17	1.62576e-15	[4, 5, 6, 7, 8]	Group22	4.92958	7	[BMPER, ETS1, PRKD1, PTPRM, SPARC, THBS1, WNT5A]
GO:0071559	response to transforming growth factor beta	GO_BiologicalProcess-EBI-UniProt-GOA-ACAP-ARAP_13.05.2021_00h00	0.000532491	0.000883155	1.19204e-14	1.37085e-13	[3, 5]	Group16	4.8951	7	[COL1A2, COL3A1, LTBP1, MXRA5, THBS1, WNT5A, ZEB2]
GO:0071559	response to transforming growth factor beta	GO_BiologicalProcess-EBI-UniProt-GOA-ACAP-ARAP_13.05.2021_00h00	0.000532491	0.000883155	2.97785e-14	2.28302e-13	[3, 5]	Group21	4.8951	7	[COL1A2, COL3A1, LTBP1, MXRA5, THBS1, WNT5A, ZEB2]
GO:0090287	regulation of cellular response to growth factor stimulus	GO_BiologicalProcess-EBI-UniProt-GOA-ACAP-ARAP_13.05.2021_00h00	0.00055537	0.000910003	2.02473e-08	6.6527e-08	[3, 4, 6]	Group07	4.86111	7	[ADAMTS12, CCBE1, GREM1, LTBP1, SULF1, THBS1, ZEB2]
GO:0090287	regulation of cellular response to growth factor stimulus	GO_BiologicalProcess-EBI-UniProt-GOA-ACAP-ARAP_13.05.2021_00h00	0.00055537	0.000910003	2.97785e-14	2.28302e-13	[3, 4, 6]	Group21	4.86111	7	[ADAMTS12, CCBE1, GREM1, LTBP1, SULF1, THBS1, ZEB2]
GO:0016525	negative regulation of angiogenesis	GO_BiologicalProcess-EBI-UniProt-GOA-ACAP-ARAP_13.05.2021_00h00	2.88371e-05	7.8437e-05	2.97785e-14	2.28302e-13	[4, 5, 6, 7, 8, 9, 10, 11]	Group21	9.67742	6	[COL4A2, PTPRM, SPARC, SULF1, THBS1, THBS2]
GO:0016525	negative regulation of angiogenesis	GO_BiologicalProcess-EBI-UniProt-GOA-ACAP-ARAP_13.05.2021_00h00	2.88371e-05	7.8437e-05	7.0685e-17	1.62576e-15	[4, 5, 6, 7, 8, 9, 10, 11]	Group22	9.67742	6	[COL4A2, PTPRM, SPARC, SULF1, THBS1, THBS2]
GO:2000181	negative regulation of blood vessel morphogenesis	GO_BiologicalProcess-EBI-UniProt-GOA-ACAP-ARAP_13.05.2021_00h00	3.16369e-05	8.27427e-05	2.97785e-14	2.28302e-13	[4, 5, 6, 7, 8, 9]	Group21	9.52381	6	[COL4A2, PTPRM, SPARC, SULF1, THBS1, THBS2]
GO:2000181	negative regulation of blood vessel morphogenesis	GO_BiologicalProcess-EBI-UniProt-GOA-ACAP-ARAP_13.05.2021_00h00	3.16369e-05	8.27427e-05	7.0685e-17	1.62576e-15	[4, 5, 6, 7, 8, 9]	Group22	9.52381	6	[COL4A2, PTPRM, SPARC, SULF1, THBS1, THBS2]
GO:1901343	negative regulation of vasculature development	GO_BiologicalProcess-EBI-UniProt-GOA-ACAP-ARAP_13.05.2021_00h00	3.46515e-05	8.72704e-05	2.97785e-14	2.28302e-13	[3, 4, 5, 6, 7, 8]	Group21	9.375	6	[COL4A2, PTPRM, SPARC, SULF1, THBS1, THBS2]
GO:1901343	negative regulation of vasculature development	GO_BiologicalProcess-EBI-UniProt-GOA-ACAP-ARAP_13.05.2021_00h00	3.46515e-05	8.72704e-05	7.0685e-17	1.62576e-15	[3, 4, 5, 6, 7, 8]	Group22	9.375	6	[COL4A2, PTPRM, SPARC, SULF1, THBS1, THBS2]
GO:0048660	regulation of smooth muscle cell proliferation	GO_BiologicalProcess-EBI-UniProt-GOA-ACAP-ARAP_13.05.2021_00h00	4.51072e-05	0.000111538	2.35265e-12	1.08222e-11	[4, 5]	Group17	8.95522	6	[IGFBP3, IGFBP5, MMP2, PDGFRB, PRKG1, THBS1]
GO:0048660	regulation of smooth muscle cell proliferation	GO_BiologicalProcess-EBI-UniProt-GOA-ACAP-ARAP_13.05.2021_00h00	4.51072e-05	0.000111538	4.12245e-09	1.58027e-08	[4, 5]	Group18	8.95522	6	[IGFBP3, IGFBP5, MMP2, PDGFRB, PRKG1, THBS1]
GO:0048660	regulation of smooth muscle cell proliferation	GO_BiologicalProcess-EBI-UniProt-GOA-ACAP-ARAP_13.05.2021_00h00	4.51072e-05	0.000111538	4.79963e-07	1.00356e-06	[4, 5]	Group20	8.95522	6	[IGFBP3, IGFBP5, MMP2, PDGFRB, PRKG1, THBS1]
GO:0048659	smooth muscle cell proliferation	GO_BiologicalProcess-EBI-UniProt-GOA-ACAP-ARAP_13.05.2021_00h00	4.91062e-05	0.000119258	2.35265e-12	1.08222e-11	[4]	Group17	8.82353	6	[IGFBP3, IGFBP5, MMP2, PDGFRB, PRKG1, THBS1]
GO:0048659	smooth muscle cell proliferation	GO_BiologicalProcess-EBI-UniProt-GOA-ACAP-ARAP_13.05.2021_00h00	4.91062e-05	0.000119258	4.12245e-09	1.58027e-08	[4]	Group18	8.82353	6	[IGFBP3, IGFBP5, MMP2, PDGFRB, PRKG1, THBS1]
GO:0048659	smooth muscle cell proliferation	GO_BiologicalProcess-EBI-UniProt-GOA-ACAP-ARAP_13.05.2021_00h00	4.91062e-05	0.000119258	4.79963e-07	1.00356e-06	[4]	Group20	8.82353	6	[IGFBP3, IGFBP5, MMP2, PDGFRB, PRKG1, THBS1]
GO:0033002	muscle cell proliferation	GO_BiologicalProcess-EBI-UniProt-GOA-ACAP-ARAP_13.05.2021_00h00	9.24208e-05	0.00020273	2.35265e-12	1.08222e-11	[3]	Group17	7.89474	6	[IGFBP3, IGFBP5, MMP2, PDGFRB, PRKG1, THBS1]
GO:0033002	muscle cell proliferation	GO_BiologicalProcess-EBI-UniProt-GOA-ACAP-ARAP_13.05.2021_00h00	9.24208e-05	0.00020273	4.12245e-09	1.58027e-08	[3]	Group18	7.89474	6	[IGFBP3, IGFBP5, MMP2, PDGFRB, PRKG1, THBS1]
GO:0033002	muscle cell proliferation	GO_BiologicalProcess-EBI-UniProt-GOA-ACAP-ARAP_13.05.2021_00h00	9.24208e-05	0.00020273	4.79963e-07	1.00356e-06	[3]	Group20	7.89474	6	[IGFBP3, IGFBP5, MMP2, PDGFRB, PRKG1, THBS1]
GO:0043588	skin development	GO_BiologicalProcess-EBI-UniProt-GOA-ACAP-ARAP_13.05.2021_00h00	0.000172913	0.000350987	6.14461e-05	9.42174e-05	[4, 5, 6]	Group11	7.05882	6	[COL1A1, COL1A2, COL3A1, COL5A1, COL5A2, WNT5A]
GO:0043588	skin development	GO_BiologicalProcess-EBI-UniProt-GOA-ACAP-ARAP_13.05.2021_00h00	0.000172913	0.000350987	1.19204e-14	1.37085e-13	[4, 5, 6]	Group16	7.05882	6	[COL1A1, COL1A2, COL3A1, COL5A1, COL5A2, WNT5A]
GO:0043588	skin development	GO_BiologicalProcess-EBI-UniProt-GOA-ACAP-ARAP_13.05.2021_00h00	0.000172913	0.000350987	2.97785e-14	2.28302e-13	[4, 5, 6]	Group21	7.05882	6	[COL1A1, COL1A2, COL3A1, COL5A1, COL5A2, WNT5A]
GO:0071560	cellular response to transforming growth factor beta stimulus	GO_BiologicalProcess-EBI-UniProt-GOA-ACAP-ARAP_13.05.2021_00h00	0.00237199	0.00319397	4.17137e-07	9.59416e-07	[4, 6]	Group14	4.31655	6	[COL1A2, COL3A1, LTBP1, THBS1, WNT5A, ZEB2]
GO:0071560	cellular response to transforming growth factor beta stimulus	GO_BiologicalProcess-EBI-UniProt-GOA-ACAP-ARAP_13.05.2021_00h00	0.00237199	0.00319397	1.19204e-14	1.37085e-13	[4, 6]	Group16	4.31655	6	[COL1A2, COL3A1, LTBP1, THBS1, WNT5A, ZEB2]
GO:0071560	cellular response to transforming growth factor beta stimulus	GO_BiologicalProcess-EBI-UniProt-GOA-ACAP-ARAP_13.05.2021_00h00	0.00237199	0.00319397	2.97785e-14	2.28302e-13	[4, 6]	Group21	4.31655	6	[COL1A2, COL3A1, LTBP1, THBS1, WNT5A, ZEB2]
GO:0048592	eye morphogenesis	GO_BiologicalProcess-EBI-UniProt-GOA-ACAP-ARAP_13.05.2021_00h00	9.57786e-07	4.2019e-06	1.19204e-14	1.37085e-13	[5, 6, 7, 8]	Group16	25	5	[COL5A1, COL5A2, FBN1, FBN2, PTPRM]
GO:0090596	sensory organ morphogenesis	GO_BiologicalProcess-EBI-UniProt-GOA-ACAP-ARAP_13.05.2021_00h00	6.89075e-06	2.34285e-05	1.19204e-14	1.37085e-13	[4, 5, 6, 7]	Group16	17.2414	5	[COL5A1, COL5A2, FBN1, FBN2, PTPRM]
GO:0014910	regulation of smooth muscle cell migration	GO_BiologicalProcess-EBI-UniProt-GOA-ACAP-ARAP_13.05.2021_00h00	6.89075e-06	2.34285e-05	4.79963e-07	1.00356e-06	[5, 6, 7]	Group20	17.2414	5	[IGFBP3, IGFBP5, PDGFRB, PLAU, PRKG1]
GO:0043010	camera-type eye development	GO_BiologicalProcess-EBI-UniProt-GOA-ACAP-ARAP_13.05.2021_00h00	1.33926e-05	3.95954e-05	1.19204e-14	1.37085e-13	[6, 7, 8]	Group16	15.1515	5	[CACNA1C, COL4A1, FBN1, FBN2, PTPRM]
GO:0014909	smooth muscle cell migration	GO_BiologicalProcess-EBI-UniProt-GOA-ACAP-ARAP_13.05.2021_00h00	1.33926e-05	3.95954e-05	4.79963e-07	1.00356e-06	[5, 6]	Group20	15.1515	5	[IGFBP3, IGFBP5, PDGFRB, PLAU, PRKG1]
GO:0014812	muscle cell migration	GO_BiologicalProcess-EBI-UniProt-GOA-ACAP-ARAP_13.05.2021_00h00	1.80646e-05	5.22721e-05	4.79963e-07	1.00356e-06	[4, 5]	Group20	14.2857	5	[IGFBP3, IGFBP5, PDGFRB, PLAU, PRKG1]
GO:0033627	cell adhesion mediated by integrin	GO_BiologicalProcess-EBI-UniProt-GOA-ACAP-ARAP_13.05.2021_00h00	6.33969e-05	0.000148655	4.17137e-07	9.59416e-07	[3]	Group14	11.1111	5	[DPP4, FBN1, ITGA11, ITGA5, PLAU]
GO:0030278	regulation of ossification	GO_BiologicalProcess-EBI-UniProt-GOA-ACAP-ARAP_13.05.2021_00h00	7.06322e-05	0.0001601	4.21905e-05	6.93129e-05	[3, 4]	Group12	10.8696	5	[DDR2, ECM1, GREM1, TMEM119, WNT5A]
GO:0030278	regulation of ossification	GO_BiologicalProcess-EBI-UniProt-GOA-ACAP-ARAP_13.05.2021_00h00	7.06322e-05	0.0001601	3.42797e-06	6.06486e-06	[3, 4]	Group13	10.8696	5	[DDR2, ECM1, GREM1, TMEM119, WNT5A]
GO:0035924	cellular response to vascular endothelial growth factor stimulus	GO_BiologicalProcess-EBI-UniProt-GOA-ACAP-ARAP_13.05.2021_00h00	0.000128408	0.000272867	2.85776e-08	8.21606e-08	[6]	Group03	9.61539	5	[ADAMTS12, CCBE1, PDGFRA, PDGFRB, PRKD1]
GO:0035924	cellular response to vascular endothelial growth factor stimulus	GO_BiologicalProcess-EBI-UniProt-GOA-ACAP-ARAP_13.05.2021_00h00	0.000128408	0.000272867	6.44469e-08	1.64698e-07	[6]	Group10	9.61539	5	[ADAMTS12, CCBE1, PDGFRA, PDGFRB, PRKD1]
GO:0035924	cellular response to vascular endothelial growth factor stimulus	GO_BiologicalProcess-EBI-UniProt-GOA-ACAP-ARAP_13.05.2021_00h00	0.000128408	0.000272867	2.97785e-14	2.28302e-13	[6]	Group21	9.61539	5	[ADAMTS12, CCBE1, PDGFRA, PDGFRB, PRKD1]
GO:0031214	biomineral tissue development	GO_BiologicalProcess-EBI-UniProt-GOA-ACAP-ARAP_13.05.2021_00h00	0.000199746	0.000388078	4.21905e-05	6.93129e-05	[2, 4, 5, 6]	Group12	8.77193	5	[COL1A1, DDR2, ECM1, GREM1, TMEM119]
GO:0090090	negative regulation of canonical Wnt signaling pathway	GO_BiologicalProcess-EBI-UniProt-GOA-ACAP-ARAP_13.05.2021_00h00	0.000868866	0.00134279	0.000698208	0.000845199	[5, 6, 7, 8, 9, 10]	Group09	6.41026	5	[BICC1, DKK2, DKK3, GREM1, RBMS3]
GO:0004252	serine-type endopeptidase activity	GO_BiologicalProcess-EBI-UniProt-GOA-ACAP-ARAP_13.05.2021_00h00	0.00103245	0.00156014	0.000830224	0.000954758	[7, 8]	Group06	6.17284	5	[DPP4, F3, FAP, MASP1, MMP2]
GO:0030178	negative regulation of Wnt signaling pathway	GO_BiologicalProcess-EBI-UniProt-GOA-ACAP-ARAP_13.05.2021_00h00	0.00192425	0.00269791	0.000698208	0.000845199	[4, 5, 6, 7, 8, 9]	Group09	5.37634	5	[BICC1, DKK2, DKK3, GREM1, RBMS3]
GO:0008236	serine-type peptidase activity	GO_BiologicalProcess-EBI-UniProt-GOA-ACAP-ARAP_13.05.2021_00h00	0.00201805	0.00277227	0.000830224	0.000954758	[6, 7]	Group06	5.31915	5	[DPP4, F3, FAP, MASP1, MMP2]
GO:0010595	positive regulation of endothelial cell migration	GO_BiologicalProcess-EBI-UniProt-GOA-ACAP-ARAP_13.05.2021_00h00	0.00242716	0.00323621	3.42797e-06	6.06486e-06	[5, 6, 7, 8, 9]	Group13	5.10204	5	[ETS1, PRKD1, SPARC, THBS1, WNT5A]
GO:0010595	positive regulation of endothelial cell migration	GO_BiologicalProcess-EBI-UniProt-GOA-ACAP-ARAP_13.05.2021_00h00	0.00242716	0.00323621	2.35265e-12	1.08222e-11	[5, 6, 7, 8, 9]	Group17	5.10204	5	[ETS1, PRKD1, SPARC, THBS1, WNT5A]
GO:0010595	positive regulation of endothelial cell migration	GO_BiologicalProcess-EBI-UniProt-GOA-ACAP-ARAP_13.05.2021_00h00	0.00242716	0.00323621	7.0685e-17	1.62576e-15	[5, 6, 7, 8, 9]	Group22	5.10204	5	[ETS1, PRKD1, SPARC, THBS1, WNT5A]
GO:0060322	head development	GO_BiologicalProcess-EBI-UniProt-GOA-ACAP-ARAP_13.05.2021_00h00	0.00289389	0.00378432	0.000468966	0.000634483	[3]	Group19	4.90196	5	[COL4A1, COLEC12, ROBO2, SLIT3, WNT5A]
GO:0007179	transforming growth factor beta receptor signaling pathway	GO_BiologicalProcess-EBI-UniProt-GOA-ACAP-ARAP_13.05.2021_00h00	0.00451172	0.00557812	4.17137e-07	9.59416e-07	[5, 6, 7, 8]	Group14	4.42478	5	[COL1A2, COL3A1, LTBP1, THBS1, ZEB2]
GO:0007179	transforming growth factor beta receptor signaling pathway	GO_BiologicalProcess-EBI-UniProt-GOA-ACAP-ARAP_13.05.2021_00h00	0.00451172	0.00557812	2.97785e-14	2.28302e-13	[5, 6, 7, 8]	Group21	4.42478	5	[COL1A2, COL3A1, LTBP1, THBS1, ZEB2]
GO:0016485	protein processing	GO_BiologicalProcess-EBI-UniProt-GOA-ACAP-ARAP_13.05.2021_00h00	0.00562628	0.00671206	0.000609045	0.000778225	[5, 6]	Group08	4.20168	5	[CCBE1, F3, MMP14, PLAU, THBS1]
GO:0016485	protein processing	GO_BiologicalProcess-EBI-UniProt-GOA-ACAP-ARAP_13.05.2021_00h00	0.00562628	0.00671206	4.12245e-09	1.58027e-08	[5, 6]	Group18	4.20168	5	[CCBE1, F3, MMP14, PLAU, THBS1]
GO:0090092	regulation of transmembrane receptor protein serine/threonine kinase signaling pathway	GO_BiologicalProcess-EBI-UniProt-GOA-ACAP-ARAP_13.05.2021_00h00	0.00647026	0.00758582	0.000698208	0.000845199	[4, 5, 6, 7, 8]	Group09	4.06504	5	[GREM1, LTBP1, SULF1, THBS1, ZEB2]
GO:0090092	regulation of transmembrane receptor protein serine/threonine kinase signaling pathway	GO_BiologicalProcess-EBI-UniProt-GOA-ACAP-ARAP_13.05.2021_00h00	0.00647026	0.00758582	2.97785e-14	2.28302e-13	[4, 5, 6, 7, 8]	Group21	4.06504	5	[GREM1, LTBP1, SULF1, THBS1, ZEB2]
GO:0090092	regulation of transmembrane receptor protein serine/threonine kinase signaling pathway	GO_BiologicalProcess-EBI-UniProt-GOA-ACAP-ARAP_13.05.2021_00h00	0.00647026	0.00758582	7.0685e-17	1.62576e-15	[4, 5, 6, 7, 8]	Group22	4.06504	5	[GREM1, LTBP1, SULF1, THBS1, ZEB2]
GO:0010810	regulation of cell-substrate adhesion	GO_BiologicalProcess-EBI-UniProt-GOA-ACAP-ARAP_13.05.2021_00h00	0.00669451	0.0077157	0.000609045	0.000778225	[4, 5]	Group08	4.03226	5	[DLC1, FN1, PLAU, SPOCK1, THBS1]
GO:0010810	regulation of cell-substrate adhesion	GO_BiologicalProcess-EBI-UniProt-GOA-ACAP-ARAP_13.05.2021_00h00	0.00669451	0.0077157	4.17137e-07	9.59416e-07	[4, 5]	Group14	4.03226	5	[DLC1, FN1, PLAU, SPOCK1, THBS1]
GO:0070141	response to UV-A	GO_BiologicalProcess-EBI-UniProt-GOA-ACAP-ARAP_13.05.2021_00h00	1.10692e-05	3.34534e-05	2.11603e-06	4.05572e-06	[6]	Group05	25	4	[CCND1, MMP1, MMP2, MMP3]
GO:0001937	negative regulation of endothelial cell proliferation	GO_BiologicalProcess-EBI-UniProt-GOA-ACAP-ARAP_13.05.2021_00h00	0.000197581	0.000389435	2.97785e-14	2.28302e-13	[5, 6, 7]	Group21	12.5	4	[PTPRM, SPARC, SULF1, THBS1]
GO:0001937	negative regulation of endothelial cell proliferation	GO_BiologicalProcess-EBI-UniProt-GOA-ACAP-ARAP_13.05.2021_00h00	0.000197581	0.000389435	7.0685e-17	1.62576e-15	[5, 6, 7]	Group22	12.5	4	[PTPRM, SPARC, SULF1, THBS1]
GO:0038084	vascular endothelial growth factor signaling pathway	GO_BiologicalProcess-EBI-UniProt-GOA-ACAP-ARAP_13.05.2021_00h00	0.000282241	0.000533121	6.44469e-08	1.64698e-07	[6, 7, 8]	Group10	11.4286	4	[CCBE1, PDGFRA, PDGFRB, PRKD1]
GO:0030500	regulation of bone mineralization	GO_BiologicalProcess-EBI-UniProt-GOA-ACAP-ARAP_13.05.2021_00h00	0.000351493	0.000637374	4.21905e-05	6.93129e-05	[4, 5, 6, 7, 8]	Group12	10.8108	4	[DDR2, ECM1, GREM1, TMEM119]
GO:0048661	positive regulation of smooth muscle cell proliferation	GO_BiologicalProcess-EBI-UniProt-GOA-ACAP-ARAP_13.05.2021_00h00	0.000351493	0.000637374	4.79963e-07	1.00356e-06	[4, 5, 6]	Group20	10.8108	4	[IGFBP5, MMP2, PDGFRB, THBS1]
GO:0006029	proteoglycan metabolic process	GO_BiologicalProcess-EBI-UniProt-GOA-ACAP-ARAP_13.05.2021_00h00	0.000351493	0.000637374	2.97785e-14	2.28302e-13	[5, 6]	Group21	10.8108	4	[ADAMTS12, CSGALNACT1, SULF1, XYLT1]
GO:0110149	regulation of biomineralization	GO_BiologicalProcess-EBI-UniProt-GOA-ACAP-ARAP_13.05.2021_00h00	0.000632082	0.00102337	4.21905e-05	6.93129e-05	[2, 3]	Group12	9.30233	4	[DDR2, ECM1, GREM1, TMEM119]
GO:0070167	regulation of biomineral tissue development	GO_BiologicalProcess-EBI-UniProt-GOA-ACAP-ARAP_13.05.2021_00h00	0.000632082	0.00102337	4.21905e-05	6.93129e-05	[3, 4, 5, 6, 7]	Group12	9.30233	4	[DDR2, ECM1, GREM1, TMEM119]
GO:0030282	bone mineralization	GO_BiologicalProcess-EBI-UniProt-GOA-ACAP-ARAP_13.05.2021_00h00	0.000690855	0.00110537	4.21905e-05	6.93129e-05	[3, 5, 6, 7]	Group12	9.09091	4	[DDR2, ECM1, GREM1, TMEM119]
GO:0090288	negative regulation of cellular response to growth factor stimulus	GO_BiologicalProcess-EBI-UniProt-GOA-ACAP-ARAP_13.05.2021_00h00	0.00121598	0.00179754	6.14461e-05	9.42174e-05	[3, 4, 5, 6, 7]	Group11	7.84314	4	[ADAMTS12, GREM1, SULF1, THBS1]
GO:0090288	negative regulation of cellular response to growth factor stimulus	GO_BiologicalProcess-EBI-UniProt-GOA-ACAP-ARAP_13.05.2021_00h00	0.00121598	0.00179754	2.97785e-14	2.28302e-13	[3, 4, 5, 6, 7]	Group21	7.84314	4	[ADAMTS12, GREM1, SULF1, THBS1]
GO:0090288	negative regulation of cellular response to growth factor stimulus	GO_BiologicalProcess-EBI-UniProt-GOA-ACAP-ARAP_13.05.2021_00h00	0.00121598	0.00179754	7.0685e-17	1.62576e-15	[3, 4, 5, 6, 7]	Group22	7.84314	4	[ADAMTS12, GREM1, SULF1, THBS1]
GO:0007229	integrin-mediated signaling pathway	GO_BiologicalProcess-EBI-UniProt-GOA-ACAP-ARAP_13.05.2021_00h00	0.00140668	0.00205708	4.17137e-07	9.59416e-07	[4, 5, 6]	Group14	7.54717	4	[COL3A1, FN1, ITGA11, ITGA5]
GO:0045667	regulation of osteoblast differentiation	GO_BiologicalProcess-EBI-UniProt-GOA-ACAP-ARAP_13.05.2021_00h00	0.00173071	0.00247765	4.21905e-05	6.93129e-05	[4, 5]	Group12	7.14286	4	[DDR2, GREM1, TMEM119, TWIST2]
GO:0001938	positive regulation of endothelial cell proliferation	GO_BiologicalProcess-EBI-UniProt-GOA-ACAP-ARAP_13.05.2021_00h00	0.00268323	0.00354291	4.21905e-05	6.93129e-05	[5, 6, 7]	Group12	6.34921	4	[ECM1, F3, PRKD1, WNT5A]
GO:0001938	positive regulation of endothelial cell proliferation	GO_BiologicalProcess-EBI-UniProt-GOA-ACAP-ARAP_13.05.2021_00h00	0.00268323	0.00354291	3.42797e-06	6.06486e-06	[5, 6, 7]	Group13	6.34921	4	[ECM1, F3, PRKD1, WNT5A]
GO:0050680	negative regulation of epithelial cell proliferation	GO_BiologicalProcess-EBI-UniProt-GOA-ACAP-ARAP_13.05.2021_00h00	0.00268323	0.00354291	2.97785e-14	2.28302e-13	[4, 5, 6]	Group21	6.34921	4	[PTPRM, SPARC, SULF1, THBS1]
GO:0050680	negative regulation of epithelial cell proliferation	GO_BiologicalProcess-EBI-UniProt-GOA-ACAP-ARAP_13.05.2021_00h00	0.00268323	0.00354291	7.0685e-17	1.62576e-15	[4, 5, 6]	Group22	6.34921	4	[PTPRM, SPARC, SULF1, THBS1]
GO:0001938	positive regulation of endothelial cell proliferation	GO_BiologicalProcess-EBI-UniProt-GOA-ACAP-ARAP_13.05.2021_00h00	0.00268323	0.00354291	7.0685e-17	1.62576e-15	[5, 6, 7]	Group22	6.34921	4	[ECM1, F3, PRKD1, WNT5A]
GO:0007596	blood coagulation	GO_BiologicalProcess-EBI-UniProt-GOA-ACAP-ARAP_13.05.2021_00h00	0.00318439	0.00412455	0.000609045	0.000778225	[3, 5]	Group08	6.06061	4	[F3, PDGFRA, PRKG1, THBS1]
GO:0007599	hemostasis	GO_BiologicalProcess-EBI-UniProt-GOA-ACAP-ARAP_13.05.2021_00h00	0.00318439	0.00412455	0.000609045	0.000778225	[4]	Group08	6.06061	4	[F3, PDGFRA, PRKG1, THBS1]
GO:0007596	blood coagulation	GO_BiologicalProcess-EBI-UniProt-GOA-ACAP-ARAP_13.05.2021_00h00	0.00318439	0.00412455	6.44469e-08	1.64698e-07	[3, 5]	Group10	6.06061	4	[F3, PDGFRA, PRKG1, THBS1]
GO:0007599	hemostasis	GO_BiologicalProcess-EBI-UniProt-GOA-ACAP-ARAP_13.05.2021_00h00	0.00318439	0.00412455	6.44469e-08	1.64698e-07	[4]	Group10	6.06061	4	[F3, PDGFRA, PRKG1, THBS1]
GO:0007596	blood coagulation	GO_BiologicalProcess-EBI-UniProt-GOA-ACAP-ARAP_13.05.2021_00h00	0.00318439	0.00412455	4.12245e-09	1.58027e-08	[3, 5]	Group18	6.06061	4	[F3, PDGFRA, PRKG1, THBS1]
GO:0007599	hemostasis	GO_BiologicalProcess-EBI-UniProt-GOA-ACAP-ARAP_13.05.2021_00h00	0.00318439	0.00412455	4.12245e-09	1.58027e-08	[4]	Group18	6.06061	4	[F3, PDGFRA, PRKG1, THBS1]
GO:0001649	osteoblast differentiation	GO_BiologicalProcess-EBI-UniProt-GOA-ACAP-ARAP_13.05.2021_00h00	0.00374648	0.00476188	4.21905e-05	6.93129e-05	[3, 4]	Group12	5.7971	4	[DDR2, GREM1, TMEM119, TWIST2]
GO:2000377	regulation of reactive oxygen species metabolic process	GO_BiologicalProcess-EBI-UniProt-GOA-ACAP-ARAP_13.05.2021_00h00	0.00374648	0.00476188	4.17137e-07	9.59416e-07	[4, 5]	Group14	5.7971	4	[DLC1, MMP3, PID1, THBS1]
GO:0030177	positive regulation of Wnt signaling pathway	GO_BiologicalProcess-EBI-UniProt-GOA-ACAP-ARAP_13.05.2021_00h00	0.00696901	0.00796459	0.000698208	0.000845199	[4, 5, 6, 7, 8, 9]	Group09	4.87805	4	[COL1A1, DKK2, SULF1, ZEB2]
GO:0030177	positive regulation of Wnt signaling pathway	GO_BiologicalProcess-EBI-UniProt-GOA-ACAP-ARAP_13.05.2021_00h00	0.00696901	0.00796459	2.97785e-14	2.28302e-13	[4, 5, 6, 7, 8, 9]	Group21	4.87805	4	[COL1A1, DKK2, SULF1, ZEB2]
GO:0007420	brain development	GO_BiologicalProcess-EBI-UniProt-GOA-ACAP-ARAP_13.05.2021_00h00	0.0104344	0.0116318	0.000468966	0.000634483	[4, 5, 6, 7]	Group19	4.34783	4	[COL4A1, COLEC12, ROBO2, SLIT3]
GO:0050921	positive regulation of chemotaxis	GO_BiologicalProcess-EBI-UniProt-GOA-ACAP-ARAP_13.05.2021_00h00	0.0108329	0.0119778	3.42797e-06	6.06486e-06	[3, 4, 5, 6]	Group13	4.30108	4	[PRKD1, THBS1, VEGFC, WNT5A]
GO:0050921	positive regulation of chemotaxis	GO_BiologicalProcess-EBI-UniProt-GOA-ACAP-ARAP_13.05.2021_00h00	0.0108329	0.0119778	0.000468966	0.000634483	[3, 4, 5, 6]	Group19	4.30108	4	[PRKD1, THBS1, VEGFC, WNT5A]
GO:0050921	positive regulation of chemotaxis	GO_BiologicalProcess-EBI-UniProt-GOA-ACAP-ARAP_13.05.2021_00h00	0.0108329	0.0119778	7.0685e-17	1.62576e-15	[3, 4, 5, 6]	Group22	4.30108	4	[PRKD1, THBS1, VEGFC, WNT5A]
GO:1905475	regulation of protein localization to membrane	GO_BiologicalProcess-EBI-UniProt-GOA-ACAP-ARAP_13.05.2021_00h00	0.0125258	0.0136281	0.0125258	0.0125258	[5, 6]	Group02	4.12371	4	[AREG, CEMIP, MMP14, PID1]
GO:0050919	negative chemotaxis	GO_BiologicalProcess-EBI-UniProt-GOA-ACAP-ARAP_13.05.2021_00h00	9.83222e-05	0.000212251	0.000468966	0.000634483	[4, 5]	Group19	27.2727	3	[DPP4, ROBO2, SLIT3]
GO:0030574	collagen catabolic process	GO_BiologicalProcess-EBI-UniProt-GOA-ACAP-ARAP_13.05.2021_00h00	0.000168616	0.00034745	0.000168616	0.000242385	[3]	Group01	23.0769	3	[CTSK, FAP, MRC2]
GO:0071492	cellular response to UV-A	GO_BiologicalProcess-EBI-UniProt-GOA-ACAP-ARAP_13.05.2021_00h00	0.000168616	0.00034745	2.11603e-06	4.05572e-06	[7, 8]	Group05	23.0769	3	[MMP1, MMP2, MMP3]
GO:0014912	negative regulation of smooth muscle cell migration	GO_BiologicalProcess-EBI-UniProt-GOA-ACAP-ARAP_13.05.2021_00h00	0.000168616	0.00034745	2.35265e-12	1.08222e-11	[5, 6, 7, 8]	Group17	23.0769	3	[IGFBP3, IGFBP5, PRKG1]
GO:0014912	negative regulation of smooth muscle cell migration	GO_BiologicalProcess-EBI-UniProt-GOA-ACAP-ARAP_13.05.2021_00h00	0.000168616	0.00034745	4.79963e-07	1.00356e-06	[5, 6, 7, 8]	Group20	23.0769	3	[IGFBP3, IGFBP5, PRKG1]
GO:0002062	chondrocyte differentiation	GO_BiologicalProcess-EBI-UniProt-GOA-ACAP-ARAP_13.05.2021_00h00	0.000751187	0.00118792	6.14461e-05	9.42174e-05	[4, 5, 6, 7]	Group11	14.2857	3	[ADAMTS12, GREM1, WNT5B]
GO:0002062	chondrocyte differentiation	GO_BiologicalProcess-EBI-UniProt-GOA-ACAP-ARAP_13.05.2021_00h00	0.000751187	0.00118792	2.97785e-14	2.28302e-13	[4, 5, 6, 7]	Group21	14.2857	3	[ADAMTS12, GREM1, WNT5B]
GO:0048008	platelet-derived growth factor receptor signaling pathway	GO_BiologicalProcess-EBI-UniProt-GOA-ACAP-ARAP_13.05.2021_00h00	0.000865123	0.00135238	6.44469e-08	1.64698e-07	[6, 7, 8]	Group10	13.6364	3	[F3, PDGFRA, PDGFRB]
GO:0048008	platelet-derived growth factor receptor signaling pathway	GO_BiologicalProcess-EBI-UniProt-GOA-ACAP-ARAP_13.05.2021_00h00	0.000865123	0.00135238	4.12245e-09	1.58027e-08	[6, 7, 8]	Group18	13.6364	3	[F3, PDGFRA, PDGFRB]
GO:0048010	vascular endothelial growth factor receptor signaling pathway	GO_BiologicalProcess-EBI-UniProt-GOA-ACAP-ARAP_13.05.2021_00h00	0.000989542	0.00151211	7.0685e-17	1.62576e-15	[6, 7, 8]	Group22	13.0435	3	[PRKD1, SULF1, VEGFC]
GO:0018149	peptide cross-linking	GO_BiologicalProcess-EBI-UniProt-GOA-ACAP-ARAP_13.05.2021_00h00	0.00112482	0.00168105	4.17137e-07	9.59416e-07	[6, 7]	Group14	12.5	3	[COL3A1, FN1, THBS1]
GO:0018149	peptide cross-linking	GO_BiologicalProcess-EBI-UniProt-GOA-ACAP-ARAP_13.05.2021_00h00	0.00112482	0.00168105	2.97785e-14	2.28302e-13	[6, 7]	Group21	12.5	3	[COL3A1, FN1, THBS1]
GO:1900047	negative regulation of hemostasis	GO_BiologicalProcess-EBI-UniProt-GOA-ACAP-ARAP_13.05.2021_00h00	0.0014294	0.00206806	4.12245e-09	1.58027e-08	[2, 3, 4, 5, 6]	Group18	11.5385	3	[PDGFRA, PRKG1, THBS1]
GO:0030195	negative regulation of blood coagulation	GO_BiologicalProcess-EBI-UniProt-GOA-ACAP-ARAP_13.05.2021_00h00	0.0014294	0.00206806	4.12245e-09	1.58027e-08	[3, 4, 5, 6, 7, 8]	Group18	11.5385	3	[PDGFRA, PRKG1, THBS1]
GO:1900047	negative regulation of hemostasis	GO_BiologicalProcess-EBI-UniProt-GOA-ACAP-ARAP_13.05.2021_00h00	0.0014294	0.00206806	4.79963e-07	1.00356e-06	[2, 3, 4, 5, 6]	Group20	11.5385	3	[PDGFRA, PRKG1, THBS1]
GO:0030195	negative regulation of blood coagulation	GO_BiologicalProcess-EBI-UniProt-GOA-ACAP-ARAP_13.05.2021_00h00	0.0014294	0.00206806	4.79963e-07	1.00356e-06	[3, 4, 5, 6, 7, 8]	Group20	11.5385	3	[PDGFRA, PRKG1, THBS1]
GO:0048146	positive regulation of fibroblast proliferation	GO_BiologicalProcess-EBI-UniProt-GOA-ACAP-ARAP_13.05.2021_00h00	0.00178165	0.002524	0.00503343	0.0055128	[4, 5, 6]	Group04	10.7143	3	[FN1, PDGFRA, WNT5A]
GO:0048662	negative regulation of smooth muscle cell proliferation	GO_BiologicalProcess-EBI-UniProt-GOA-ACAP-ARAP_13.05.2021_00h00	0.00178165	0.002524	2.35265e-12	1.08222e-11	[4, 5, 6]	Group17	10.7143	3	[IGFBP3, IGFBP5, PRKG1]
GO:0048662	negative regulation of smooth muscle cell proliferation	GO_BiologicalProcess-EBI-UniProt-GOA-ACAP-ARAP_13.05.2021_00h00	0.00178165	0.002524	4.79963e-07	1.00356e-06	[4, 5, 6]	Group20	10.7143	3	[IGFBP3, IGFBP5, PRKG1]
GO:1903053	regulation of extracellular matrix organization	GO_BiologicalProcess-EBI-UniProt-GOA-ACAP-ARAP_13.05.2021_00h00	0.00197648	0.00274287	0.000830224	0.000954758	[4, 5, 6]	Group06	10.3448	3	[AEBP1, DPP4, FAP]
GO:1903670	regulation of sprouting angiogenesis	GO_BiologicalProcess-EBI-UniProt-GOA-ACAP-ARAP_13.05.2021_00h00	0.00197648	0.00274287	7.0685e-17	1.62576e-15	[5, 6, 7, 8, 9, 10, 11]	Group22	10.3448	3	[BMPER, ITGA5, THBS1]
GO:0050819	negative regulation of coagulation	GO_BiologicalProcess-EBI-UniProt-GOA-ACAP-ARAP_13.05.2021_00h00	0.00218421	0.00297053	4.12245e-09	1.58027e-08	[3, 4, 5]	Group18	10	3	[PDGFRA, PRKG1, THBS1]
GO:0050819	negative regulation of coagulation	GO_BiologicalProcess-EBI-UniProt-GOA-ACAP-ARAP_13.05.2021_00h00	0.00218421	0.00297053	4.79963e-07	1.00356e-06	[3, 4, 5]	Group20	10	3	[PDGFRA, PRKG1, THBS1]
GO:1900046	regulation of hemostasis	GO_BiologicalProcess-EBI-UniProt-GOA-ACAP-ARAP_13.05.2021_00h00	0.00371785	0.00477007	4.12245e-09	1.58027e-08	[2, 3, 4, 5]	Group18	8.33333	3	[PDGFRA, PRKG1, THBS1]
GO:0030193	regulation of blood coagulation	GO_BiologicalProcess-EBI-UniProt-GOA-ACAP-ARAP_13.05.2021_00h00	0.00371785	0.00477007	4.12245e-09	1.58027e-08	[3, 4, 5, 6, 7]	Group18	8.33333	3	[PDGFRA, PRKG1, THBS1]
GO:1900046	regulation of hemostasis	GO_BiologicalProcess-EBI-UniProt-GOA-ACAP-ARAP_13.05.2021_00h00	0.00371785	0.00477007	4.79963e-07	1.00356e-06	[2, 3, 4, 5]	Group20	8.33333	3	[PDGFRA, PRKG1, THBS1]
GO:0030193	regulation of blood coagulation	GO_BiologicalProcess-EBI-UniProt-GOA-ACAP-ARAP_13.05.2021_00h00	0.00371785	0.00477007	4.79963e-07	1.00356e-06	[3, 4, 5, 6, 7]	Group20	8.33333	3	[PDGFRA, PRKG1, THBS1]
GO:1990874	vascular associated smooth muscle cell proliferation	GO_BiologicalProcess-EBI-UniProt-GOA-ACAP-ARAP_13.05.2021_00h00	0.00371785	0.00477007	4.79963e-07	1.00356e-06	[5]	Group20	8.33333	3	[IGFBP5, MMP2, PRKG1]
GO:1904705	regulation of vascular associated smooth muscle cell proliferation	GO_BiologicalProcess-EBI-UniProt-GOA-ACAP-ARAP_13.05.2021_00h00	0.00371785	0.00477007	4.79963e-07	1.00356e-06	[5, 6]	Group20	8.33333	3	[IGFBP5, MMP2, PRKG1]
GO:0007409	axonogenesis	GO_BiologicalProcess-EBI-UniProt-GOA-ACAP-ARAP_13.05.2021_00h00	0.00402389	0.00506712	0.000468966	0.000634483	[6, 7, 8, 9, 10, 11, 12]	Group19	8.10811	3	[PTPRM, ROBO2, SLIT3]
GO:0004222	metalloendopeptidase activity	GO_BiologicalProcess-EBI-UniProt-GOA-ACAP-ARAP_13.05.2021_00h00	0.00434501	0.00542129	2.11603e-06	4.05572e-06	[7, 8]	Group05	7.89474	3	[ADAMTS12, MMP1, SPOCK1]
GO:0051216	cartilage development	GO_BiologicalProcess-EBI-UniProt-GOA-ACAP-ARAP_13.05.2021_00h00	0.00434501	0.00542129	6.14461e-05	9.42174e-05	[4, 5, 6]	Group11	7.89474	3	[ADAMTS12, GREM1, WNT5B]
GO:0008406	gonad development	GO_BiologicalProcess-EBI-UniProt-GOA-ACAP-ARAP_13.05.2021_00h00	0.00434501	0.00542129	0.000468966	0.000634483	[4, 5, 6, 7]	Group19	7.89474	3	[ROBO2, SLIT3, WNT5A]
GO:0051216	cartilage development	GO_BiologicalProcess-EBI-UniProt-GOA-ACAP-ARAP_13.05.2021_00h00	0.00434501	0.00542129	2.97785e-14	2.28302e-13	[4, 5, 6]	Group21	7.89474	3	[ADAMTS12, GREM1, WNT5B]
GO:0048145	regulation of fibroblast proliferation	GO_BiologicalProcess-EBI-UniProt-GOA-ACAP-ARAP_13.05.2021_00h00	0.00468145	0.00573583	0.00503343	0.0055128	[4, 5]	Group04	7.69231	3	[FN1, PDGFRA, WNT5A]
GO:0010812	negative regulation of cell-substrate adhesion	GO_BiologicalProcess-EBI-UniProt-GOA-ACAP-ARAP_13.05.2021_00h00	0.00468145	0.00573583	4.17137e-07	9.59416e-07	[4, 5, 6]	Group14	7.69231	3	[DLC1, SPOCK1, THBS1]
GO:0045137	development of primary sexual characteristics	GO_BiologicalProcess-EBI-UniProt-GOA-ACAP-ARAP_13.05.2021_00h00	0.00468145	0.00573583	0.000468966	0.000634483	[3, 4, 5]	Group19	7.69231	3	[ROBO2, SLIT3, WNT5A]
GO:0048144	fibroblast proliferation	GO_BiologicalProcess-EBI-UniProt-GOA-ACAP-ARAP_13.05.2021_00h00	0.00503343	0.00611202	0.00503343	0.0055128	[3]	Group04	7.5	3	[FN1, PDGFRA, WNT5A]
GO:0050818	regulation of coagulation	GO_BiologicalProcess-EBI-UniProt-GOA-ACAP-ARAP_13.05.2021_00h00	0.00503343	0.00611202	4.12245e-09	1.58027e-08	[3, 4]	Group18	7.5	3	[PDGFRA, PRKG1, THBS1]
GO:0061045	negative regulation of wound healing	GO_BiologicalProcess-EBI-UniProt-GOA-ACAP-ARAP_13.05.2021_00h00	0.00503343	0.00611202	4.12245e-09	1.58027e-08	[4, 5, 6, 7]	Group18	7.5	3	[PDGFRA, PRKG1, THBS1]
GO:0050818	regulation of coagulation	GO_BiologicalProcess-EBI-UniProt-GOA-ACAP-ARAP_13.05.2021_00h00	0.00503343	0.00611202	4.79963e-07	1.00356e-06	[3, 4]	Group20	7.5	3	[PDGFRA, PRKG1, THBS1]
GO:0061045	negative regulation of wound healing	GO_BiologicalProcess-EBI-UniProt-GOA-ACAP-ARAP_13.05.2021_00h00	0.00503343	0.00611202	4.79963e-07	1.00356e-06	[4, 5, 6, 7]	Group20	7.5	3	[PDGFRA, PRKG1, THBS1]
GO:1903035	negative regulation of response to wounding	GO_BiologicalProcess-EBI-UniProt-GOA-ACAP-ARAP_13.05.2021_00h00	0.00540117	0.00650053	4.12245e-09	1.58027e-08	[3, 4, 5, 6]	Group18	7.31707	3	[PDGFRA, PRKG1, THBS1]
GO:1903035	negative regulation of response to wounding	GO_BiologicalProcess-EBI-UniProt-GOA-ACAP-ARAP_13.05.2021_00h00	0.00540117	0.00650053	4.79963e-07	1.00356e-06	[3, 4, 5, 6]	Group20	7.31707	3	[PDGFRA, PRKG1, THBS1]
GO:0008238	exopeptidase activity	GO_BiologicalProcess-EBI-UniProt-GOA-ACAP-ARAP_13.05.2021_00h00	0.00618477	0.00731417	0.000830224	0.000954758	[6, 7]	Group06	6.97674	3	[DPP4, FAP, MMP14]
GO:0031638	zymogen activation	GO_BiologicalProcess-EBI-UniProt-GOA-ACAP-ARAP_13.05.2021_00h00	0.00618477	0.00731417	0.000609045	0.000778225	[6, 7]	Group08	6.97674	3	[MMP14, PLAU, THBS1]
GO:0031638	zymogen activation	GO_BiologicalProcess-EBI-UniProt-GOA-ACAP-ARAP_13.05.2021_00h00	0.00618477	0.00731417	4.17137e-07	9.59416e-07	[6, 7]	Group14	6.97674	3	[MMP14, PLAU, THBS1]
GO:0061564	axon development	GO_BiologicalProcess-EBI-UniProt-GOA-ACAP-ARAP_13.05.2021_00h00	0.00660102	0.00767299	0.000468966	0.000634483	[6, 7, 9, 10, 11]	Group19	6.81818	3	[PTPRM, ROBO2, SLIT3]
GO:0043536	positive regulation of blood vessel endothelial cell migration	GO_BiologicalProcess-EBI-UniProt-GOA-ACAP-ARAP_13.05.2021_00h00	0.00893398	0.0101252	7.0685e-17	1.62576e-15	[6, 7, 8, 9, 10]	Group22	6.12245	3	[ETS1, PRKD1, THBS1]
GO:0007548	sex differentiation	GO_BiologicalProcess-EBI-UniProt-GOA-ACAP-ARAP_13.05.2021_00h00	0.00998762	0.0112258	0.000468966	0.000634483	[3, 4]	Group19	5.88235	3	[ROBO2, SLIT3, WNT5A]
GO:0007266	Rho protein signal transduction	GO_BiologicalProcess-EBI-UniProt-GOA-ACAP-ARAP_13.05.2021_00h00	0.0117007	0.012833	0.0117007	0.0122325	[6, 7, 8]	Group00	5.55556	3	[ABCA1, COL1A2, DLC1]
GO:0061448	connective tissue development	GO_BiologicalProcess-EBI-UniProt-GOA-ACAP-ARAP_13.05.2021_00h00	0.0117007	0.012833	6.14461e-05	9.42174e-05	[4]	Group11	5.55556	3	[ADAMTS12, GREM1, WNT5B]
GO:0061448	connective tissue development	GO_BiologicalProcess-EBI-UniProt-GOA-ACAP-ARAP_13.05.2021_00h00	0.0117007	0.012833	2.97785e-14	2.28302e-13	[4]	Group21	5.55556	3	[ADAMTS12, GREM1, WNT5B]
GO:0090100	positive regulation of transmembrane receptor protein serine/threonine kinase signaling pathway	GO_BiologicalProcess-EBI-UniProt-GOA-ACAP-ARAP_13.05.2021_00h00	0.0129325	0.0139589	0.000698208	0.000845199	[4, 5, 6, 7, 8, 9]	Group09	5.35714	3	[SULF1, THBS1, ZEB2]
GO:0090100	positive regulation of transmembrane receptor protein serine/threonine kinase signaling pathway	GO_BiologicalProcess-EBI-UniProt-GOA-ACAP-ARAP_13.05.2021_00h00	0.0129325	0.0139589	2.97785e-14	2.28302e-13	[4, 5, 6, 7, 8, 9]	Group21	5.35714	3	[SULF1, THBS1, ZEB2]
GO:0090100	positive regulation of transmembrane receptor protein serine/threonine kinase signaling pathway	GO_BiologicalProcess-EBI-UniProt-GOA-ACAP-ARAP_13.05.2021_00h00	0.0129325	0.0139589	7.0685e-17	1.62576e-15	[4, 5, 6, 7, 8, 9]	Group22	5.35714	3	[SULF1, THBS1, ZEB2]
GO:0048667	cell morphogenesis involved in neuron differentiation	GO_BiologicalProcess-EBI-UniProt-GOA-ACAP-ARAP_13.05.2021_00h00	0.0156155	0.0167221	0.000468966	0.000634483	[5, 6, 8, 9, 10]	Group19	5	3	[PTPRM, ROBO2, SLIT3]
GO:0090263	positive regulation of canonical Wnt signaling pathway	GO_BiologicalProcess-EBI-UniProt-GOA-ACAP-ARAP_13.05.2021_00h00	0.0163324	0.0173531	0.000698208	0.000845199	[5, 6, 7, 8, 9, 10]	Group09	4.91803	3	[COL1A1, DKK2, ZEB2]
GO:0019199	transmembrane receptor protein kinase activity	GO_BiologicalProcess-EBI-UniProt-GOA-ACAP-ARAP_13.05.2021_00h00	0.0170679	0.0179941	6.44469e-08	1.64698e-07	[8, 9]	Group10	4.83871	3	[DDR2, PDGFRA, PDGFRB]
GO:0048608	reproductive structure development	GO_BiologicalProcess-EBI-UniProt-GOA-ACAP-ARAP_13.05.2021_00h00	0.0185951	0.0194533	0.000468966	0.000634483	[3, 4, 5, 6]	Group19	4.6875	3	[ROBO2, SLIT3, WNT5A]
GO:0061458	reproductive system development	GO_BiologicalProcess-EBI-UniProt-GOA-ACAP-ARAP_13.05.2021_00h00	0.0193868	0.0201268	0.000468966	0.000634483	[4, 5]	Group19	4.61538	3	[ROBO2, SLIT3, WNT5A]
GO:0071772	response to BMP	GO_BiologicalProcess-EBI-UniProt-GOA-ACAP-ARAP_13.05.2021_00h00	0.0218753	0.0225382	6.14461e-05	9.42174e-05	[3, 5]	Group11	4.41176	3	[ADAMTS12, GREM1, SULF1]
GO:0071773	cellular response to BMP stimulus	GO_BiologicalProcess-EBI-UniProt-GOA-ACAP-ARAP_13.05.2021_00h00	0.0218753	0.0225382	6.14461e-05	9.42174e-05	[4, 6]	Group11	4.41176	3	[ADAMTS12, GREM1, SULF1]
GO:0071772	response to BMP	GO_BiologicalProcess-EBI-UniProt-GOA-ACAP-ARAP_13.05.2021_00h00	0.0218753	0.0225382	2.97785e-14	2.28302e-13	[3, 5]	Group21	4.41176	3	[ADAMTS12, GREM1, SULF1]
GO:0071773	cellular response to BMP stimulus	GO_BiologicalProcess-EBI-UniProt-GOA-ACAP-ARAP_13.05.2021_00h00	0.0218753	0.0225382	2.97785e-14	2.28302e-13	[4, 6]	Group21	4.41176	3	[ADAMTS12, GREM1, SULF1]
GO:1903076	regulation of protein localization to plasma membrane	GO_BiologicalProcess-EBI-UniProt-GOA-ACAP-ARAP_13.05.2021_00h00	0.0236289	0.0241619	0.0125258	0.0125258	[6, 7]	Group02	4.28571	3	[AREG, MMP14, PID1]
GO:0017015	regulation of transforming growth factor beta receptor signaling pathway	GO_BiologicalProcess-EBI-UniProt-GOA-ACAP-ARAP_13.05.2021_00h00	0.0245343	0.0249005	2.97785e-14	2.28302e-13	[5, 6, 7, 8, 9]	Group21	4.22535	3	[LTBP1, THBS1, ZEB2]
GO:1903844	regulation of cellular response to transforming growth factor beta stimulus	GO_BiologicalProcess-EBI-UniProt-GOA-ACAP-ARAP_13.05.2021_00h00	0.026402	0.0265975	2.97785e-14	2.28302e-13	[4, 5, 7]	Group21	4.10959	3	[LTBP1, THBS1, ZEB2]
GO:0042493	response to drug	GO_BiologicalProcess-EBI-UniProt-GOA-ACAP-ARAP_13.05.2021_00h00	0.026402	0.0265975	7.0685e-17	1.62576e-15	[3]	Group22	4.10959	3	[CCND1, PTPRM, THBS1]
GO:0043535	regulation of blood vessel endothelial cell migration	GO_BiologicalProcess-EBI-UniProt-GOA-ACAP-ARAP_13.05.2021_00h00	0.0273644	0.0273644	7.0685e-17	1.62576e-15	[5, 6, 7, 8, 9]	Group22	4.05405	3	[ETS1, PRKD1, THBS1]

## Sheet: pvalue<0.001
Table S4: scRNA sequencing analysis of cancer cells co-cultured with TGFβ treated-CAF 4 days; Differentially expressed genes, related to Figure 7
ID	Term	Ontology Source	Term PValue	Term PValue Corrected with Benjamini-Hochberg	Group PValue	Group PValue Corrected with Benjamini-Hochberg	GOLevels	GOGroups	% Associated Genes	Nr. Genes	Associated Genes Found
GO:0048646	anatomical structure formation involved in morphogenesis	GO_BiologicalProcess-EBI-UniProt-GOA-ACAP-ARAP_13.05.2021_00h00	3.9957e-15	5.43415e-13	3.94575e-13	2.2688e-12	[2, 3, 4]	Group15	6.80101	27	[ADAM12, BMPER, CCBE1, COL12A1, COL4A1, COL4A2, COL5A1, COL5A2, COL8A1, ECM1, ETS1, F3, FN1, GREM1, ITGA5, ITGA8, LAMA4, MMP14, MMP2, PRKD1, PTPRM, SPARC, SULF1, TGFBI, THBS1, THBS2, WNT5A]
GO:0009653	anatomical structure morphogenesis	GO_BiologicalProcess-EBI-UniProt-GOA-ACAP-ARAP_13.05.2021_00h00	5.14e-14	3.4952e-12	3.94575e-13	2.2688e-12	[2, 3]	Group15	4.24312	37	[ADAM12, ADAMTS12, BMPER, CACNA1C, CCBE1, COL12A1, COL1A1, COL1A2, COL4A1, COL4A2, COL5A1, COL5A2, COL8A1, DLC1, ECM1, ETS1, F3, FBN1, FBN2, FN1, GREM1, ITGA5, ITGA8, LAMA4, MMP14, MMP2, PID1, PRKD1, PTPRM, ROBO2, SLIT3, SPARC, SULF1, TGFBI, THBS1, THBS2, WNT5A]
GO:0035987	endodermal cell differentiation	GO_BiologicalProcess-EBI-UniProt-GOA-ACAP-ARAP_13.05.2021_00h00	1.88211e-13	8.53223e-12	7.0685e-17	1.62576e-15	[4, 5, 6, 7, 8, 9]	Group22	33.3333	10	[COL12A1, COL4A2, COL5A1, COL5A2, COL8A1, FN1, ITGA5, LAMA4, MMP14, MMP2]
GO:0001704	formation of primary germ layer	GO_BiologicalProcess-EBI-UniProt-GOA-ACAP-ARAP_13.05.2021_00h00	2.4089e-13	8.19025e-12	7.0685e-17	1.62576e-15	[3, 4, 5, 6, 7]	Group22	26.1905	11	[COL12A1, COL4A2, COL5A1, COL5A2, COL8A1, FN1, ITGA5, ITGA8, LAMA4, MMP14, MMP2]
GO:0007492	endoderm development	GO_BiologicalProcess-EBI-UniProt-GOA-ACAP-ARAP_13.05.2021_00h00	3.97627e-13	1.08155e-11	7.0685e-17	1.62576e-15	[4]	Group22	31.25	10	[COL12A1, COL4A2, COL5A1, COL5A2, COL8A1, FN1, ITGA5, LAMA4, MMP14, MMP2]
GO:0001706	endoderm formation	GO_BiologicalProcess-EBI-UniProt-GOA-ACAP-ARAP_13.05.2021_00h00	3.97627e-13	1.08155e-11	7.0685e-17	1.62576e-15	[4, 5, 6, 7, 8]	Group22	31.25	10	[COL12A1, COL4A2, COL5A1, COL5A2, COL8A1, FN1, ITGA5, LAMA4, MMP14, MMP2]
GO:0048598	embryonic morphogenesis	GO_BiologicalProcess-EBI-UniProt-GOA-ACAP-ARAP_13.05.2021_00h00	6.12777e-12	1.38896e-10	7.0685e-17	1.62576e-15	[3, 4, 5]	Group22	12.6126	14	[CACNA1C, COL12A1, COL4A2, COL5A1, COL5A2, COL8A1, FBN1, FBN2, FN1, ITGA5, ITGA8, LAMA4, MMP14, MMP2]
GO:0009790	embryo development	GO_BiologicalProcess-EBI-UniProt-GOA-ACAP-ARAP_13.05.2021_00h00	9.44241e-12	1.83453e-10	7.0685e-17	1.62576e-15	[3, 4]	Group22	9.81595	16	[CACNA1C, COL12A1, COL1A1, COL4A2, COL5A1, COL5A2, COL8A1, FBN1, FBN2, FN1, ITGA5, ITGA8, LAMA4, MMP14, MMP2, WNT5A]
GO:0016477	cell migration	GO_BiologicalProcess-EBI-UniProt-GOA-ACAP-ARAP_13.05.2021_00h00	1.12608e-11	1.91433e-10	2.35265e-12	1.08222e-11	[3, 4]	Group17	4.09207	32	[ADAMTS12, BMPER, CEMIP, COL1A1, COL5A1, DLC1, DOCK10, DPP4, ETS1, FAP, FN1, IGFBP3, IGFBP5, ITGA11, ITGA5, KRT16, MMP14, NAV3, PDGFRA, PDGFRB, PLAU, PRKD1, PRKG1, PTPRM, SLIT3, SPARC, SULF1, THBS1, TWIST2, VEGFC, WNT5A, WNT5B]
GO:0007369	gastrulation	GO_BiologicalProcess-EBI-UniProt-GOA-ACAP-ARAP_13.05.2021_00h00	2.42841e-11	3.30264e-10	7.0685e-17	1.62576e-15	[4, 5, 6]	Group22	17.7419	11	[COL12A1, COL4A2, COL5A1, COL5A2, COL8A1, FN1, ITGA5, ITGA8, LAMA4, MMP14, MMP2]
GO:0043062	extracellular structure organization	GO_BiologicalProcess-EBI-UniProt-GOA-ACAP-ARAP_13.05.2021_00h00	1.13637e-10	1.40497e-09	1.19204e-14	1.37085e-13	[4]	Group16	15.493	11	[AEBP1, COL1A1, COL1A2, COL3A1, COL4A1, COL5A1, COL5A2, DPP4, FAP, FBLN5, GREM1]
GO:0030198	extracellular matrix organization	GO_BiologicalProcess-EBI-UniProt-GOA-ACAP-ARAP_13.05.2021_00h00	1.13637e-10	1.40497e-09	1.19204e-14	1.37085e-13	[5]	Group16	15.493	11	[AEBP1, COL1A1, COL1A2, COL3A1, COL4A1, COL5A1, COL5A2, DPP4, FAP, FBLN5, GREM1]
GO:0040012	regulation of locomotion	GO_BiologicalProcess-EBI-UniProt-GOA-ACAP-ARAP_13.05.2021_00h00	1.38496e-10	1.56962e-09	2.35265e-12	1.08222e-11	[2, 3]	Group17	4.38312	27	[BMPER, CEMIP, COL1A1, DLC1, DOCK10, DPP4, ETS1, FN1, IGFBP3, IGFBP5, KRT16, MMP14, NAV3, PDGFRA, PDGFRB, PLAU, PRKD1, PRKG1, PTPRM, ROBO2, SPARC, SULF1, THBS1, TWIST2, VEGFC, WNT5A, WNT5B]
GO:0030334	regulation of cell migration	GO_BiologicalProcess-EBI-UniProt-GOA-ACAP-ARAP_13.05.2021_00h00	1.51554e-10	1.58549e-09	2.35265e-12	1.08222e-11	[4, 5, 6]	Group17	4.53752	26	[BMPER, CEMIP, COL1A1, DLC1, DOCK10, DPP4, ETS1, FN1, IGFBP3, IGFBP5, KRT16, MMP14, NAV3, PDGFRA, PDGFRB, PLAU, PRKD1, PRKG1, PTPRM, SPARC, SULF1, THBS1, TWIST2, VEGFC, WNT5A, WNT5B]
GO:0045229	external encapsulating structure organization	GO_BiologicalProcess-EBI-UniProt-GOA-ACAP-ARAP_13.05.2021_00h00	1.55357e-10	1.50918e-09	1.19204e-14	1.37085e-13	[4]	Group16	15.0685	11	[AEBP1, COL1A1, COL1A2, COL3A1, COL4A1, COL5A1, COL5A2, DPP4, FAP, FBLN5, GREM1]
GO:0072359	circulatory system development	GO_BiologicalProcess-EBI-UniProt-GOA-ACAP-ARAP_13.05.2021_00h00	3.02771e-10	2.74512e-09	7.0685e-17	1.62576e-15	[4, 5]	Group22	5.2506	22	[ADAM12, BMPER, CACNA1C, CCBE1, COL1A1, COL1A2, COL3A1, COL4A1, COL4A2, ECM1, ETS1, F3, FBN1, ITGA5, PRKD1, PTPRM, SPARC, SULF1, TGFBI, THBS1, THBS2, WNT5A]
GO:0051270	regulation of cellular component movement	GO_BiologicalProcess-EBI-UniProt-GOA-ACAP-ARAP_13.05.2021_00h00	3.27842e-10	2.78666e-09	2.35265e-12	1.08222e-11	[3, 4]	Group17	4.21875	27	[BMPER, CACNA1C, CEMIP, COL1A1, DLC1, DOCK10, DPP4, ETS1, FN1, IGFBP3, IGFBP5, KRT16, MMP14, NAV3, PDGFRA, PDGFRB, PLAU, PRKD1, PRKG1, PTPRM, SPARC, SULF1, THBS1, TWIST2, VEGFC, WNT5A, WNT5B]
GO:2000026	regulation of multicellular organismal development	GO_BiologicalProcess-EBI-UniProt-GOA-ACAP-ARAP_13.05.2021_00h00	4.42597e-10	3.54077e-09	7.0685e-17	1.62576e-15	[3, 4]	Group22	4.90405	23	[ADAM12, ADAMTS12, AXL, BMPER, COL4A2, DDR2, ECM1, ETS1, F3, FBN1, GREM1, ITGA5, PRKD1, PTPRM, ROBO2, SPARC, SULF1, THBS1, THBS2, TMEM119, TNFRSF21, WNT5A, ZEB1]
GO:2000145	regulation of cell motility	GO_BiologicalProcess-EBI-UniProt-GOA-ACAP-ARAP_13.05.2021_00h00	4.61799e-10	3.48915e-09	2.35265e-12	1.08222e-11	[3, 4, 5]	Group17	4.31177	26	[BMPER, CEMIP, COL1A1, DLC1, DOCK10, DPP4, ETS1, FN1, IGFBP3, IGFBP5, KRT16, MMP14, NAV3, PDGFRA, PDGFRB, PLAU, PRKD1, PRKG1, PTPRM, SPARC, SULF1, THBS1, TWIST2, VEGFC, WNT5A, WNT5B]
GO:0001944	vasculature development	GO_BiologicalProcess-EBI-UniProt-GOA-ACAP-ARAP_13.05.2021_00h00	6.29142e-10	4.50333e-09	7.0685e-17	1.62576e-15	[4, 5, 6]	Group22	5.97484	19	[ADAM12, BMPER, CCBE1, COL1A1, COL1A2, COL4A1, COL4A2, ECM1, ETS1, F3, ITGA5, PRKD1, PTPRM, SPARC, SULF1, TGFBI, THBS1, THBS2, WNT5A]
GO:0001568	blood vessel development	GO_BiologicalProcess-EBI-UniProt-GOA-ACAP-ARAP_13.05.2021_00h00	1.45182e-09	9.8724e-09	7.0685e-17	1.62576e-15	[3, 5, 6, 7]	Group22	6.06061	18	[ADAM12, BMPER, COL1A1, COL1A2, COL4A1, COL4A2, ECM1, ETS1, F3, ITGA5, PRKD1, PTPRM, SPARC, SULF1, TGFBI, THBS1, THBS2, WNT5A]
GO:0045765	regulation of angiogenesis	GO_BiologicalProcess-EBI-UniProt-GOA-ACAP-ARAP_13.05.2021_00h00	2.14859e-09	1.39147e-08	7.0685e-17	1.62576e-15	[4, 5, 6, 7, 8, 9, 10]	Group22	8.18713	14	[ADAM12, BMPER, COL4A2, ECM1, ETS1, F3, ITGA5, PRKD1, PTPRM, SPARC, SULF1, THBS1, THBS2, WNT5A]
GO:1901342	regulation of vasculature development	GO_BiologicalProcess-EBI-UniProt-GOA-ACAP-ARAP_13.05.2021_00h00	2.50286e-09	1.54722e-08	7.0685e-17	1.62576e-15	[4, 5, 6, 7]	Group22	8.09249	14	[ADAM12, BMPER, COL4A2, ECM1, ETS1, F3, ITGA5, PRKD1, PTPRM, SPARC, SULF1, THBS1, THBS2, WNT5A]
GO:0001525	angiogenesis	GO_BiologicalProcess-EBI-UniProt-GOA-ACAP-ARAP_13.05.2021_00h00	1.2964e-08	7.66567e-08	7.0685e-17	1.62576e-15	[3, 4, 5, 6, 7, 8, 9]	Group22	6.03774	16	[ADAM12, BMPER, COL4A1, COL4A2, ECM1, ETS1, F3, ITGA5, PRKD1, PTPRM, SPARC, SULF1, TGFBI, THBS1, THBS2, WNT5A]
GO:0007167	enzyme linked receptor protein signaling pathway	GO_BiologicalProcess-EBI-UniProt-GOA-ACAP-ARAP_13.05.2021_00h00	1.73446e-08	9.8286e-08	2.97785e-14	2.28302e-13	[4, 5, 6]	Group21	4.64037	20	[ADAMTS12, AREG, BCAR3, BMPER, CCBE1, COL1A2, COL3A1, DDR2, F3, GREM1, IGFBP5, LTBP1, PDGFRA, PDGFRB, PID1, PRKD1, SULF1, THBS1, VEGFC, ZEB2]
GO:0035295	tube development	GO_BiologicalProcess-EBI-UniProt-GOA-ACAP-ARAP_13.05.2021_00h00	1.94393e-08	1.0575e-07	7.0685e-17	1.62576e-15	[3, 4]	Group22	5.14286	18	[ADAM12, ADAMTS12, BMPER, COL4A1, COL4A2, ECM1, ETS1, F3, ITGA5, PRKD1, PTPRM, ROBO2, SPARC, SULF1, TGFBI, THBS1, THBS2, WNT5A]
GO:0035239	tube morphogenesis	GO_BiologicalProcess-EBI-UniProt-GOA-ACAP-ARAP_13.05.2021_00h00	3.04266e-08	1.59154e-07	7.0685e-17	1.62576e-15	[3, 4, 5]	Group22	5.3125	17	[ADAM12, ADAMTS12, BMPER, COL4A1, COL4A2, ECM1, ETS1, F3, ITGA5, PRKD1, PTPRM, SPARC, SULF1, TGFBI, THBS1, THBS2, WNT5A]
GO:0048514	blood vessel morphogenesis	GO_BiologicalProcess-EBI-UniProt-GOA-ACAP-ARAP_13.05.2021_00h00	3.28798e-08	1.65617e-07	7.0685e-17	1.62576e-15	[4, 5, 6, 7, 8]	Group22	5.65371	16	[ADAM12, BMPER, COL4A1, COL4A2, ECM1, ETS1, F3, ITGA5, PRKD1, PTPRM, SPARC, SULF1, TGFBI, THBS1, THBS2, WNT5A]
GO:0007169	transmembrane receptor protein tyrosine kinase signaling pathway	GO_BiologicalProcess-EBI-UniProt-GOA-ACAP-ARAP_13.05.2021_00h00	3.96664e-07	1.92665e-06	6.44469e-08	1.64698e-07	[5, 6, 7]	Group10	5.42636	14	[ADAMTS12, AREG, BCAR3, CCBE1, DDR2, F3, IGFBP5, PDGFRA, PDGFRB, PID1, PRKD1, SULF1, THBS1, VEGFC]
GO:0022603	regulation of anatomical structure morphogenesis	GO_BiologicalProcess-EBI-UniProt-GOA-ACAP-ARAP_13.05.2021_00h00	8.35888e-07	3.78936e-06	7.0685e-17	1.62576e-15	[3, 4]	Group22	4.21836	17	[ADAM12, ADAMTS12, BMPER, COL4A2, DLC1, ECM1, ETS1, F3, ITGA5, PRKD1, PTPRM, ROBO2, SPARC, SULF1, THBS1, THBS2, WNT5A]
GO:0051093	negative regulation of developmental process	GO_BiologicalProcess-EBI-UniProt-GOA-ACAP-ARAP_13.05.2021_00h00	1.00302e-06	4.26282e-06	7.0685e-17	1.62576e-15	[2, 3, 4]	Group22	4.6875	15	[ADAMTS12, COL4A2, COL5A1, COL5A2, ECM1, FBN1, GREM1, PTPRM, SPARC, SULF1, THBS1, THBS2, TWIST2, WNT5A, ZEB1]
GO:0030335	positive regulation of cell migration	GO_BiologicalProcess-EBI-UniProt-GOA-ACAP-ARAP_13.05.2021_00h00	4.06109e-06	1.53419e-05	7.0685e-17	1.62576e-15	[4, 5, 6, 7]	Group22	4.18994	15	[CEMIP, COL1A1, ETS1, FN1, IGFBP5, MMP14, PDGFRA, PDGFRB, PRKD1, SPARC, THBS1, TWIST2, VEGFC, WNT5A, WNT5B]
GO:0040013	negative regulation of locomotion	GO_BiologicalProcess-EBI-UniProt-GOA-ACAP-ARAP_13.05.2021_00h00	5.13321e-06	1.8868e-05	4.79963e-07	1.00356e-06	[2, 3, 4]	Group20	5.58376	11	[DLC1, DPP4, IGFBP3, IGFBP5, KRT16, NAV3, PRKG1, PTPRM, ROBO2, SULF1, THBS1]
GO:2000147	positive regulation of cell motility	GO_BiologicalProcess-EBI-UniProt-GOA-ACAP-ARAP_13.05.2021_00h00	6.48739e-06	2.26227e-05	7.0685e-17	1.62576e-15	[3, 4, 5, 6]	Group22	4.03226	15	[CEMIP, COL1A1, ETS1, FN1, IGFBP5, MMP14, PDGFRA, PDGFRB, PRKD1, SPARC, THBS1, TWIST2, VEGFC, WNT5A, WNT5B]
GO:0051272	positive regulation of cellular component movement	GO_BiologicalProcess-EBI-UniProt-GOA-ACAP-ARAP_13.05.2021_00h00	7.15125e-06	2.37212e-05	7.0685e-17	1.62576e-15	[3, 4, 5]	Group22	4	15	[CEMIP, COL1A1, ETS1, FN1, IGFBP5, MMP14, PDGFRA, PDGFRB, PRKD1, SPARC, THBS1, TWIST2, VEGFC, WNT5A, WNT5B]
GO:0070848	response to growth factor	GO_BiologicalProcess-EBI-UniProt-GOA-ACAP-ARAP_13.05.2021_00h00	1.10607e-05	3.41875e-05	2.97785e-14	2.28302e-13	[4]	Group21	4.09357	14	[ADAMTS12, CCBE1, COL1A2, COL3A1, GREM1, LTBP1, MXRA5, PDGFRA, PDGFRB, PRKD1, SULF1, THBS1, WNT5A, ZEB2]
GO:0030336	negative regulation of cell migration	GO_BiologicalProcess-EBI-UniProt-GOA-ACAP-ARAP_13.05.2021_00h00	1.87135e-05	5.30214e-05	4.79963e-07	1.00356e-06	[4, 5, 6, 7]	Group20	5.37634	10	[DLC1, DPP4, IGFBP3, IGFBP5, KRT16, NAV3, PRKG1, PTPRM, SULF1, THBS1]
GO:0031589	cell-substrate adhesion	GO_BiologicalProcess-EBI-UniProt-GOA-ACAP-ARAP_13.05.2021_00h00	2.69749e-05	7.48692e-05	4.17137e-07	9.59416e-07	[3]	Group14	5.15464	10	[ADAMTS12, COL3A1, DLC1, FN1, ITGA11, ITGA5, ITGA8, PLAU, SPOCK1, THBS1]
GO:2000146	negative regulation of cell motility	GO_BiologicalProcess-EBI-UniProt-GOA-ACAP-ARAP_13.05.2021_00h00	2.94729e-05	7.85944e-05	4.79963e-07	1.00356e-06	[3, 4, 5, 6]	Group20	5.10204	10	[DLC1, DPP4, IGFBP3, IGFBP5, KRT16, NAV3, PRKG1, PTPRM, SULF1, THBS1]
GO:0051271	negative regulation of cellular component movement	GO_BiologicalProcess-EBI-UniProt-GOA-ACAP-ARAP_13.05.2021_00h00	3.35915e-05	8.6197e-05	4.79963e-07	1.00356e-06	[3, 4, 5]	Group20	5.02513	10	[DLC1, DPP4, IGFBP3, IGFBP5, KRT16, NAV3, PRKG1, PTPRM, SULF1, THBS1]
GO:0042330	taxis	GO_BiologicalProcess-EBI-UniProt-GOA-ACAP-ARAP_13.05.2021_00h00	0.000185884	0.000371769	0.000468966	0.000634483	[2, 3]	Group19	4.09836	10	[DPP4, PDGFRA, PDGFRB, PRKD1, PTPRM, ROBO2, SLIT3, THBS1, VEGFC, WNT5A]
GO:0006935	chemotaxis	GO_BiologicalProcess-EBI-UniProt-GOA-ACAP-ARAP_13.05.2021_00h00	0.000185884	0.000371769	0.000468966	0.000634483	[3, 4]	Group19	4.09836	10	[DPP4, PDGFRA, PDGFRB, PRKD1, PTPRM, ROBO2, SLIT3, THBS1, VEGFC, WNT5A]

## Sheet: Enrichment score
Table S5: scRNA sequencing analysis of cancer cells co-cultured with TGFβ treated-CAF 4 days; Differentially expressed genes, related to Figure 6
Term	% Associated Genes	Term PValue	Enrichment score
endodermal cell differentiation	33.3333	1.88211e-13	7	Score
formation of primary germ layer	26.1905	2.4089e-13	6	>1-<5=1
endoderm formation	31.25	3.97627e-13	7	>5-<10=2
endoderm development	31.25	3.97627e-13	7	>10-<15=3
embryonic morphogenesis	12.6126	6.12777e-12	3	>15-<20=4
embryo development	9.81595	9.44241e-12	2	>20-<25=5
gastrulation	17.7419	2.42841e-11	4	>25-<30=6
anatomical structure formation involved in morphogenesis	6.80101	5.14e-14	2	>30-<35=7
regulation of multicellular organismal development	4.90405	4.42597e-10	1
anatomical structure morphogenesis	4.24312	5.14e-14	1
extracellular structure organization	15.493	1.13637e-10	4
external encapsulating structure organization	15.0685	1.55357e-10	4
regulation of locomotion	4.38312	1.38496e-10	1
regulation of cell migration	4.53752	1.51554e-10	1
cell migration	4.09207	1.12608e-11	1
regulation of cell motility	4.31177	4.61799e-10	1
regulation of cellular component movement	4.21875	3.27842e-10	1
positive regulation of cell migration	4.18994	4.06109e-06	1
negative regulation of locomotion	5.58376	5.13321e-06	2
positive regulation of cell motility	4.03226	2.94729e-05	1
negative regulation of cell migration	5.37634	4.06109e-06	2
cell-substrate adhesion	5.15464	2.69749e-05	2
negative regulation of cell motility	5.10204	6.48739e-06	2
negative regulation of cellular component movement	5.02513	3.35915e-05	2
taxis	4.09836	0.000185884	1
chemotaxis	4.09836	0.000185884	1
positive regulation of cellular component movement	4	7.15125e-06	1
regulation of angiogenesis	8.18713	2.14859e-09	2
regulation of vasculature development	8.09249	2.50286e-09	2
blood vessel development	6.06061	1.45182e-09	2
angiogenesis	6.03774	1.2964e-08	2
vasculature development	5.97484	6.29142e-10	2
circulatory system development	5.2506	3.02771e-10	2
enzyme linked receptor protein signaling pathway	4.64037	1.73446e-08	1
tube development	5.14286	1.94393e-08	2
transmembrane receptor protein tyrosine kinase signaling pathway	5.42636	3.96664e-07	2
response to growth factor	4.09357	1.10607e-05	1
blood vessel morphogenesis	5.65371	3.28798e-08	2
tube morphogenesis	5.3125	3.04266e-08	2
regulation of anatomical structure morphogenesis	4.21836	8.35888e-07	1
negative regulation of developmental process	4.6875	1.00302e-06	1
