# Supplementary material for: Tie2 activity in cancer associated myofibroblasts serves as novel target against reprogramming of cancer cells to embryonic-like cell state and associated poor prognosis in oral carcinoma patients
Source: J Exp Clin Cancer Res. 2025 May 10;44:142. doi: 10.1186/s13046-025-03405-8 (PMC12065280; doi:10.1186/s13046-025-03405-8)
Supplement: Supplementary file 7 — Supplementary Material 7. [file 13046_2025_3405_MOESM7_ESM.xlsx]

## Sheet: DEGs
Table S6: List of common genes between bulk and scRANseq of cancer cells co-cultured with TGF-CAF, related to Figure 6
PRKG1
CEMIP
CACNA1C
PDZRN3
CACNA2D3
SGIP1
FBXL7
FAM155A
LDB2
CCBE1
NAV3
TNC
ZEB1
NTM
ADAMTS12
WNT5B
BICC1
SH3RF3
PTPRM
DOCK10
COL1A1
SEMA5A
COL8A1
COL3A1
COL6A3
PDGFRA
GRIA3
PDGFRB
RBMS3
RFX8
TMEM119
FBN1
COL5A1
COL4A2
COL12A1
SPARC
LUM
PLCB4
COL5A2
SGCD
FN1
AEBP1
FAP
PDE4B
VCAN
LTBP1
TGFBI
DIP2C
COL4A1
ABCA1
MRC2
PAPPA
JAZF1
PRR16
TWIST2
COL1A2
MXRA5
DDR2
MMP3
DLC1
ADAMTS6
MICAL2
FRMD6
FMN2
ZNF521
ADAM12
CDH11
LAMA4
MMP14
COL6A2
THBS2
GREM2
ITGA8
CPXM2
F3
FBN2
FSTL1
AK5
NLGN4Y
PID1
BCAR3
VEGFC
ITGA11
EBF1
MMP1
THBS1
MASP1
KRT16
TMTC1
MGLL
USP9Y
SYNE1
MMP2
AREG
PRRX1
GREM1
RNF150
BMPER
PLAU
BGN
FAM180A
DKK2
ANTXR2
GPR176
ANXA6
POU2F2
ECM1
DPP4
TUBA1A
SLIT3
KIRREL3
PRSS23
FGF5
IGFBP3
PRKD1
CPED1
AXL
ZEB2
PAG1
EMP1
MOXD1
KLF12
SLC24A3
LPXN
ROBO2
SULF1
SPOCK1
CCND1
COL5A3
XYLT1
PTTG1IP
DKK3
WNT5A
MYL9
LOX
UTY
FBLN5
ITGA5
IGFBP5
PTCHD4
ETS1
GALNT5
NECTIN3
APBB1IP
TNFRSF21
CTSK
PAMR1
CSGALNACT1
NPAS2
COLEC12
