# Supplementary material for: Tie2 activity in cancer associated myofibroblasts serves as novel target against reprogramming of cancer cells to embryonic-like cell state and associated poor prognosis in oral carcinoma patients
Source: J Exp Clin Cancer Res. 2025 May 10;44:142. doi: 10.1186/s13046-025-03405-8 (PMC12065280; doi:10.1186/s13046-025-03405-8)
Supplement: Supplementary file 8 — Supplementary Material 8. [file 13046_2025_3405_MOESM8_ESM.xlsx]

## Sheet: Epithelial cells
Table S7: RNA sequencing analysis of cancer cells co-cultured with UT-CAF and TGFβ treated-CAF 4 days; Differentially expressed genes, related to Figure 7
Gene	log2FC	P.adjusted
MROH2B	8.75647	2.36e-08
WNT2	8.16346	4.09e-07
NLRP3	7.76253	1.91e-53
FCRLA	7.74833	2.61e-06
DKK2	7.66154	3.91e-06
MSX2	7.65267	5.12e-06
TNFAIP6	7.53066	9.11e-23
KISS1	7.40422	4.02e-256
MMP3	7.29398	0
CDK15	7.23548	4.23e-06
MMP9	7.13322	0
ODAPH	7.11114	0
CSF2	7.09708	0
LRCH2	7.06854	5.1e-05
SFRP1	7.00829	2.79e-19
MYOZ2	6.9616	8.99e-05
RGS4	6.96012	1.11e-67
LAMP5	6.87039	0.000120254
AMPH	6.86736	0.000126734
KRT33B	6.81955	1.31e-09
HAND1	6.76652	0.000183289
CCL11	6.67185	0.000256757
HAPLN1	6.66498	0.000258072
CPN2	6.65458	0.000286176
PSG5	6.62449	2.6e-152
EIF1AY	6.55401	5.7e-05
IGFL3	6.52157	1.1e-08
ITGB3	6.51014	6.64e-05
SERPINA9	6.48618	0.000517246
BEX4	6.48228	0.000518737
HTR2A	6.47837	0.000527708
IL1RL1	6.47526	1.39e-99
FGF5	6.43574	1.16e-15
INHBA	6.42193	0
JCHAIN	6.4213	0.000664922
MAGEH1	6.40256	2.52e-08
PDGFRA	6.37625	1.87e-36
NDNF	6.33614	0.000904736
B3GNT6	6.30555	0.000138177
RPS4Y1	6.29954	1.01e-21
ESM1	6.28773	4.15e-35
MMP1	6.2696	3.97e-83
CSF2RB	6.26851	0.00112844
IGFBP3	6.21836	0
LST1	6.21046	0.000203779
ZNF208	6.20232	0.00148313
KRT31	6.12821	0.000261743
PDE4B	6.12626	5.9e-36
TRPC4	6.11789	0.00194721
KRT81	6.10856	2.25e-115
IGFL2	6.10778	0.00196255
TMEM47	6.10772	7.97e-164
PLA2G2F	6.1027	0.00202374
RANBP17	6.09757	0.00212813
SERPINE1	6.06335	0
GFRA1	6.03768	3.59e-10
APOBEC3A	6.01058	8.47e-28
ADGRL4	5.99237	4.01e-07
MAB21L1	5.99165	0.000431289
DACT1	5.97257	7.71e-51
ZNF486	5.96816	0.000442709
IGFL1	5.93533	3.79e-112
KRTAP2-3	5.93432	0.000493626
CSN3	5.92687	0.00354513
NOG	5.91454	1.2e-12
BCL2A1	5.88205	5.59e-21
C15orf48	5.87258	0
IFT27	5.83072	0.00069086
SERP2	5.8302	0.00479146
SPRR2F	5.82848	0.000688854
KCNJ8	5.82404	0.00491331
POU3F1	5.80683	0.000843767
FGF7	5.80414	4.61e-47
GREM1	5.78075	4.61e-28
LRRC15	5.77715	7.11e-51
UTY	5.76854	1.61e-06
FAM180A	5.76384	1.87e-48
IL24	5.76022	5.94e-49
LTB	5.75996	1.61e-212
CHRNA1	5.7332	0.006627
ALOX15B	5.73018	1.51e-11
FDCSP	5.72659	0.00658444
NTM	5.72589	3.89e-22
MT1A	5.71331	0.00696847
AMBN	5.70517	6.37e-09
TFF1	5.69259	0.00930542
IL1A	5.67055	0
HAS2	5.66231	1.07e-46
IL1B	5.66161	0
R3HDML	5.66054	0.00117602
DPT	5.6564	4.95e-16
VIM	5.64961	4.22e-33
ALOX5AP	5.6368	0.0108042
C5orf46	5.62215	0.00942482
SERPINE2	5.61093	2.97e-235
THBD	5.60061	0.00956457
ITGA4	5.59479	2.02e-44
LAPTM5	5.59397	1.41e-25
SLC4A4	5.57976	1.27e-15
NGF	5.56719	0.0016183
RNASE7	5.5628	4.05e-87
SERPINB2	5.5579	0
CSF3	5.55199	3.43e-13
ROBO4	5.54261	1.64e-15
NLGN4Y	5.53679	2.28e-15
KCNJ6	5.51663	0.00196728
PRELP	5.49951	3.22e-30
AKR1E2	5.48189	0.0020156
LUM	5.47217	0
ATP10A	5.46729	4.62e-11
GPR15	5.45905	1.09e-05
PHACTR3	5.44979	5.32e-97
PTGFR	5.43564	1.36e-14
DOK5	5.43132	0.00235078
ANXA6	5.42449	6.2e-218
ENPP2	5.40862	2.71e-12
PLPP4	5.40057	1.8e-05
FNDC1	5.38899	4.36e-60
MEDAG	5.38476	1.57e-05
GOLGA8S	5.37074	0.0204356
COL8A1	5.36244	1.59e-115
CNRIP1	5.34667	8.87e-10
TRIM43	5.34477	0.0188971
SPOCK1	5.33422	1.98e-126
GALNT15	5.32849	3.29e-06
KRTAP1-5	5.32639	6.31e-26
CSMD2	5.31889	1.75e-07
REM1	5.31841	0.0229143
SERPINB10	5.30951	1.26e-36
SLC14A1	5.27865	3.27e-07
DPP4	5.27457	9.59e-28
ASCL1	5.26992	4.54e-05
FOXS1	5.26307	2.6e-11
BICC1	5.24376	1.83e-21
APBB1IP	5.22127	4.68e-05
2024-12-01	5.21951	1.17e-50
COL1A2	5.21815	9.67e-14
PRRX1	5.21565	4.14e-10
COMP	5.21499	6.72e-64
C8orf34	5.2071	0.0275065
MROH9	5.2071	0.0275065
DOCK10	5.20689	4.27e-20
SLC8A1	5.19984	0.00099993
BEST3	5.19754	0.0272638
TEKT4	5.19754	0.0272638
VAT1L	5.19754	0.0272638
SFRP4	5.18922	7.03e-09
GRIA1	5.18798	0.0278147
PSG8	5.18798	0.0278147
DCN	5.18451	3.57e-20
STC1	5.17734	5.05e-41
TFPI2	5.15921	0
WFDC5	5.15777	7.42e-07
POSTN	5.14239	9.29e-31
SYT14	5.14171	0
TNF	5.13809	0
MGLL	5.13666	1.17e-20
SGCD	5.13248	6.41e-09
IL36G	5.10427	9.15e-71
KDM5D	5.10383	3.73e-12
LHX8	5.10299	1.07e-21
ANGPT1	5.1028	9.69e-07
AFF3	5.10092	0.00604486
LTA	5.04889	9.17e-130
TCIM	5.04439	0.0413884
COL3A1	5.03901	2.53e-16
TWIST2	5.03792	2.35e-08
FAM155A	5.03359	0.0401479
SLC8A3	5.03359	0.0401479
DHRS2	5.01962	1.66e-21
OPRPN	5.01202	0.0419722
SPRR2E	5.01202	0.0419722
FBLN5	5.01062	7.89e-63
MLPH	5.00586	2.31e-06
CDH11	4.97719	2.27e-11
KRT34	4.97659	4.37e-37
HTR7	4.9579	6.78e-08
FIBIN	4.93876	4.33e-26
FAM110B	4.93754	4.05e-06
INMT	4.93438	1.02e-07
RGS16	4.92998	9.39e-34
COL6A3	4.9296	7.5e-11
WNT5A	4.91842	3.39e-18
TMEM151B	4.91482	5.61e-06
IL11	4.90926	1.85e-263
NLRP7	4.89836	7.86e-191
PTH2	4.89444	0.0102589
SPANXC	4.84863	0.0605337
THBS1	4.8371	0
CHRFAM7A	4.83634	0.0597919
KIT	4.83634	0.0597919
SLAMF9	4.83634	0.0597919
GSTM5	4.83341	0.0121075
2024-03-04	4.83256	1.12e-05
TOX	4.82832	0.000284934
DDX3Y	4.82573	6.49e-07
FAM84A	4.82403	0.0611878
C4orf22	4.81154	0.064815
GIPC3	4.81154	0.064815
KRT33A	4.81154	0.064815
MME	4.80301	5.36e-11
RND1	4.78588	6.37e-148
NNMT	4.76716	8.63e-155
GPR173	4.7604	0.0151218
ROS1	4.75739	3.11e-26
CD69	4.75245	8.47e-10
CXCL8	4.75244	0
C11orf88	4.74859	0.0149433
VCAN	4.74225	7.37e-16
PSG2	4.7416	1.61e-05
TMEM200A	4.72167	1.57e-05
MMP13	4.72	0
UCHL1	4.71739	1.51e-15
SLCO5A1	4.71203	1.87e-19
GREM2	4.70956	0.00815069
ADAMTS9	4.70605	0.000559277
PCDH18	4.68876	6.35e-08
TLR4	4.67996	1.44e-12
NID1	4.67285	1.32e-22
NAP1L5	4.67114	0.017968
IL23A	4.66915	2.83e-243
CNTN3	4.66784	0.000599755
IGFBP5	4.66739	1.85e-10
CGB8	4.66604	2.22e-36
COL22A1	4.65366	9.08e-25
CXorf49B	4.65218	1.39e-06
CDKN2B	4.65179	4.9e-44
CGB3	4.64882	1.37e-35
PGLYRP2	4.64042	0.0211259
TNFRSF11B	4.64016	3.81e-32
SALL1	4.63658	0.0945361
PSG1	4.6259	0.000852362
ZNF347	4.61849	0.00081789
GPR25	4.6078	0.0910156
PENK	4.6078	0.0910156
RNF133	4.6078	0.0910156
STAC	4.6051	7.86e-08
DAB2	4.60348	7.41e-14
DLL4	4.59863	4.08e-108
HCST	4.59696	2.43e-10
AQP10	4.59334	0.0948745
CDX1	4.59334	0.0948745
LRFN5	4.59334	0.0948745
PABPC5	4.59334	0.0948745
ADRA1D	4.58361	0.0219214
C3orf14	4.58361	0.0219214
IL10RA	4.5813	0.0219441
IL17B	4.5813	0.0219441
KCNJ12	4.57477	2.23e-104
RSPO3	4.56958	2.76e-06
PTPRB	4.55902	2.91e-10
FBN1	4.55421	1.86e-22
S1PR3	4.53499	3.63e-12
PLCB4	4.53229	6.37e-09
CA8	4.52776	2.34e-07
GDNF	4.50952	8.85e-14
AMTN	4.50604	0
COL1A1	4.49942	1.04e-09
PDGFRB	4.49752	7.38e-08
CDR1	4.48444	0.00132981
ACSM5	4.48219	0.02774
SUCNR1	4.47628	0.0015093
CLSTN2	4.46372	4.54e-06
SPRR2D	4.45522	7.34e-56
PDZRN3	4.43779	6.67e-14
CCBE1	4.42635	6.66e-49
LGR5	4.42438	4.06e-70
THBS2	4.41582	8.79e-14
EDNRA	4.41208	0.000135284
CGB5	4.40014	1.03e-164
GSDMA	4.39449	0.000130542
GRAMD1B	4.3862	1.73e-10
CGB2	4.38289	0.0335492
ZNF626	4.38289	0.0335492
PRLR	4.37918	0.0349747
CXorf49	4.37888	0.000138353
CACNA1C	4.37801	3.23e-10
SERPINB7	4.37407	0
KCNA3	4.37306	0.0365565
MOXD1	4.37171	1.98e-43
THY1	4.36418	4.13e-177
FLI1	4.34314	1.09e-06
COL11A1	4.34226	3.99e-11
TMEFF1	4.33925	0.00280092
IL4I1	4.3305	1.36e-103
BIRC7	4.32496	1.51e-16
COLEC12	4.32356	8.52e-10
RNF150	4.31482	2.36e-42
DGKI	4.29867	6.35e-24
CCIN	4.29327	1.2e-07
SPATA4	4.28779	0.00381309
FMN2	4.28603	2.53e-05
BMPER	4.2803	2.13e-06
MSC	4.2759	1.59e-111
AK5	4.26504	4.76e-45
GRIA3	4.26077	4.19e-07
TBX18	4.25925	1.45e-09
DKK1	4.24912	7.41e-19
ADGRD1	4.24878	4.6e-30
LRRK2	4.24412	2.72e-05
TBX2	4.23348	2.37e-12
ADGRG7	4.22889	2.61e-07
C11orf96	4.22679	3.11e-06
CHRD	4.22112	5.18e-08
CCL2	4.21831	1.44e-11
HS3ST3A1	4.21578	2.41e-11
PTCHD4	4.19131	4.1e-08
UNC13A	4.18312	1.32e-23
HLA-DQA2	4.17541	0.000471129
VNN1	4.17466	7.16e-72
C8orf88	4.16922	0.052165
TM4SF20	4.16572	4.52e-06
ADAM12	4.16447	8.19e-129
LMOD2	4.15279	0.0534596
RASGRP3	4.1524	6.04e-09
SPRR2A	4.15057	1.44e-09
IL1R2	4.14715	2.2e-279
SDC2	4.14145	6.76e-05
MYO7B	4.13979	0
ITGA8	4.1341	0.000108614
ZFY	4.13083	7.1e-08
SLC13A3	4.12748	6.22e-05
COX7A1	4.11921	1.26e-25
KCNE4	4.11895	6.54e-09
LRRC2	4.11805	8.38e-05
DSCAM	4.1177	1.19e-41
GNG11	4.11546	3.32e-53
ORM1	4.11465	3.6e-14
TIMP3	4.10281	9.74e-09
TSPYL5	4.10274	7.69e-05
FLT1	4.09808	3.43e-15
LRRC32	4.09171	2.45e-26
SBSN	4.08846	0.000702108
COL10A1	4.08414	1.46e-59
GK	4.08388	1.74e-09
DAAM2	4.08206	1.57e-13
RCAN2	4.08012	1.17e-05
ETV1	4.07041	2.66e-07
CCL20	4.05204	8.34e-11
CST6	4.04884	0
CPXM2	4.04571	1.76e-56
MAF	4.03389	7.32e-11
CDH16	4.03013	0.0667886
ZNF415	4.03013	0.0667886
NCF2	4.02979	0
SEMA5A	4.02738	2.75e-118
STMN2	4.02232	0.0685969
TRAF1	4.0152	6.05e-205
ACSS3	4.0143	0.071637
EDA2R	4.01361	0.00948984
COL13A1	4.01074	2.8e-19
JAM2	4.0094	2.31e-19
MEGF10	4.00867	4.92e-20
SERPINA3	4.00838	0.000261328
HGF	4.00773	0.0178644
LIN7A	4.00732	4.23e-05
GOLGA7B	3.99981	7.59e-08
ELN	3.9924	2.12e-28
RRAD	3.9775	0
FN1	3.97711	0
NOX4	3.97455	5.8e-11
COL15A1	3.974	2.04e-07
LOX	3.96631	0
REN	3.9627	5.59e-06
HAMP	3.94928	3.3e-05
SYNE1	3.94639	2.14e-67
DOCK11	3.93635	4.7e-19
EBF1	3.91927	0.000357664
PID1	3.91923	1.52e-10
ANTXR2	3.91545	3.27e-99
SIGLEC15	3.91356	1.25e-14
TEK	3.91222	1.09e-06
ADGRF4	3.91066	1.19e-79
KIAA1755	3.9013	4.45e-21
PQLC2L	3.89604	0.0842176
SLC22A2	3.89379	0.000286492
ENPP4	3.88754	0.0859605
ADAM19	3.88221	0
MASP1	3.88152	1.44e-37
PLAUR	3.87981	0
ADGRG3	3.87259	5.06e-05
CXCL1	3.86956	0
LMCD1	3.8639	7.76e-62
GSPT2	3.85412	0.0021767
NEGR1	3.84652	6.83e-62
MEOX1	3.84549	3.4e-19
ZNF677	3.8365	0.0025642
PDCD1LG2	3.83239	4.71e-51
PLAU	3.82887	0
PRRX2	3.82839	1.36e-20
SULF1	3.82755	0
FAP	3.82481	8.66e-163
APCDD1	3.8224	1.34e-05
NFATC2	3.80729	6.99e-10
SIRPA	3.80664	4.77e-42
ITGA11	3.80604	5.03e-09
CYP27B1	3.79547	3.35e-155
ADAMTS12	3.79268	7.09e-38
GPR17	3.78246	2.74e-09
LDLRAD4	3.78011	5.73e-26
NAV3	3.77165	7.56e-291
MRC2	3.76721	0
HIC1	3.76463	3.24e-12
FBXL7	3.7641	8.3e-08
RFTN1	3.75984	2.29e-15
ACVRL1	3.75824	0.000146608
SELE	3.75229	0.0212855
ZEB1	3.74878	4.78e-34
CLIC6	3.74003	0.00434363
WNT7A	3.73901	1.63e-13
FBN2	3.73649	0.00018237
CXCR3	3.72888	5.04e-08
CLMP	3.71239	2.58e-31
ADTRP	3.71233	0
GLIPR2	3.71078	1.27e-234
PTGER3	3.70892	4.32e-05
DOK6	3.70506	0.000880167
POU3F3	3.69306	0.00445826
ANKRD34C	3.69218	0.0260992
DCLK2	3.68779	5.45e-09
C7	3.68719	0.000201501
SHISAL1	3.68489	4.24e-05
SPRR1B	3.68005	0.000211923
SGIP1	3.67256	1.03e-05
EXTL1	3.67211	1.66e-06
JCAD	3.66655	4.15e-07
AMIGO2	3.6651	0
F2RL2	3.6643	0.000323581
TMEM119	3.6596	8.68e-12
GDF6	3.65031	0.0260101
UBD	3.64937	0.00203687
TNFRSF9	3.64547	3.37e-277
SLC22A17	3.64284	1.47e-15
ARL14EPL	3.63628	1.52e-59
MMP10	3.63081	1.98e-296
VSTM4	3.62784	0.00134054
PDE1C	3.62278	2.46e-06
RUNX1T1	3.61988	0.00651487
NDN	3.61253	0.000311766
CTSE	3.61154	9.11e-06
SOX9	3.60903	1.66e-71
XYLT1	3.60892	2.35e-105
IL17C	3.59248	0.032512
RUNX3	3.59116	6.16e-11
KCNH1	3.58812	2.46e-08
FOXF1	3.5875	4.01e-15
TUBA1A	3.58646	0
KRTAP1-1	3.58578	0.00877373
HUNK	3.57851	9.29e-05
IL1RN	3.57842	0
KIF19	3.57647	3.34e-05
SLIT3	3.5759	9.77e-15
LEFTY2	3.5745	4.25e-94
TRPA1	3.55071	1.59e-08
ASB5	3.54661	5.92e-13
CDYL2	3.53546	1.49e-19
CEMIP	3.52755	1.53e-25
SULT1E1	3.52384	4.42e-27
B4GALNT2	3.52213	0.000750465
PODN	3.51818	4.26e-06
ZNF521	3.51133	1.25e-05
HSD11B1	3.50882	1.03e-14
MAP1B	3.50539	2.4e-65
MUC7	3.50474	0.00294819
IL2RG	3.49727	1.09e-58
SLC27A6	3.48989	0.0370069
ROBO2	3.46793	0.0040427
CAMK1D	3.46782	2e-56
KLHL38	3.4674	0.0424771
GAS1	3.46547	1.77e-09
RPS6KA2	3.46491	8.89e-38
DIO3	3.46094	0.00403952
CNN1	3.46054	6.68e-36
USP9Y	3.45674	1.62e-09
MKX	3.43503	5.35e-44
CLDN6	3.42831	8.44e-283
DOCK2	3.42736	3.3e-52
COL6A2	3.41871	2.57e-07
TIMP1	3.41643	0
PTGS2	3.41525	2.31e-156
ACKR4	3.41381	9.05e-13
CXCL12	3.413	8.92e-08
ZEB2	3.40097	2.2e-22
HRH2	3.39349	0.0472523
ACTC1	3.39336	0.00133301
LTBP1	3.38477	3.87e-74
FYN	3.38476	7.21e-14
G0S2	3.38418	0
TRMT12	3.38384	0.00126262
HSPA6	3.38264	0.00634873
C14orf132	3.37393	2.06e-05
MAFB	3.36386	4.42e-05
GCNT4	3.36179	3.36e-12
ZNF582	3.36064	4.77e-19
TMEM52B	3.35471	8.3e-160
LPO	3.33413	0.0183491
LAYN	3.33015	1.33e-248
CD79A	3.32994	5.12e-05
XIRP1	3.3109	0.0684973
F3	3.30883	0
AR	3.30762	4.72e-08
EGFL6	3.30484	1.87e-06
HAS1	3.30131	0.00200212
BDNF	3.3004	9.06e-25
MPP4	3.29465	6.78e-06
ZNF665	3.28444	0.000389058
CCDC71L	3.27872	3.22e-47
TNFRSF1B	3.27786	2.55e-44
COL5A3	3.27557	1.17e-37
ZNF43	3.27105	0.0629955
SGCA	3.26069	1.25e-86
FMOD	3.26008	0.0112106
TIE1	3.25729	6.95e-07
LAMA4	3.2509	0.00190136
PSG7	3.24108	0.0232707
ABCC9	3.23819	0.000410984
NREP	3.22973	4.21e-51
CRLF1	3.22382	3.33e-111
ZFP42	3.22239	0.00164161
PNMA2	3.21735	0.0301882
NHSL2	3.21507	2.31e-08
ANO1	3.21058	3.11e-30
DIO2	3.20877	1.05e-27
GUCY1B1	3.20242	0.0372445
TRO	3.19851	0.00166771
MAB21L2	3.19659	1.61e-14
SLC24A3	3.19397	0.00166573
HS3ST3B1	3.1817	3.36e-95
GPC6	3.16713	0.000599755
KRT23	3.16472	2.39e-24
VCAM1	3.16363	0.00780524
MXRA5	3.16316	3.1e-13
PMP22	3.15249	3.18e-42
CSF1R	3.1522	5.02e-42
LAMC2	3.15111	0
TRPM3	3.1508	0.0878696
TMEM196	3.14565	0.0362366
ME3	3.14209	4.06e-21
CXCL2	3.14032	4.66e-18
CERKL	3.13757	1.54e-06
NHLRC1	3.13639	0.0929502
CDC42EP5	3.13368	2.71e-104
ACTBL2	3.12512	3.11e-16
TNFRSF19	3.12473	6.54e-16
GPSM3	3.08083	8.92e-26
PDGFB	3.07857	0
PMEPA1	3.07545	0
CHSY3	3.07358	8.59e-11
TAGLN	3.07178	0
CUBN	3.0715	0.00858945
PDCD1	3.07147	0.00732557
SHROOM4	3.0712	3.86e-05
CREB3L1	3.06947	3.17e-13
TMEM92	3.06247	2.66e-23
EML1	3.0581	1.65e-13
HIF3A	3.03748	1.43e-10
HSD17B14	3.03713	0.000377209
PTPRR	3.03604	6.5e-15
AQP1	3.0337	2.06e-133
CXCR5	3.02778	0.00291558
NPAS2	3.02755	8.08e-05
KPNA7	3.02254	5.36e-36
PLIN2	3.0146	7.51e-07
KCNJ2	3.01429	0.00324405
C10orf67	3.01051	2.18e-07
GAS7	3.00963	0.00191809
NAT2	3.00806	3.49e-05
CAPN14	3.00467	6.99e-07
CTSS	3.00327	0
MYEOV	2.99307	4.74e-42
TMEM156	2.98433	5.28e-54
ITGB6	2.97978	0
HBEGF	2.97837	0
MT2A	2.97185	0
CTNNA3	2.969	0.0555312
CYP24A1	2.96111	0
C6orf222	2.95788	2.2e-07
HHLA2	2.94448	2.77e-11
PRRT4	2.94133	2.31e-05
DRP2	2.93265	3.12e-06
BGN	2.92724	4.13e-102
WISP2	2.92685	1.55e-274
OSCAR	2.92372	3.43e-28
ADAM33	2.91449	0.0281691
KIRREL3	2.91105	5.28e-13
CPQ	2.907	5.15e-15
RFLNA	2.90401	0.0131258
LSAMP	2.90101	0.000688165
NID2	2.89866	9.69e-44
PLPPR4	2.88602	0.0308419
MICAL2	2.88584	4.74e-255
ADAMTS5	2.88132	0.0383971
GABRP	2.87742	5.65e-32
LIPC	2.87404	7.99e-06
OLFML2B	2.87055	1.96e-14
IL7R	2.86494	2.91e-15
ARSI	2.86474	4.95e-66
RDH10	2.85296	0
P4HA2	2.85092	0
DYNC1I1	2.84835	0.00888244
ADAM8	2.84745	0
CTRB2	2.84745	2.47e-28
KCTD12	2.84645	3.85e-169
CLDN14	2.84139	6.42e-08
FRMD3	2.83714	8.53e-14
MFGE8	2.83075	2.95e-238
TYROBP	2.82845	2.76e-48
SERPINA1	2.82104	1.66e-48
MEF2C	2.8178	6.89e-08
FST	2.81684	0
WFDC1	2.81403	1.03e-05
TMEM45A	2.81385	0
ADAMTS10	2.81376	1.62e-20
SPDEF	2.81272	0.038967
SRGN	2.81144	0
PDE1A	2.8077	0.0753938
RASGEF1B	2.80637	0.00363189
SPRY4	2.8013	1.22e-42
MMP11	2.79365	8.98e-62
PAPPA2	2.79236	4.53e-14
RGS18	2.79145	0.0777054
DNAJB5	2.79082	3.01e-44
DUSP4	2.78911	2.04e-05
DDIT4L	2.78779	0.00916361
TSHZ3	2.78116	5.47e-07
TGFB2	2.77626	0
ECSCR	2.77439	1.26e-17
MRAS	2.77313	1.19e-30
FFAR2	2.77097	8.04e-79
ST3GAL1	2.76684	2.06e-36
ZNF880	2.76147	0.000498534
SRPX	2.76089	1.06e-15
STYK1	2.75702	4.84e-51
KIRREL2	2.75432	8.92e-05
ADAMTS6	2.75325	5.86e-234
CXCL3	2.74953	1.85e-12
C8orf46	2.74399	8.31e-07
KDELR3	2.74034	7.13e-135
IGDCC4	2.73966	6.45e-09
PNPLA1	2.73906	0.0294288
EVA1A	2.73768	2.77e-37
ARHGAP31	2.73189	2.52e-37
SOX4	2.72461	0
SEMA7A	2.72133	0
WNT5B	2.72072	1.02e-164
CD40	2.71856	2.52e-276
CDH6	2.7178	3.15e-07
ENPP1	2.71713	4.3e-24
GOLGA8G	2.71634	0.00159478
PAPPA	2.71199	1.55e-259
CPED1	2.70194	4.6e-174
ARHGDIG	2.69971	1.77e-28
ID2	2.69604	5.34e-50
LRRN3	2.69516	5.65e-07
CCDC170	2.69277	0.0695128
KRT40	2.69244	0.015507
SCARF1	2.69156	2.31e-10
SMCO3	2.69085	0.000484907
MSI1	2.68949	5.74e-15
HLX	2.68691	0.000230729
PRKD1	2.681	1.29e-05
RHOBTB1	2.67902	1.06e-09
ZPLD1	2.67481	0.0552484
ANKRD1	2.67378	2.47e-245
DUSP5	2.66818	3.1e-171
MMP19	2.66411	1.3e-38
MAOA	2.65437	6.23e-63
C14orf37	2.64296	0.000129538
CTSH	2.6426	0
PLA2G4C	2.63653	7.39e-19
NKAIN4	2.63069	5.37e-30
TGFBI	2.62698	0
TEX48	2.62559	0.00436196
ROR1	2.62117	2.2e-10
SUN3	2.61165	3.13e-30
CAMK1G	2.60224	1.53e-15
IL12RB1	2.59838	1.23e-13
IL32	2.59517	0
BIRC3	2.593	0
AMZ1	2.59253	3.25e-167
NEU4	2.58752	3.05e-06
CTRB1	2.58617	3.31e-12
ARHGAP20	2.58011	0.0240039
PTX3	2.57998	2.49e-06
PSG6	2.57887	0.0258759
GAB3	2.57292	0.00335104
RASD2	2.56409	0.000687208
KBTBD11	2.56167	0.0597903
SYT11	2.55844	1.36e-17
FFAR1	2.55281	0.0158827
FBXO32	2.55049	0
PLCXD2	2.54972	4.45e-42
ZNF583	2.54798	3.39e-61
GLP2R	2.54407	5.35e-05
ANKRD44	2.54109	0.00642274
SEMA6D	2.5384	2.55e-09
CLCF1	2.53354	1.05e-56
ETV4	2.53344	4.82e-79
NOTCH4	2.5295	1.4e-11
AXL	2.52361	0
MAFF	2.52285	8.85e-122
CPM	2.52075	0.000112473
PDLIM4	2.51729	0
NFKBIE	2.51573	4.16e-253
SVEP1	2.51554	0.000532025
RBM23	2.51542	1.95e-11
EDN2	2.51514	0.00174086
FGF12	2.51478	0.0316827
PXDN	2.5124	2.8e-163
IL6	2.50725	5.57e-164
RASGRF1	2.5069	5.76e-52
FCRLB	2.50644	7.97e-05
CXCL11	2.50578	1.11e-07
XDH	2.50089	1.16e-107
FSTL1	2.49876	0
ETS1	2.49759	5.85e-265
S100A8	2.49668	0.000447876
LDB2	2.49621	0.0535551
C1QTNF1	2.49521	3.66e-61
FAM167A	2.49176	5.81e-11
NTRK1	2.47327	0.0941949
ANKRD34B	2.45857	0.00641542
PLVAP	2.45086	0.0179399
RAB33A	2.44963	2.91e-13
TMEM171	2.44349	2.6e-76
IL34	2.44315	2.31e-125
PDZK1IP1	2.44162	5.5e-42
HYAL4	2.43792	0.0172833
ALDH1A2	2.43743	0.00202588
SH3RF3	2.43543	1.97e-07
A2M	2.42219	0.00242896
MYOCD	2.42071	0.0275799
HSPB7	2.41752	7.1e-24
ACTG2	2.41483	1.7e-06
FSTL3	2.41292	0
ITGA1	2.4117	1.79e-77
CASQ2	2.41079	0.0710406
TMCC3	2.40564	3.3e-174
SLC2A10	2.40503	1.03e-34
AZIN2	2.40476	3.74e-34
APCDD1L	2.39112	2.72e-131
GJB2	2.38827	2.42e-89
ASPHD1	2.38627	0.000160066
ZNF350	2.38047	0.0570631
PSG9	2.37476	0.0258738
HTR1D	2.37054	4.08e-54
BMP2	2.37015	4.34e-59
PTGIS	2.36933	0.00581111
MAGEA8	2.36092	2.18e-05
MMD	2.35769	2.53e-163
SPHK1	2.35404	1.62e-138
FAM178B	2.35265	0.00855947
ETV5	2.35256	1.03e-72
AKR1C1	2.35081	9.72e-06
NEURL3	2.34972	8.1e-14
STX11	2.34242	1.49e-10
PTPRN	2.33714	0.0856368
ULBP2	2.3368	2.92e-27
GBP4	2.33229	2.14e-162
ECM1	2.33021	8.1e-195
CACNB4	2.32662	3.18e-35
SELENOM	2.32595	4.44e-253
TNFAIP3	2.32402	0
GPR68	2.32304	7.79e-166
CD52	2.32177	6.14e-08
SLC31A2	2.3154	7.73e-16
ADAMTS7	2.31505	7.3e-30
GLIPR1	2.31315	1.2e-72
CDKN1A	2.3111	0
PPP1R14C	2.31051	1.91e-38
ETV3L	2.31005	7.24e-05
TRIML2	2.30998	1.64e-67
GOLGA8F	2.30756	0.0149226
IL3	2.30122	0.016367
PSG4	2.30053	1.28e-08
NCCRP1	2.29212	1.56e-34
SLC38A3	2.29005	0.0028029
NFKBIA	2.28912	0
SLC1A1	2.28406	2.62e-06
GGT5	2.28228	9.6e-06
KCND2	2.27879	0.0328445
SAA2	2.27784	2.83e-32
TNFRSF12A	2.27652	0
LAMA3	2.27262	0
PIM1	2.26655	2.13e-299
LAMB3	2.26093	0
ADAMTS4	2.26065	7.16e-98
EDN1	2.26029	4.77e-60
DNER	2.25617	0.0253585
CORO2B	2.25507	0.0123298
C10orf55	2.25035	3.32e-24
TGM2	2.2502	6.52e-286
CACNG6	2.24981	5.63e-05
LIF	2.24924	2.74e-157
CREB5	2.24825	4.72e-28
ETNK2	2.24736	8.3e-29
S100A9	2.24494	3.08e-16
JAKMIP2	2.24393	0.0120278
IL16	2.2417	0.0428902
CLEC11A	2.241	1.75e-25
SNTB1	2.23679	1.13e-06
HHAT	2.23641	6.66e-123
TAGLN3	2.2335	8.55e-10
SYTL3	2.22895	1.8e-103
NPTX1	2.22616	3.38e-289
EBI3	2.22382	1.21e-99
GPR137B	2.22096	2.17e-29
GPR176	2.22046	0
TINCR	2.21692	3.25e-76
EMP1	2.21643	0
SAA1	2.21594	1.68e-137
SPOCK3	2.21465	1.96e-27
VSNL1	2.21369	0
EGR4	2.20531	0.0272881
PKIB	2.20439	3.68e-18
SPOCD1	2.20038	1.26e-14
DMD	2.19914	0.00627442
FGFR1	2.19811	8.21e-31
COL5A2	2.19759	0
CDK5R2	2.19533	0.0257644
FOLR3	2.19228	7.04e-07
LMOD1	2.19217	0.000442439
LURAP1L	2.19163	4.63e-16
EHF	2.18871	5.38e-248
FAM214B	2.18534	1.44e-113
WIPI1	2.18472	4.06e-124
NLRP10	2.1847	3.5e-09
HAPLN3	2.17334	6.71e-39
SPINK2	2.1718	0.0140079
MMP7	2.17155	8.06e-35
SHISAL2A	2.16498	0.00376139
CPZ	2.16303	0.0238889
ENKUR	2.15963	5.52e-18
C7orf57	2.15924	0.0056854
MYPN	2.15892	0.00329921
SIRPB2	2.15869	0.0336683
CYP27A1	2.15707	4.81e-10
TMEM154	2.15674	3.15e-170
HPCAL4	2.15539	1.27e-10
EMP3	2.1552	2.29e-157
NKX6-1	2.15479	0.00127494
CILP2	2.15229	5.66e-17
GPM6B	2.15011	0.00261663
CHN1	2.1474	2.08e-62
AXIN2	2.14553	0.0344468
WFDC10B	2.14017	0.0202602
DHRS3	2.13657	7.42e-262
LBH	2.13467	4.34e-162
CATSPER1	2.13167	1.32e-27
NECTIN3	2.13073	2.55e-35
MDFIC	2.12862	8.66e-33
UPP1	2.12734	3.83e-286
CMTM3	2.12721	3.42e-43
SKIL	2.12663	0
NIPAL4	2.1265	0.023516
GALNT5	2.12461	1.19e-221
KLHDC7B	2.12296	3.2e-51
ITGA5	2.1228	0
VGLL3	2.1217	0
SDCBP2	2.12146	1.39e-26
MMP14	2.11935	0
ENOX1	2.1175	1.26e-05
IGFBP1	2.11506	0.00202374
PTGIR	2.10964	5.05e-16
C11orf91	2.10845	0.04263
FRMD6	2.10756	0
ST3GAL5	2.10498	3.25e-10
RNF152	2.10472	3.19e-71
CTXN1	2.10338	6.83e-09
PTPRE	2.10321	8.12e-55
SAA4	2.1022	0.0441813
ROBO3	2.10216	6.28e-09
RBM24	2.10124	1.36e-46
SLC5A10	2.1001	1.33e-05
DPEP2	2.09984	3.27e-11
FGF1	2.09485	1.37e-125
SHISA4	2.09347	9.26e-20
C1orf61	2.09262	7.49e-17
DPF3	2.08676	9.99e-05
GPX7	2.08611	7.11e-11
SLC1A4	2.08409	1.85e-58
ADAMTS1	2.08375	3.1e-143
KCTD11	2.08169	5.2e-105
PAH	2.07962	0.086968
PDE7B	2.07615	0.0989372
ASPN	2.06998	0.0101667
WIPF1	2.06547	1.03e-24
SLC6A12	2.06489	0.00531033
GEM	2.0631	1.07e-15
VASH2	2.05972	7.65e-15
SPI1	2.05851	2.49e-11
ALDH1L1	2.05731	0.00125769
DCHS1	2.05536	5.55e-06
PIK3IP1	2.05117	1.77e-215
INO80C	2.05082	2.05e-52
KRT39	2.04885	0.0251487
CD274	2.04557	1.05e-29
UGCG	2.04391	0
DAPP1	2.04237	3.29e-162
TMEM130	2.04175	2.9e-15
LPXN	2.04074	2.78e-27
RELB	2.03897	2.47e-148
PTPRN2	2.03789	9.77e-31
SPARC	2.03602	0
MARCKSL1	2.0358	9.23e-280
SHANK1	2.03418	0.000102031
MYL3	2.03094	0.0742202
IRAK2	2.02813	7.87e-72
SERPINB8	2.02733	1.34e-53
HSD17B2	2.02636	0.0159023
SMOX	2.02217	2.08e-14
JHY	2.0218	0.0377736
COL24A1	2.01768	0.0240213
TPM1	2.01746	0
MARCO	2.01668	1.31e-10
SPRED3	2.01616	0.0221517
COLEC10	2.01419	1.79e-05
TNC	2.014	0
FHL1	2.0122	4.07e-13
NEURL1B	2.00953	6.76e-64
KCNS1	2.00852	0.000808744
B3GNT7	2.00807	1.52e-193
TMEM71	2.00578	0.00766314
FEM1A	2.00285	0.0711541
KCNH7	1.99965	0.0157859
MYL2	1.9964	9.93e-05
ALKAL2	1.99558	0.00024149
EPHA4	1.99487	2.85e-18
ADAMTS3	1.99089	4.08e-06
ABCA1	1.99089	0
ZNF365	1.98947	1.41e-79
TBX3	1.9874	8.4e-46
TYMP	1.98675	1.15e-46
EPGN	1.98562	0.0158721
YPEL2	1.98415	3.55e-44
ALPL	1.98173	0.0404398
IFI27	1.97963	1.72e-242
PRDM1	1.97817	1.25e-28
TSPAN2	1.97745	4.52e-08
LRRN1	1.97692	1.68e-09
PEA15	1.97359	0
SLC26A9	1.972	2.04e-41
PORCN	1.97183	5.25e-184
SAMD14	1.97166	1.23e-07
DKK3	1.97092	8.38e-134
CTSK	1.969	3.82e-56
SLC39A13	1.96739	2.06e-101
DAPK2	1.96691	6.77e-05
AKR1B15	1.96684	1.89e-24
TP53INP2	1.96681	3.18e-103
MBL2	1.96614	0.0452871
SPX	1.96607	3.3e-11
VEGFC	1.96597	9.12e-144
DLC1	1.96576	2.41e-68
AIF1	1.96473	0.0558502
LXN	1.96336	7.31e-05
NDRG1	1.96258	3.76e-229
AANAT	1.96071	0.00855676
KLF12	1.95688	2.38e-20
CLIC3	1.94743	7.16e-48
OLFML3	1.94659	2.28e-16
MBOAT2	1.94589	0
RFX8	1.94421	0.0637385
HLA-DQA1	1.9399	8.59e-97
DISC1	1.9322	2.68e-06
REM2	1.92866	0.000384718
ANGPTL4	1.92372	1.86e-10
PAG1	1.92293	4.67e-15
SERTAD1	1.92171	6.75e-104
DNAJB9	1.92023	6.6e-231
PDE4C	1.91785	9.11e-14
C18orf32	1.91702	0.000436748
CFH	1.91573	6.7e-21
ELK3	1.91529	2e-242
MAB21L3	1.91478	0.000245691
TNFRSF8	1.91052	0.0189442
PDPN	1.91006	9.96e-136
KLK3	1.91	0.0681352
BCL6B	1.90908	5.44e-07
KRT86	1.90401	8.72e-13
ATP1B1	1.90262	0
IL20	1.90033	0.0674555
MEX3B	1.90023	2.43e-15
DACT3	1.9	0.0223008
TMEM159	1.89732	2.77e-181
RABAC1	1.89657	2.19e-104
CD55	1.89415	0
RAB42	1.89312	3.37e-78
ALDH1A3	1.89295	0
RCAN1	1.89141	4.17e-102
MITF	1.89105	3.74e-38
NUAK1	1.8883	4.04e-192
SLC13A5	1.88818	9.85e-10
NRIP3	1.88803	2.07e-231
PODNL1	1.88796	8.13e-07
GYPC	1.88777	7.31e-51
POU2F2	1.88692	1.46e-06
HTR2B	1.88443	0.00234544
OSM	1.87965	2.73e-09
LCP1	1.87558	1.49e-117
PLEKHG1	1.87417	1.36e-07
DSEL	1.87181	1.91e-09
RAD51AP2	1.86868	1.46e-12
CTSO	1.86282	5.28e-21
PRR16	1.8628	3.97e-12
OLFM2	1.8609	1.81e-31
TAGAP	1.85776	0.0031702
H1FOO	1.85725	1.05e-09
ETV2	1.85715	0.00593053
HMOX1	1.85696	5.33e-56
INHA	1.85495	1.2e-06
GPRC5A	1.85485	0
NPR3	1.8524	1.51e-05
MAMDC2	1.85017	5.29e-42
BAMBI	1.8446	0.000254736
SLC45A1	1.83765	0.017236
CNGB1	1.83696	1.1e-11
IL2RB	1.83618	0.0339472
GSDME	1.83588	3.51e-182
DNM3	1.83371	3.04e-80
CRYAB	1.83177	1.57e-31
IRF6	1.8308	0
LACTB	1.83058	4.93e-82
ADGRE1	1.83054	2.7e-51
MCRIP1	1.82984	7.37e-13
THEMIS2	1.82902	2.2e-83
MEIS3	1.8274	8.59e-93
ERRFI1	1.82619	0
ANG	1.82523	0.0062568
TUBB2B	1.82456	1.33e-27
S1PR2	1.82423	1.64e-23
ACTA2	1.81721	1.14e-13
QPCT	1.8167	2.13e-286
SOD2	1.81448	0
OTUD1	1.81145	1.18e-129
TMEM95	1.8081	0.00674194
NTNG2	1.805	0.045939
RNF222	1.80448	0.00248851
TMEM150B	1.80394	6.09e-15
ISG20	1.8032	2.2e-29
MT1F	1.80262	2.46e-20
VASN	1.80257	5.03e-132
TLR1	1.80147	4.89e-41
ESAM	1.80074	6.44e-10
EVA1C	1.79989	0.0360771
SOCS2	1.79711	1.05e-71
INA	1.79668	0.0538853
BDKRB1	1.78957	6.97e-10
AEBP1	1.78925	3.31e-157
BOK	1.7884	1.88e-81
FERMT1	1.78622	0
KMO	1.78411	1.06e-26
FLRT2	1.78347	3.49e-77
CYR61	1.77909	2.9e-225
CYP4F11	1.77883	7.79e-54
CIDEA	1.77561	9.14e-05
DUSP6	1.77437	3.45e-63
PELI2	1.77336	0.000133537
MRPS24	1.77226	1.79e-11
EFNB1	1.77042	1.42e-108
PILRA	1.77021	1.37e-05
AREG	1.76767	2.56e-07
CAVIN4	1.76753	9.47e-05
C1orf74	1.76345	1.77e-291
SH2D2A	1.76323	1.5e-19
NCALD	1.75947	7.02e-05
PTPRM	1.75752	2.63e-35
COL4A1	1.75571	1.22e-146
MT1M	1.75487	2.89e-09
EIF5A2	1.7523	2.45e-47
RRAS	1.75099	6.06e-75
C1orf54	1.74605	0.000751832
ISLR	1.74426	9.75e-122
SLC24A4	1.73841	4.61e-22
GOLT1A	1.73691	2.13e-05
GABARAPL1	1.73672	3.93e-150
SEZ6L2	1.73569	0.000115635
FGD5	1.73539	0.0697011
FAM181B	1.73481	1.5e-71
PLPPR2	1.73338	9.29e-18
RAB32	1.72898	4.08e-108
NCS1	1.72873	4.55e-202
MMP2	1.72709	0
PRKG1	1.7245	8.28e-09
RBMS3	1.72272	5.29e-40
GLRX	1.72221	1.35e-19
CACNA2D3	1.71978	0.000205109
SPATA18	1.71862	2.54e-07
CXCL16	1.71799	4.89e-100
MAP3K8	1.71686	8.22e-32
ZBED2	1.71465	6.3e-132
ARG2	1.7132	7.91e-08
C4BPB	1.71098	1.89e-74
EREG	1.71049	4.22e-33
ACSL6	1.71011	1.17e-12
COL4A2	1.70901	5.83e-91
FZD8	1.70869	1.04e-05
ERVV-1	1.70843	0.0453037
TAC3	1.70785	0.0936594
HMCN1	1.70561	4.23e-10
NCR1	1.70354	0.0461929
IGSF11	1.7016	0.0898781
MDS2	1.70087	0.083586
ABLIM3	1.69908	7.14e-73
CD34	1.69886	0.00292281
PXDC1	1.69503	6.15e-71
BCAR3	1.68998	1.71e-210
CPAMD8	1.68897	4.38e-11
LHX5	1.68871	6.02e-18
PLEK2	1.68758	6.56e-109
TRAF3IP3	1.68567	0
GKN1	1.68013	0.0525334
GPR83	1.67872	0.0872127
STOML1	1.6762	2.81e-40
PEAR1	1.67473	4.21e-18
SMIM29	1.67466	2.85e-37
KCNJ15	1.6736	1.33e-82
DRAM1	1.67334	2.34e-95
NKX3-1	1.67299	5.48e-23
GATA3	1.6726	6.04e-15
ZNF469	1.6678	7.33e-12
MTSS1	1.66653	8.18e-193
KIF12	1.66642	0.0261012
SDS	1.66387	0.0178243
JPH3	1.66257	4.93e-07
CHRNA7	1.66247	0.0543845
BST1	1.6588	0.00318343
DUSP2	1.65673	8.85e-28
KLRD1	1.65431	0.000520485
PAMR1	1.65404	4.51e-33
TMEM121	1.65387	0.0123063
MYL12A	1.65359	2.14e-280
EPHB3	1.65308	1.51e-08
PDE2A	1.65166	0.0426609
NLRP2	1.6481	4.27e-07
TMSB10	1.64732	0
SMIM17	1.64675	0.0952517
SLC7A7	1.64455	3.53e-64
SH3BGRL3	1.64308	2.09e-135
SQOR	1.64273	5.18e-76
THSD7A	1.64079	0.0219158
TGFB1I1	1.64065	3.64e-44
SPINK4	1.64057	0.00347005
LIMD2	1.63945	1.17e-27
PRSS23	1.63843	0
NFKBID	1.63757	4.03e-09
DIP2C	1.63565	4.71e-09
BATF3	1.63515	0.0699025
GBP7	1.63513	0.0718538
PTAFR	1.63149	4.76e-164
OCIAD2	1.63133	2.65e-105
BPGM	1.63078	9.76e-93
EFEMP2	1.62977	5.16e-153
DUSP10	1.62628	2.51e-37
RNF19B	1.62463	4.07e-248
OVOL1	1.62429	2.93e-64
GBP3	1.62301	8.41e-122
SLC22A4	1.61872	6.44e-12
RFLNB	1.61865	7.33e-168
PDLIM3	1.61537	0.0291326
SSPN	1.61328	1.75e-07
DCBLD1	1.61131	2.62e-180
COL5A1	1.60897	1.97e-197
PRDM16	1.60856	8.95e-06
C4orf48	1.60818	3.07e-26
WFDC3	1.60755	3.19e-09
CSPG4	1.60654	1.92e-102
AVPR2	1.60611	1.11e-08
KCND3	1.60575	0.0385903
FHL2	1.60533	1.08e-102
MMP20	1.60475	0.0393544
RND3	1.60294	1.78e-252
LIMS2	1.60061	2.59e-35
SCN1B	1.60024	1.26e-18
MAGEA3	1.59961	0.0655753
CSGALNACT1	1.59741	5.05e-09
ARRB1	1.59535	1.91e-07
GPR87	1.59052	5.03e-86
HSPB8	1.58901	1.51e-58
IL21R	1.58793	0.0379152
SCARF2	1.5879	2.02e-27
LARP6	1.58551	5.59e-64
RET	1.58506	7.7e-16
KLHL35	1.58424	3.27e-09
MYOZ1	1.58257	2.79e-15
GCKR	1.58216	2.32e-05
TBC1D19	1.58079	1.37e-19
FBLIM1	1.57998	2.25e-137
DDR2	1.57885	4.16e-59
FAM131B	1.57881	0.0395755
ACKR2	1.57644	0.00274924
YPEL5	1.5755	8.97e-185
ACE2	1.57534	1.39e-16
RASD1	1.57511	4.82e-12
ZBP1	1.57507	0.0577982
AMPD3	1.57504	2.22e-40
PTGER1	1.57394	2.88e-10
CDH5	1.57365	0.000763049
LCK	1.57227	6.27e-176
HLA-DOB	1.56651	6.02e-08
MXD1	1.5665	2.21e-47
F2RL3	1.56612	4.67e-15
MICALCL	1.566	3.9e-11
CYLD	1.56509	3.93e-70
C1orf21	1.56428	6.53e-09
QSOX1	1.5642	0
MYO15A	1.5612	5.81e-05
COL12A1	1.55974	2.12e-171
CLDN9	1.55902	3.85e-36
ACTG1	1.5589	1.41e-288
C1orf228	1.55702	0.00588769
SULT2B1	1.5561	1.44e-21
BCL10	1.55269	6.93e-162
TMTC1	1.55089	2.53e-10
MYADM	1.54857	7.69e-38
TINAGL1	1.54829	0
CHRDL2	1.54752	0.0270442
UPK1B	1.54553	1.26e-177
KCTD4	1.54552	0.0335342
OLFM4	1.54261	1.23e-300
SPOCK2	1.54232	1.76e-152
CDHR1	1.54013	0.053882
SLC7A8	1.53768	0.0120949
IVNS1ABP	1.53446	0
LDHAL6B	1.53205	0.0213819
SLC26A2	1.53122	4.21e-166
PTTG1IP	1.53098	0
CYP4F3	1.52868	6.41e-18
TNFRSF21	1.52796	1.17e-279
HIVEP3	1.52698	0.00254779
PTPRJ	1.52678	2.84e-31
TMEM217	1.52655	0.00474159
KIAA1024	1.52644	1.07e-11
TPM4	1.52283	0
ADAMTS14	1.52219	0.034858
IRS2	1.52095	1.25e-31
PROX1	1.52072	7.73e-06
WNT6	1.51948	7.59e-09
CNTN2	1.518	0.0205929
ITGB7	1.51716	4.28e-45
C18orf25	1.51666	8.09e-267
PLD4	1.51495	0.0236186
ATP9A	1.51405	1.66e-88
MYL9	1.51023	2.44e-43
NDRG2	1.50451	5.46e-19
IL27	1.50374	0.0467652
SH3BGR	1.50301	5.61e-07
JAZF1	1.50251	1.34e-05
PHLDB2	1.50248	0
KRT16	1.50089	2.34e-75
CCND1	1.50062	0
MFAP2	1.50003	3.34e-118
ACKR3	1.49996	4.69e-27
IQCG	1.49814	8.55e-61
ENC1	1.49737	6.9e-76
MSANTD3	1.49676	6e-78
MMP8	1.496	0.0287361
FOSL1	1.49516	1.02e-51
OSBPL6	1.49346	0.0210963
PLCD1	1.49239	3.68e-51
STAT5A	1.49065	1.47e-43
TMEM86A	1.48994	0.00151287
B3GNT9	1.48911	2.37e-26
COL6A1	1.48551	1.96e-14
ATP1A2	1.48367	0.0940337
CD63	1.4836	3.49e-243
CDH15	1.48279	0.0413151
FAM89B	1.48199	1.96e-22
PHLDA2	1.47969	1.54e-22
ARHGEF40	1.47967	1.96e-89
LOXL4	1.47796	6.73e-231
NKPD1	1.47772	6.8e-06
GRHL3	1.47744	2.9e-09
KHDRBS3	1.47703	4.59e-05
MMP17	1.47654	6.73e-13
CTHRC1	1.4764	8.89e-95
SRPX2	1.47578	1.79e-60
ZBTB20	1.4731	4.44e-38
HPCA	1.47286	0.0695245
NPC2	1.4715	0
B4GALT1	1.47098	7.61e-38
TRIB1	1.46992	4.58e-33
FGFBP1	1.46779	0
IL20RB	1.46731	4.36e-33
SLC35G2	1.46663	2.74e-22
FAM110C	1.46657	1e-24
UBE2D1	1.46622	6.4e-119
CDK5R1	1.46388	6.14e-20
EVA1B	1.46216	4.92e-28
WDR54	1.46154	4.16e-93
TLR2	1.46154	2.74e-39
ABHD4	1.46125	3.6e-134
TNFAIP2	1.46109	7.22e-302
SAT1	1.46105	1.32e-197
LINGO2	1.45885	0.0449348
DUSP7	1.45582	7.28e-57
CYP4F2	1.44932	0.0757795
APBB1	1.4485	9.67e-06
FAT4	1.44751	3.55e-29
TSPAN5	1.44572	1.19e-108
ADRA1B	1.44468	0.0031136
P4HA3	1.44246	0.00455115
CSGALNACT2	1.44133	4.89e-38
CLDN12	1.44094	2.32e-94
USP44	1.44041	0.0180966
CIB2	1.44018	8.14e-10
AK1	1.43997	1.14e-22
C5AR2	1.43869	0.00116422
FKBP1B	1.43836	0.00083844
GDF15	1.43729	2.52e-55
TGM5	1.4356	0.0387778
SYTL2	1.43526	1.7e-16
FKBP7	1.43334	6.24e-05
GUCY1A2	1.43312	0.0916959
DIRAS1	1.43136	4.34e-08
RAB8B	1.43071	1.47e-93
SPAG4	1.42861	6.47e-06
TGFA	1.42815	1.08e-227
HLA-G	1.4266	6.31e-38
TMEM211	1.4262	0.0337793
EPDR1	1.42608	7.84e-12
PRCP	1.42354	9.26e-200
FGD2	1.423	2.43e-07
CYB561A3	1.42278	1.19e-113
TLR6	1.4224	2e-28
TNFAIP1	1.42209	1.14e-156
AKAP12	1.41749	4.12e-19
BBC3	1.41709	4.92e-23
CHST15	1.41677	8.89e-98
TWF2	1.41535	4.01e-23
TNFSF4	1.41449	0.00187529
SLCO2A1	1.41371	0.000132373
IDS	1.4118	3.2e-85
SNAI1	1.4106	2.1e-11
GRK5	1.40904	0.00880932
PTN	1.40814	0.0655753
NRXN2	1.40665	0.00034301
MB21D2	1.40587	2.39e-94
CD163L1	1.40319	0.000487526
SNPH	1.40273	0.000215057
PTGER4	1.40213	0.00279234
IFFO1	1.40184	1.65e-09
SYN1	1.4008	0.0531618
DAD1	1.40076	1.39e-115
SAMD11	1.39976	1.96e-08
MAP1LC3B	1.39915	1.77e-20
TMEM40	1.3973	2.56e-32
ITGB1	1.39634	0
NES	1.3944	1.32e-10
CYS1	1.39426	0.0231306
HSF2BP	1.39302	2.47e-17
IFNGR2	1.39205	1.05e-122
MAGED2	1.3916	4.95e-123
LIPG	1.39124	4.01e-53
PADI3	1.39015	0
KCNK2	1.39006	2.35e-05
CDC42EP3	1.38876	1.97e-235
MEX3A	1.3868	5.4e-21
CDA	1.38669	6.26e-76
GP6	1.38611	0.0950835
CD82	1.38487	8.45e-67
MT1E	1.38476	4.65e-185
PPP2R5B	1.3842	1.93e-28
ACTA1	1.38133	0.00898474
BVES	1.38007	1.95e-38
CAV1	1.37985	0
NFKBIZ	1.37939	4.76e-90
NT5E	1.37599	9e-258
CDH2	1.37468	1.45e-12
GRASP	1.37462	0.0124254
MGARP	1.37414	1.41e-09
TTC9	1.37339	1.51e-130
PHYH	1.37097	0.000766845
TMEM51	1.36986	6.62e-61
MANBA	1.36981	1.69e-159
KATNAL1	1.36926	2.75e-175
FNDC11	1.36896	0.00280092
TACSTD2	1.36843	0
SLC22A1	1.36798	0.0703251
ABCA5	1.366	1.18e-40
FMNL3	1.366	2.01e-88
KLHL24	1.36544	3.58e-128
SH3KBP1	1.36508	0.00402319
GIP	1.36474	9.57e-13
FUT8	1.3641	1.3e-263
SCD5	1.36384	6.57e-208
ANKLE2	1.36332	4.51e-269
LGMN	1.3623	7.82e-177
GADD45A	1.36033	8.89e-102
ITGAV	1.36024	0
IL31RA	1.35618	1.08e-13
PLK3	1.35564	1.05e-41
POMGNT1	1.35558	1.96e-128
UTS2	1.352	3.32e-05
OAF	1.35155	1.01e-155
C12orf75	1.35117	1.69e-132
NPC1L1	1.35008	0.000636594
HSH2D	1.34947	1.51e-06
B3GALT2	1.34837	0.00458035
COL8A2	1.34602	1.91e-88
BTD	1.34493	1.39e-19
MFSD2A	1.34469	2.01e-10
SDC4	1.3444	0
TRPM4	1.34175	1.83e-64
CD9	1.34066	0
LGALS1	1.33998	1.93e-265
CAV2	1.33923	0
RNF122	1.33883	9.6e-08
ARHGAP40	1.33787	3.15e-06
CALD1	1.33417	1.31e-156
GXYLT2	1.33282	8.8e-17
HSPA13	1.33125	1.67e-100
TRHDE	1.33123	2.88e-16
TTYH1	1.32931	1.51e-07
UBL3	1.32871	1.86e-186
VSTM2L	1.32822	8.33e-10
TRPC6	1.32721	3.22e-07
SLC38A2	1.32642	0
BARX1	1.32599	1.47e-152
ARC	1.32374	0.0674259
IGFBP4	1.32349	1.74e-111
CALU	1.32314	7.57e-297
DHRSX	1.32305	4.87e-22
CLCN4	1.32297	1.43e-18
MTAP	1.32254	2.95e-133
EHD3	1.32249	2.56e-19
TGFB1	1.32214	1.04e-53
APOBEC3B	1.32032	1.92e-13
CCL26	1.32025	0.0425004
GALNT10	1.32011	3.88e-133
C3orf52	1.32007	1.65e-35
MIEF2	1.31904	2.33e-40
CCDC68	1.31807	4.08e-33
IFI27L2	1.31519	1.18e-24
LIPH	1.31436	1.45e-120
CYB5R1	1.31401	1.36e-51
TICAM1	1.31267	1.63e-24
ITGB2	1.31112	3.86e-107
NEK7	1.31069	1.4e-196
SLC37A1	1.31045	9.34e-25
PKNOX2	1.30876	0.0209256
CAB39	1.30856	9.12e-191
SELENOW	1.30746	8.07e-69
PCBP3	1.30479	6.63e-08
POLD4	1.3037	1.18e-12
DHRS7	1.30362	3.6e-51
CSRNP1	1.30346	1.76e-43
PIEZO2	1.30294	0.0612048
PDE6G	1.30196	1.79e-19
NRP1	1.30185	9.36e-22
RALGPS2	1.30149	4.73e-69
CSDC2	1.30133	1.84e-42
ABTB2	1.29971	3.55e-35
MLC1	1.29939	0.0564683
CDH13	1.29717	6.19e-106
CHIC2	1.29688	4.43e-33
TAP1	1.29582	1.21e-237
ZC3H12A	1.29467	3.98e-134
CD86	1.29228	0.02632
SSC4D	1.29175	1.21e-76
CEBPB	1.29115	7.93e-45
ABI3BP	1.28835	4.22e-09
GCH1	1.28817	1.12e-41
SLC44A4	1.28803	2.22e-82
FGR	1.28727	0.00359225
ANOS1	1.28719	4.28e-35
PNRC1	1.28662	8.73e-86
ZP3	1.28446	4.08e-63
CYBA	1.28304	4.07e-86
CRIP2	1.28294	3.56e-59
CA12	1.28167	0.00153333
SLC28A3	1.28	5.15e-11
KRT7	1.27885	2.94e-296
PSORS1C1	1.27846	0.0500837
TES	1.27843	1.16e-222
TNFAIP8L3	1.27758	7.94e-07
CHPF	1.27661	6.01e-93
DCBLD2	1.27548	5.8e-226
LRRC49	1.27542	7.79e-21
CHST11	1.27531	7.79e-198
RGS9	1.2733	0.0420756
ADAM28	1.27326	1.13e-12
VAMP5	1.27319	4.91e-13
KCNK15	1.2731	0.0472523
ARF4	1.27264	4.43e-180
SLC37A2	1.27131	3.45e-101
MANF	1.26863	2.76e-124
TUB	1.26717	0.0790717
CLIP3	1.26588	0.00170654
EFHD2	1.26581	3.58e-127
ZFP28	1.26547	1.07e-21
CD83	1.26519	7.33e-29
MXRA7	1.26295	5.21e-106
PSMB10	1.26164	4.95e-29
ARL6IP5	1.26065	8.6e-136
MYMX	1.25998	3.2e-05
TP53I11	1.25785	1.6e-06
MYO16	1.25701	0.0393805
SMAD7	1.25687	1.11e-107
ID3	1.25384	2.37e-78
N4BP3	1.25381	3.22e-17
MSRB3	1.24939	2.17e-15
EOGT	1.24883	6.35e-32
TRAM1	1.24707	1.3e-233
ID4	1.24624	0.000811089
ACTB	1.24564	0
FYB1	1.24523	0.000393724
SNAP23	1.24433	7.24e-79
PRSS50	1.24421	0.000155493
MAGI2	1.24363	0.0082305
C6orf15	1.24321	1.56e-16
TRIM16L	1.23957	1.4e-91
PAPSS2	1.23938	2.98e-23
RIPK3	1.23881	0.0893279
ZMAT3	1.23797	2.4e-58
TNFRSF10B	1.23592	8.63e-124
COL27A1	1.23034	7.04e-28
ANO3	1.23016	8.61e-16
ANXA3	1.23002	7.13e-151
B3GALT4	1.22575	1.14e-20
SOX30	1.22473	4.21e-10
RTN2	1.22412	1.1e-07
RBMS2	1.2239	2.04e-104
PARVA	1.22324	5.65e-66
COTL1	1.22313	1.79e-151
PFKP	1.2223	3.8e-103
INHBE	1.22224	2.09e-14
CDC42EP2	1.22216	2.75e-22
RCN3	1.22188	5.14e-125
ITIH5	1.22155	0.0225254
CLIC4	1.22091	3.28e-236
MDGA1	1.22088	0.0762021
SDR16C5	1.22036	5.69e-33
LGALS4	1.2198	0.00121148
GOLT1B	1.21941	1.01e-113
PGC	1.21928	0.000896447
ERO1B	1.21908	4.14e-30
MAG	1.21893	1.3e-22
BEST4	1.21681	0.00012622
CLIP4	1.21528	1.93e-113
TMEM14C	1.21434	1.47e-122
PCBP4	1.21353	3.84e-19
GMIP	1.21195	1.22e-16
AIPL1	1.21157	0.0586472
ZFYVE1	1.21155	2.19e-23
GALNT3	1.2112	3.71e-188
KLF6	1.21041	4.71e-53
GATA6	1.20895	1.01e-09
LRRC3	1.20888	0.00937617
HEBP1	1.20885	1.44e-14
CLDN4	1.20877	4.65e-212
ARNTL2	1.20876	3.06e-179
TMBIM1	1.20831	1.85e-255
SMPD1	1.2082	2.46e-07
KCNN1	1.20769	0.00342371
SLC44A2	1.20542	2.34e-141
SFXN3	1.20538	4.26e-73
LAMA2	1.20417	1.73e-12
PDGFRL	1.20056	0.00723549
POTEF	1.19979	0.0888561
VDR	1.1995	1.26e-51
STK17B	1.19708	1.78e-152
PVR	1.19706	5.78e-97
TPST2	1.19485	1.22e-40
PLSCR4	1.19315	2.63e-05
PIK3CD	1.19246	1.52e-26
CFAP57	1.19208	2.77e-06
DYNLT3	1.19168	3.37e-24
C14orf28	1.19129	1.13e-15
TIPARP	1.19	1.98e-124
CTGF	1.18904	1.13e-120
FAM174A	1.18763	1.14e-08
GLT8D2	1.18758	0.00102616
TMC7	1.18556	4.68e-18
PTHLH	1.18524	5.12e-76
PNP	1.18483	1.52e-85
FHL3	1.18334	4.86e-20
CDKN1C	1.18296	0.0477759
TSPAN31	1.18273	7.99e-30
IL27RA	1.18222	6e-37
SERPINA5	1.1816	0.0019457
BRF2	1.17974	3.69e-13
IL17RD	1.1775	2.12e-13
BASP1	1.17586	1.74e-75
SYNGR3	1.17561	2.1e-27
TMPRSS11E	1.17446	6.7e-40
LGALS7B	1.17402	1.72e-06
SLC22A15	1.17346	1.97e-07
NKX1-2	1.17152	6.01e-23
DDAH2	1.16825	0.000179979
PPP4R4	1.1678	0.000119468
ATP6V0B	1.16764	2.8e-97
EGF	1.16758	6.64e-20
HOXB2	1.16486	0.0214256
HAS3	1.1648	1.99e-10
NECAP2	1.16285	9.03e-116
ATP6V1D	1.16206	1.08e-58
C9orf131	1.16193	0.023686
UBTD1	1.16191	9.34e-25
NOCT	1.16165	1.01e-23
CLDN11	1.16091	1.4e-75
KDM7A	1.16052	3.21e-37
BTG1	1.15967	6.45e-94
ORMDL2	1.15898	2.36e-23
TCF4	1.15833	2.88e-38
SQSTM1	1.15762	1.59e-113
ZYX	1.15629	1.14e-56
ACP7	1.15478	0.012553
ZFAND2A	1.15474	7.43e-32
KLHL5	1.15461	8.24e-156
GPR157	1.15289	1.45e-26
DOCK3	1.1528	0.018415
ANXA2	1.15134	2.92e-261
TMEM173	1.15106	1.81e-46
MTMR11	1.15049	1.05e-49
RAB11FIP5	1.15039	1.39e-61
LRP10	1.15025	9.32e-102
C5orf56	1.15025	6.43e-13
CDKN2D	1.14996	3.06e-18
ARHGEF28	1.14992	2.79e-99
HSPA12A	1.14955	1.57e-22
NCK2	1.14926	5e-39
ARL15	1.14747	1.32e-14
ELL2	1.14734	4.84e-106
TRIM36	1.14654	7.48e-06
SGK1	1.14482	4.07e-116
VGLL1	1.14481	0.00505313
PDE5A	1.14428	3.81e-25
TCP11L2	1.14425	1.44e-15
OPN3	1.14322	5.44e-59
ASL	1.14263	4.16e-35
BMP6	1.14203	0.0805055
TOM1	1.14172	1.59e-34
RHOQ	1.14083	9.76e-39
CYP1A2	1.14046	0.000147398
HLA-DQB1	1.13816	4.64e-53
SYNPO	1.13685	1.65e-57
MLLT11	1.13596	4.45e-31
TSPAN9	1.13578	8.03e-68
ST8SIA4	1.13524	0.0984292
CLTB	1.13462	1.02e-129
ZIK1	1.13431	0.0928867
SERINC1	1.13401	3.11e-129
ELF4	1.13356	6.76e-110
GJB3	1.13221	6.82e-92
FSD1L	1.13188	2.62e-14
TOR4A	1.13149	3.23e-44
OXTR	1.13086	7.11e-42
DNAH5	1.12939	5.41e-21
NPR1	1.12924	8.58e-64
NGB	1.12888	2.31e-07
TRIM47	1.12849	1.46e-80
ATP6V0D1	1.12768	2.72e-71
WDR13	1.12758	5.84e-38
TMSB4X	1.12746	9.06e-175
LRRC8A	1.12741	2.95e-120
P4HA1	1.12659	5.01e-110
RHOF	1.12452	2.25e-07
ZG16B	1.12449	3.37e-20
FAM114A1	1.12381	1.66e-116
PLCL1	1.12342	1.35e-05
SLC4A9	1.12247	0.0554586
NRP2	1.12167	6.85e-157
HBP1	1.11885	1.18e-63
GJA1	1.11838	1.22e-31
PANX1	1.11795	1.13e-69
PTCHD1	1.11756	0.0715082
TAGLN2	1.11743	7.68e-191
MSRA	1.11629	1.87e-07
SELENOS	1.11396	7.93e-51
BTG3	1.1138	6.14e-39
HSPA5	1.11374	4.82e-12
CPEB4	1.1115	4.44e-22
BACH1	1.11072	9.26e-115
ICAM1	1.10637	1.53e-104
FZD7	1.10594	3.45e-32
ZCCHC24	1.10291	3.27e-10
PAOX	1.1025	8.39e-13
SP6	1.10244	4.74e-14
PLAC8	1.10241	5.82e-41
ZSWIM4	1.0984	8.63e-21
NCEH1	1.09725	4.74e-99
KLF7	1.09682	4.17e-65
IGSF8	1.09674	8.52e-64
RIT1	1.09666	6.6e-72
DDIT3	1.0962	4.18e-16
CTSW	1.09495	4.08e-11
GPX1	1.09382	1.14e-113
ARID5A	1.09343	5.79e-10
VAT1	1.09321	1.37e-103
GBP5	1.09314	8.16e-06
NAT1	1.09256	5.64e-10
RAB43	1.09089	0.000286052
GRK4	1.08969	0.0103054
OPRL1	1.08875	1.81e-05
BMT2	1.0871	3.31e-21
C1orf198	1.08633	5.24e-92
PINK1	1.08575	6.52e-66
MICB	1.08447	2.53e-123
C20orf24	1.08395	3.26e-09
PLEKHO1	1.08371	3.89e-29
UNC79	1.08267	0.012459
NCF1	1.08148	1.39e-05
ZMYND15	1.08124	0.0045468
RHOC	1.08069	4.09e-140
GLIS3	1.08037	6.72e-06
CRADD	1.07995	1.47e-05
ALKBH7	1.07906	8.62e-17
AGTRAP	1.07812	1.55e-30
CDK6	1.07739	8.06e-208
WDR45	1.07622	8.41e-09
GADD45B	1.07584	7.76e-90
SLC2A6	1.07557	4.64e-64
PARM1	1.07535	0.0754356
POTEM	1.07458	0.0596354
RIOK3	1.0721	9.08e-106
DTNA	1.07209	0.00682604
RP2	1.07175	1.09e-20
DUSP23	1.07083	0.00673557
SHANK2	1.07076	7.13e-05
METRNL	1.06945	7.16e-26
ACTN1	1.06842	4.3e-34
RNF39	1.06533	9.19e-08
FNDC4	1.06514	3.78e-49
RNF11	1.065	1.4e-108
RASA2	1.06477	2.49e-39
NAGK	1.06445	2.52e-21
MB	1.0644	7.88e-06
PIGA	1.06355	1.88e-16
ARMCX2	1.06314	3.69e-26
CLCN1	1.06259	0.0634472
TNFSF15	1.06193	2.64e-35
ODF3B	1.06166	5.89e-06
SLC25A45	1.06123	7.63e-13
SERINC2	1.0611	2.15e-70
TMEM169	1.06035	0.0897331
SIK1	1.05938	4.22e-70
ARMCX1	1.05933	1.06e-06
SLC30A7	1.05913	2.83e-104
PLGRKT	1.05874	4.13e-16
NFE2L3	1.05826	5.68e-90
TNFRSF10D	1.05821	2.11e-70
APLF	1.05738	8.5e-06
FAM151B	1.05685	0.0286074
SLPI	1.05677	4.72e-70
COQ10B	1.05606	9.6e-46
TSC22D3	1.05597	3.66e-142
SMURF2	1.05572	4.65e-125
EDDM13	1.05475	0.0392671
HOXC11	1.05291	8.92e-07
ABCA10	1.05238	0.066325
CHAC1	1.05233	2.63e-32
TEAD2	1.05201	1.74e-42
BACE2	1.05072	4.16e-69
ANXA5	1.05067	6.13e-154
NFATC4	1.05048	3.89e-08
IER3	1.05007	8.91e-147
FADD	1.04846	2.98e-11
GABARAP	1.04701	0.00312783
SLC35B2	1.04689	1.81e-77
RASGRF2	1.04681	0.0558146
CLDND1	1.04601	2.35e-96
SLCO1B7	1.04557	0.0470048
MOV10L1	1.04531	0.0888953
INSIG2	1.04399	1e-15
RASL11B	1.04305	0.00331321
CALB2	1.04259	0.00246931
AURKC	1.04243	0.0596354
FAM198B	1.04236	1.71e-30
KIF3C	1.04084	5.65e-92
NTNG1	1.03981	0.0138573
ZNF71	1.03958	6.55e-19
CALCOCO1	1.03862	2.13e-22
PHC2	1.03821	1.06e-79
BNIP3L	1.03808	8.42e-94
HOXC6	1.0371	9.17e-07
CD44	1.03659	1.01e-98
GCNT3	1.03639	8.61e-07
FGD6	1.03574	1.63e-70
SHC1	1.0354	4.85e-101
MYL12B	1.0354	1.4e-138
NEDD9	1.03522	2.69e-48
RAC2	1.03515	4.91e-08
SYNPO2	1.03423	7.87e-05
LRRTM4	1.03406	3.62e-05
RGS19	1.03328	1.85e-27
EPHA2	1.03306	4.07e-112
UAP1	1.03124	3.6e-97
TM4SF1	1.03033	2.89e-89
MTMR6	1.03024	2.19e-40
HDAC9	1.03007	1.47e-69
VLDLR	1.02966	0.000170346
GTF2IRD2	1.02939	0.052088
ALOX5	1.02868	2.18e-10
CALML5	1.02866	3.09e-14
CSRNP2	1.02826	9.22e-29
SIAH1	1.02799	6.53e-18
BTBD10	1.02775	3.8e-47
MET	1.02766	1.88e-152
SPRYD3	1.02717	8.09e-38
RHOD	1.02712	1.56e-80
RILP	1.02668	1.99e-10
MPZL3	1.02597	8.55e-71
ZNF627	1.02573	3.64e-28
UBE2J1	1.02452	2.43e-90
NGEF	1.02291	1.63e-14
MGST3	1.02171	8.5e-64
SLC16A13	1.02057	0.0012667
ARPC5	1.01966	6.93e-135
2024-03-03	1.01914	1.47e-06
PMAIP1	1.01899	1.49e-69
SOWAHB	1.01737	1.21e-18
SIPA1	1.0169	4.09e-56
DPH3	1.01575	2.59e-22
NUAK2	1.01561	1.76e-50
C19orf12	1.01515	1.33e-26
YRDC	1.01443	2.87e-29
EFNA1	1.0142	6.23e-101
C12orf57	1.01231	7.97e-21
IFNAR2	1.01208	1.47e-09
SV2A	1.01169	2.92e-16
SLC35C1	1.01145	3.13e-17
ZDHHC9	1.0105	4.98e-25
CLIC1	1.00969	2.12e-146
TMEM98	1.0096	1.28e-13
S1PR1	1.00924	5.27e-16
IFIT5	1.00906	3.64e-28
YIPF5	1.00758	2.19e-76
HOXD1	1.00612	2.15e-07
BAD	1.00603	7.7e-29
GRIP2	1.00596	0.0270062
COL4A4	1.0055	6.72e-26
GSG1	1.00523	0.0792693
SLC4A1	1.00521	0.00424157
SMURF1	1.0047	1.79e-55
HCLS1	1.00441	0.00982529
OSTC	1.00314	3.06e-91
SLC13A4	1.00304	1.96e-08
SYNE3	1.00214	0.0206162
SSR4	1.00122	1.74e-99
AP1M1	1.00086	7.34e-44
TMEM219	1.00064	1.65e-39
TP53I3	1.00018	6.21e-13
ZNF592	-1	3.7e-43
ACBD7	-1.00242	0.00381353
ABCA2	-1.00254	1.29e-10
CDC20	-1.00257	9.55e-83
FEN1	-1.00258	1.47e-34
WASHC2A	-1.00334	1.89e-06
ADAMTSL1	-1.00364	4.17e-09
MPRIP	-1.00382	3.72e-81
PTPN18	-1.00399	1.75e-14
RPGRIP1L	-1.00495	5.59e-13
TOP1MT	-1.00496	1.8e-31
PLCB2	-1.00597	2.08e-29
ZSWIM1	-1.00607	1.24e-16
MT-CO2	-1.00663	3.25e-27
ABCA7	-1.00673	1.37e-41
POF1B	-1.00685	1.2e-19
AGTPBP1	-1.00751	3.24e-32
TRMT10B	-1.00775	1.07e-13
CDH23	-1.00903	0.00190317
PEX26	-1.00929	3.44e-36
TRIM24	-1.00965	2.22e-25
VIL1	-1.00967	1.05e-06
UNC5CL	-1.00987	0.0926322
CNTLN	-1.00996	7.23e-09
MICAL3	-1.00996	3.51e-31
ANKRD36	-1.00996	5.58e-10
GOLIM4	-1.01009	1.18e-64
LONP1	-1.01043	1.37e-70
IFT74	-1.01052	1.78e-10
DLG5	-1.01073	2.5e-75
SPC25	-1.01082	1.19e-05
QTRT1	-1.01096	9.48e-12
PSTPIP2	-1.01107	2.18e-49
SREK1	-1.01245	1.86e-42
TRIM45	-1.01251	9.17e-07
COBLL1	-1.01259	2.07e-46
IRS1	-1.01291	7.22e-48
PKP3	-1.01323	9.7e-56
CC2D2A	-1.01355	1.77e-14
CENPK	-1.014	1.2e-15
CA2	-1.01451	2.93e-26
HNRNPA1L2	-1.01612	4.11e-05
CCNL2	-1.01619	2.99e-52
POLA1	-1.01771	3.25e-19
RBM41	-1.01792	1.14e-16
COQ3	-1.01841	9.84e-07
DCST2	-1.01859	0.00893562
CEP72	-1.019	7.35e-12
ZMYM3	-1.01953	1.14e-38
CASP8AP2	-1.01996	1.8e-30
CDC42BPB	-1.02009	1.48e-99
FOLR1	-1.02061	6.55e-09
ZDHHC23	-1.02087	8.33e-12
MYC	-1.02101	2.07e-106
EML5	-1.02162	3.13e-09
MT-ND6	-1.02297	9.66e-13
NEMF	-1.02303	3.39e-39
CCDC144A	-1.02333	0.0190306
XPNPEP3	-1.02406	1.89e-40
AURKA	-1.02414	2.41e-57
ARHGEF10L	-1.02416	4.94e-37
MTR	-1.02442	2.81e-86
KAT2B	-1.02451	0.000283752
ZNF436	-1.02488	2.97e-60
PBX1	-1.02542	6.81e-87
POLD3	-1.02566	4.91e-40
HTATSF1	-1.02603	3.84e-43
WDR27	-1.0263	6.01e-21
GAS8	-1.02685	4.47e-12
WNK1	-1.02712	1.93e-87
CCDC51	-1.02716	8.68e-30
ZNF480	-1.02761	1.42e-20
CES3	-1.02868	4.71e-09
OBSCN	-1.02989	2.46e-21
CENPI	-1.03005	8.83e-22
UBAC1	-1.03005	4.31e-64
FBXO5	-1.03089	1.99e-25
WDR92	-1.03109	2.8e-06
PLD1	-1.03117	1.03e-76
TUBGCP6	-1.03118	2.1e-35
TMC5	-1.03127	1.28e-05
CKAP2	-1.03185	5.5e-83
KLF8	-1.03189	0.00117576
ATRIP	-1.03197	2.86e-10
HIP1	-1.03232	8.43e-36
AJM1	-1.03255	4.83e-05
ACCS	-1.03324	5.5e-05
HOXA2	-1.03335	0.028171
APC2	-1.0338	4.58e-06
ARV1	-1.03415	1.57e-14
MIGA2	-1.03424	2.1e-22
CSAD	-1.03577	0.00037093
CA14	-1.03577	3.57e-07
ZNF445	-1.03588	7.42e-19
ELMSAN1	-1.03683	8.73e-58
E2F1	-1.0376	3.38e-26
SHCBP1	-1.03779	1.41e-22
GRAMD2A	-1.0383	6.65e-28
ZNF618	-1.03868	3.59e-07
MYOT	-1.03933	0.0548401
MCM7	-1.03937	2.07e-139
ZNF724	-1.03967	6.55e-13
CENPM	-1.04016	1.14e-10
POU4F1	-1.04048	0.00704892
CDCA3	-1.04054	9.41e-33
MRNIP	-1.04107	8.77e-08
CENPA	-1.04121	4.05e-22
C5orf63	-1.04214	3.41e-07
CDC6	-1.04257	8.61e-45
CDKL1	-1.04412	1.7e-06
GON4L	-1.04491	7.8e-55
GRB14	-1.04522	0.000231338
HDGFL2	-1.04538	7.62e-61
RPAP1	-1.04684	2.61e-38
UTP14A	-1.04692	7.26e-30
SERPINF1	-1.04699	1.4e-91
PTGS1	-1.04718	1.74e-27
KHK	-1.04749	0.000366403
CLN6	-1.04848	9.88e-18
MYEF2	-1.04864	0.000107965
GPC1	-1.04903	3.92e-134
UNC13B	-1.04957	9.41e-52
TRAK1	-1.04978	4.47e-58
PSMC3IP	-1.05067	0.000316825
TCN2	-1.05179	3.86e-28
R3HDM1	-1.05284	9.11e-30
TSEN2	-1.05292	8.91e-11
ACAT1	-1.05302	7.15e-55
ZCWPW1	-1.05313	0.00191931
CCDC8	-1.05363	1.44e-33
ZNF69	-1.05369	8.04e-06
SYT7	-1.05415	4.2e-42
SCRIB	-1.05428	1.04e-30
BRPF1	-1.05443	2.31e-21
GJA4	-1.05455	0.0063966
SLC16A9	-1.05483	0.00439961
C2CD2L	-1.0552	1.03e-26
WDR38	-1.05544	0.0671412
CRYBG1	-1.05563	1.22e-106
APOL1	-1.0559	8.39e-24
DHFR2	-1.05733	0.000168466
CFAP44	-1.05748	4.83e-07
ZNF638	-1.05761	2.81e-84
LRRC25	-1.05822	3.18e-07
ZZEF1	-1.05826	1.01e-40
PDZD4	-1.05856	0.00168266
TPPP	-1.06001	0.000199776
ZNF112	-1.06008	7.31e-05
SH3D21	-1.0602	3.97e-13
PLCH1	-1.06034	0.000147812
PDCD11	-1.06181	6.03e-68
SHTN1	-1.06186	5.01e-63
SOX13	-1.06201	7.11e-54
DOPEY1	-1.06208	2.07e-11
MACF1	-1.06288	2.53e-125
[truncated: 1,413 more rows]
[truncated: 4 more columns]

## Sheet: GSEA
Table S6: RNA sequencing analysis of cancer cells co-cultured with UT-CAF and TGFβ treated-CAF 4 days; Differentially expressed genes, related to Figure 7
NAME	GS<br> follow link to MSigDB	GS DETAILS	SIZE	ES	NES	NOM p-val	FDR q-val	FWER p-val	RANK AT MAX	LEADING EDGE
HALLMARK_EPITHELIAL_MESENCHYMAL_TRANSITION	HALLMARK_EPITHELIAL_MESENCHYMAL_TRANSITION	Details ...	132	0.510494	6.51909	0	0	0	1426	tags=91%, list=42%, signal=150%
REACTOME_EXTRACELLULAR_MATRIX_ORGANIZATION	REACTOME_EXTRACELLULAR_MATRIX_ORGANIZATION	Details ...	127	0.396329	5.07816	0	0	0	1437	tags=80%, list=42%, signal=134%
HALLMARK_TNFA_SIGNALING_VIA_NFKB	HALLMARK_TNFA_SIGNALING_VIA_NFKB	Details ...	104	0.402363	4.76082	0	0	0	1817	tags=92%, list=53%, signal=192%
HALLMARK_KRAS_SIGNALING_UP	HALLMARK_KRAS_SIGNALING_UP	Details ...	79	0.438118	4.56042	0	0	0	1173	tags=77%, list=34%, signal=115%
HALLMARK_INFLAMMATORY_RESPONSE	HALLMARK_INFLAMMATORY_RESPONSE	Details ...	84	0.396475	4.25152	0	0	0	1360	tags=79%, list=40%, signal=127%
REACTOME_DEGRADATION_OF_THE_EXTRACELLULAR_MATRIX	REACTOME_DEGRADATION_OF_THE_EXTRACELLULAR_MATRIX	Details ...	64	0.447098	4.20451	0	0	0	1274	tags=81%, list=37%, signal=127%
KEGG_CYTOKINE_CYTOKINE_RECEPTOR_INTERACTION	KEGG_CYTOKINE_CYTOKINE_RECEPTOR_INTERACTION	Details ...	85	0.376609	4.05999	0	0	0	793	tags=60%, list=23%, signal=76%
REACTOME_SIGNALING_BY_INTERLEUKINS	REACTOME_SIGNALING_BY_INTERLEUKINS	Details ...	170	0.263795	3.93631	0	0	0	1612	tags=72%, list=47%, signal=130%
REACTOME_CYTOKINE_SIGNALING_IN_IMMUNE_SYSTEM	REACTOME_CYTOKINE_SIGNALING_IN_IMMUNE_SYSTEM	Details ...	215	0.238713	3.92171	0	0	0	1362	tags=62%, list=40%, signal=97%
HALLMARK_COAGULATION	HALLMARK_COAGULATION	Details ...	50	0.471556	3.84969	0	0	0	1484	tags=90%, list=44%, signal=157%
TGGAAA_NFAT_Q4_01	TGGAAA_NFAT_Q4_01	Details ...	457	0.165254	3.79875	0	0	0	1235	tags=51%, list=36%, signal=69%
HALLMARK_HYPOXIA	HALLMARK_HYPOXIA	Details ...	77	0.371509	3.71218	0	0	0	1817	tags=90%, list=53%, signal=187%
TATAAA_TATA_01	TATAAA_TATA_01	Details ...	312	0.180505	3.56058	0	0	0	839	tags=41%, list=25%, signal=49%
RYTTCCTG_ETS2_B	RYTTCCTG_ETS2_B	Details ...	247	0.195559	3.52595	0	0	0	1866	tags=73%, list=55%, signal=149%
REACTOME_SIGNALING_BY_RECEPTOR_TYROSINE_KINASES	REACTOME_SIGNALING_BY_RECEPTOR_TYROSINE_KINASES	Details ...	110	0.282573	3.45104	0	0	0	1702	tags=77%, list=50%, signal=149%
TGANTCA_AP1_C	TGANTCA_AP1_C	Details ...	300	0.178981	3.40895	0	0	0	1864	tags=71%, list=55%, signal=143%
REACTOME_CLASS_A_1_RHODOPSIN_LIKE_RECEPTORS	REACTOME_CLASS_A_1_RHODOPSIN_LIKE_RECEPTORS	Details ...	61	0.368402	3.37343	0	0	0	1393	tags=77%, list=41%, signal=128%
REACTOME_COLLAGEN_DEGRADATION	REACTOME_COLLAGEN_DEGRADATION	Details ...	36	0.467704	3.31733	0	0	0	1263	tags=83%, list=37%, signal=131%
REACTOME_INTERLEUKIN_10_SIGNALING	REACTOME_INTERLEUKIN_10_SIGNALING	Details ...	22	0.589206	3.30301	0	0	0	793	tags=82%, list=23%, signal=106%
HALLMARK_COMPLEMENT	HALLMARK_COMPLEMENT	Details ...	56	0.381515	3.30115	0	0	0	1460	tags=80%, list=43%, signal=138%
REACTOME_HEMOSTASIS	REACTOME_HEMOSTASIS		161	0.22713	3.28922	0	0	0	1782	tags=74%, list=52%, signal=147%
TAL1ALPHAE47_01	TAL1ALPHAE47_01		64	0.347186	3.28569	0	0	0	1715	tags=84%, list=50%, signal=167%
REACTOME_GPCR_LIGAND_BINDING	REACTOME_GPCR_LIGAND_BINDING		82	0.305995	3.24264	0	0	0	1393	tags=71%, list=41%, signal=117%
HALLMARK_IL2_STAT5_SIGNALING	HALLMARK_IL2_STAT5_SIGNALING		64	0.340646	3.20933	0	5.59163e-05	0.001	1577	tags=80%, list=46%, signal=145%
REACTOME_COLLAGEN_FORMATION	REACTOME_COLLAGEN_FORMATION		45	0.401367	3.16353	0	5.36797e-05	0.001	1301	tags=78%, list=38%, signal=124%
REACTOME_RESPONSE_TO_ELEVATED_PLATELET_CYTOSOLIC_CA2PLUS	REACTOME_RESPONSE_TO_ELEVATED_PLATELET_CYTOSOLIC_CA2PLUS		38	0.411121	3.06356	0	5.16151e-05	0.001	1754	tags=92%, list=51%, signal=187%
CTTTAAR_UNKNOWN	CTTTAAR_UNKNOWN		230	0.176554	3.05098	0	0.000104118	0.002	1395	tags=57%, list=41%, signal=91%
REACTOME_PLATELET_ACTIVATION_SIGNALING_AND_AGGREGATION	REACTOME_PLATELET_ACTIVATION_SIGNALING_AND_AGGREGATION		60	0.333139	3.03393	0	0.000100399	0.002	1782	tags=85%, list=52%, signal=175%
HALLMARK_UV_RESPONSE_DN	HALLMARK_UV_RESPONSE_DN		49	0.367505	2.99846	0	9.69374e-05	0.002	1896	tags=92%, list=56%, signal=204%
REACTOME_INTEGRIN_CELL_SURFACE_INTERACTIONS	REACTOME_INTEGRIN_CELL_SURFACE_INTERACTIONS		42	0.392783	2.95566	0	9.37062e-05	0.002	1437	tags=81%, list=42%, signal=138%
REACTOME_ASSEMBLY_OF_COLLAGEN_FIBRILS_AND_OTHER_MULTIMERIC_STRUCTURES	REACTOME_ASSEMBLY_OF_COLLAGEN_FIBRILS_AND_OTHER_MULTIMERIC_STRUCTURES		37	0.415675	2.94597	0	0.000134834	0.003	1270	tags=78%, list=37%, signal=124%
HALLMARK_INTERFERON_GAMMA_RESPONSE	HALLMARK_INTERFERON_GAMMA_RESPONSE		50	0.354133	2.92095	0	0.00013062	0.003	1674	tags=84%, list=49%, signal=163%
KEGG_FOCAL_ADHESION	KEGG_FOCAL_ADHESION		73	0.291061	2.91207	0	0.000126662	0.003	1831	tags=82%, list=54%, signal=174%
REACTOME_ELASTIC_FIBRE_FORMATION	REACTOME_ELASTIC_FIBRE_FORMATION		20	0.534783	2.90189	0	0.000122936	0.003	1426	tags=95%, list=42%, signal=162%
HALLMARK_ALLOGRAFT_REJECTION	HALLMARK_ALLOGRAFT_REJECTION		64	0.311664	2.8944	0	0.000119424	0.003	1674	tags=80%, list=49%, signal=154%
REACTOME_ECM_PROTEOGLYCANS	REACTOME_ECM_PROTEOGLYCANS		40	0.386176	2.88033	0	0.000116107	0.003	1426	tags=80%, list=42%, signal=136%
REACTOME_CELL_SURFACE_INTERACTIONS_AT_THE_VASCULAR_WALL	REACTOME_CELL_SURFACE_INTERACTIONS_AT_THE_VASCULAR_WALL		50	0.334002	2.84244	0	0.000112969	0.003	1537	tags=78%, list=45%, signal=140%
TGAYRTCA_ATF3_Q6	TGAYRTCA_ATF3_Q6		109	0.23594	2.84008	0	0.000109996	0.003	1786	tags=75%, list=52%, signal=153%
NFKAPPAB65_01	NFKAPPAB65_01		65	0.301338	2.82893	0	0.000107175	0.003	1772	tags=82%, list=52%, signal=166%
NFKB_Q6_01	NFKB_Q6_01		72	0.27774	2.81974	0	0.000104496	0.003	1772	tags=79%, list=52%, signal=161%
REACTOME_REGULATION_OF_INSULIN_LIKE_GROWTH_FACTOR_IGF_TRANSPORT_AND_UPTAKE_BY_INSULIN_LIKE_GROWTH_FACTOR_BINDING_PROTEINS_IGFBPS	REACTOME_REGULATION_OF_INSULIN_LIKE_GROWTH_FACTOR_IGF_TRANSPORT_AND_UPTAKE_BY_INSULIN_LIKE_GROWTH_FACTOR_BINDING_PROTEINS_IGFBPS		37	0.398244	2.80598	0	0.000135552	0.004	1421	tags=81%, list=42%, signal=137%
KEGG_ECM_RECEPTOR_INTERACTION	KEGG_ECM_RECEPTOR_INTERACTION		46	0.332295	2.78751	0	0.000166416	0.005	1402	tags=74%, list=41%, signal=124%
NFKAPPAB_01	NFKAPPAB_01		71	0.274661	2.74977	0	0.000293527	0.009	1772	tags=79%, list=52%, signal=161%
HALLMARK_IL6_JAK_STAT3_SIGNALING	HALLMARK_IL6_JAK_STAT3_SIGNALING		33	0.404731	2.71021	0	0.000286856	0.009	1526	tags=85%, list=45%, signal=152%
TTANTCA_UNKNOWN	TTANTCA_UNKNOWN		211	0.162933	2.70283	0	0.000280481	0.009	1854	tags=70%, list=54%, signal=143%
KEGG_HYPERTROPHIC_CARDIOMYOPATHY_HCM	KEGG_HYPERTROPHIC_CARDIOMYOPATHY_HCM		36	0.380593	2.69143	0	0.000304072	0.01	1557	tags=83%, list=46%, signal=152%
RTAAACA_FREAC2_01	RTAAACA_FREAC2_01		221	0.158439	2.68523	0	0.00032901	0.011	1747	tags=66%, list=51%, signal=127%
BACH2_01	BACH2_01		86	0.251149	2.68513	0	0.000322156	0.011	1861	tags=79%, list=55%, signal=170%
TAATTA_CHX10_01	TAATTA_CHX10_01		190	0.172465	2.67287	0	0.000430032	0.015	1903	tags=72%, list=56%, signal=154%
REACTOME_G_ALPHA_Q_SIGNALLING_EVENTS	REACTOME_G_ALPHA_Q_SIGNALLING_EVENTS		44	0.338952	2.65472	0	0.000448446	0.016	1416	tags=75%, list=42%, signal=127%
REACTOME_INTERLEUKIN_4_AND_INTERLEUKIN_13_SIGNALING	REACTOME_INTERLEUKIN_4_AND_INTERLEUKIN_13_SIGNALING		48	0.329375	2.64818	0	0.000467536	0.017	810	tags=56%, list=24%, signal=73%
CTTTGA_LEF1_Q2	CTTTGA_LEF1_Q2		296	0.138171	2.64129	0	0.000458545	0.017	1470	tags=56%, list=43%, signal=89%
OCT1_03	OCT1_03		48	0.320529	2.62729	0	0.000527128	0.02	1124	tags=65%, list=33%, signal=95%
REACTOME_MOLECULES_ASSOCIATED_WITH_ELASTIC_FIBRES	REACTOME_MOLECULES_ASSOCIATED_WITH_ELASTIC_FIBRES		17	0.525443	2.62233	0	0.000542995	0.021	1426	tags=94%, list=42%, signal=161%
REACTOME_ACTIVATION_OF_MATRIX_METALLOPROTEINASES	REACTOME_ACTIVATION_OF_MATRIX_METALLOPROTEINASES		18	0.517831	2.6164	0	0.000533122	0.021	1274	tags=89%, list=37%, signal=141%
CREL_01	CREL_01		60	0.285228	2.60914	0	0.000574993	0.023	1772	tags=80%, list=52%, signal=164%
KEGG_CELL_ADHESION_MOLECULES_CAMS	KEGG_CELL_ADHESION_MOLECULES_CAMS		50	0.313538	2.60549	0	0.000612679	0.025	1674	tags=80%, list=49%, signal=155%
REACTOME_OTHER_INTERLEUKIN_SIGNALING	REACTOME_OTHER_INTERLEUKIN_SIGNALING		73	0.263586	2.59659	0	0.000695072	0.029	1362	tags=66%, list=40%, signal=107%
ATF1_Q6	ATF1_Q6		57	0.293287	2.59151	0	0.00070654	0.03	1409	tags=70%, list=41%, signal=118%
AACTTT_UNKNOWN	AACTTT_UNKNOWN		426	0.115873	2.58854	0	0.000694764	0.03	1791	tags=63%, list=53%, signal=115%
REACTOME_CELL_CELL_COMMUNICATION	REACTOME_CELL_CELL_COMMUNICATION		39	0.348983	2.56607	0	0.00091211	0.04	1621	tags=82%, list=48%, signal=155%
CREBP1CJUN_01	CREBP1CJUN_01		51	0.304184	2.55292	0	0.000965745	0.042	1786	tags=82%, list=52%, signal=170%
TGACGTCA_ATF3_Q6	TGACGTCA_ATF3_Q6		46	0.328361	2.54592	0	0.00108336	0.048	1786	tags=85%, list=52%, signal=176%
REACTOME_SIGNALING_BY_PDGF	REACTOME_SIGNALING_BY_PDGF		17	0.514351	2.54361	0	0.00110918	0.05	1263	tags=88%, list=37%, signal=139%
REACTOME_NON_INTEGRIN_MEMBRANE_ECM_INTERACTIONS	REACTOME_NON_INTEGRIN_MEMBRANE_ECM_INTERACTIONS		33	0.373136	2.54232	0	0.00109212	0.05	1426	tags=79%, list=42%, signal=134%
REACTOME_GLYCOSAMINOGLYCAN_METABOLISM	REACTOME_GLYCOSAMINOGLYCAN_METABOLISM		37	0.347675	2.53895	0	0.00107557	0.05	1776	tags=86%, list=52%, signal=178%
TGCTGAY_UNKNOWN	TGCTGAY_UNKNOWN		122	0.199901	2.53394	0	0.00110178	0.052	1746	tags=70%, list=51%, signal=139%
AP1_Q6	AP1_Q6		74	0.25732	2.53131	0	0.00110597	0.053	1906	tags=81%, list=56%, signal=180%
KEGG_DILATED_CARDIOMYOPATHY	KEGG_DILATED_CARDIOMYOPATHY		36	0.352519	2.51966	0	0.0011908	0.058	1557	tags=81%, list=46%, signal=147%
TAL1BETAE47_01	TAL1BETAE47_01		60	0.277634	2.51593	0	0.00121451	0.06	1968	tags=85%, list=58%, signal=197%
REACTOME_MAPK_FAMILY_SIGNALING_CASCADES	REACTOME_MAPK_FAMILY_SIGNALING_CASCADES		75	0.245815	2.49799	0	0.00135124	0.068	1362	tags=64%, list=40%, signal=104%
HALLMARK_APICAL_JUNCTION	HALLMARK_APICAL_JUNCTION		68	0.261913	2.49392	0	0.0013909	0.071	1782	tags=78%, list=52%, signal=160%
REACTOME_SIGNALING_BY_GPCR	REACTOME_SIGNALING_BY_GPCR		152	0.178039	2.48434	0	0.00140956	0.073	1416	tags=59%, list=42%, signal=96%
ATF3_Q6	ATF3_Q6		51	0.296919	2.48273	0	0.00142927	0.075	1476	tags=73%, list=43%, signal=126%
CREB_Q2_01	CREB_Q2_01		50	0.300512	2.4822	0	0.00142871	0.076	1786	tags=82%, list=52%, signal=170%
EVI1_04	EVI1_04		51	0.293295	2.46813	0	0.00166931	0.089	1020	tags=59%, list=30%, signal=83%
REACTOME_SYNDECAN_INTERACTIONS	REACTOME_SYNDECAN_INTERACTIONS		16	0.521594	2.46074	0	0.00168369	0.091	1426	tags=94%, list=42%, signal=160%
TATA_01	TATA_01		60	0.270039	2.45537	0	0.00171539	0.094	1027	tags=57%, list=30%, signal=80%
CEBPA_01	CEBPA_01		52	0.289338	2.43995	0	0.00201008	0.11	995	tags=58%, list=29%, signal=80%
HNF6_Q6	HNF6_Q6		51	0.289898	2.43776	0	0.00205455	0.113	697	tags=49%, list=20%, signal=61%
KEGG_MAPK_SIGNALING_PATHWAY	KEGG_MAPK_SIGNALING_PATHWAY		64	0.253445	2.42535	0.00202429	0.00219938	0.121	1176	tags=59%, list=34%, signal=89%
HOXA4_Q2	HOXA4_Q2		54	0.28592	2.42294	0	0.00218998	0.122	1250	tags=65%, list=37%, signal=101%
WGGAATGY_TEF1_Q6	WGGAATGY_TEF1_Q6		102	0.20366	2.40267	0.00194932	0.00256782	0.146	1365	tags=60%, list=40%, signal=97%
RNTCANNRNNYNATTW_UNKNOWN	RNTCANNRNNYNATTW_UNKNOWN		15	0.516726	2.39847	0	0.00262136	0.151	973	tags=80%, list=29%, signal=111%
REACTOME_CHONDROITIN_SULFATE_DERMATAN_SULFATE_METABOLISM	REACTOME_CHONDROITIN_SULFATE_DERMATAN_SULFATE_METABOLISM		18	0.457412	2.39547	0	0.00272236	0.157	1479	tags=89%, list=43%, signal=156%
HALLMARK_ANGIOGENESIS	HALLMARK_ANGIOGENESIS		17	0.480069	2.38653	0	0.00283578	0.163	1580	tags=94%, list=46%, signal=174%
YTATTTTNR_MEF2_02	YTATTTTNR_MEF2_02		170	0.161027	2.38584	0	0.00283551	0.165	1303	tags=54%, list=38%, signal=82%
KEGG_COMPLEMENT_AND_COAGULATION_CASCADES	KEGG_COMPLEMENT_AND_COAGULATION_CASCADES		18	0.45977	2.37177	0	0.00322712	0.186	1092	tags=78%, list=32%, signal=114%
BACH1_01	BACH1_01		76	0.226355	2.36211	0	0.00348891	0.199	1937	tags=79%, list=57%, signal=179%
GATA1_02	GATA1_02		54	0.265912	2.35358	0.00202429	0.00365065	0.211	2391	tags=96%, list=70%, signal=317%
REACTOME_DISEASES_OF_GLYCOSYLATION	REACTOME_DISEASES_OF_GLYCOSYLATION		41	0.306543	2.35325	0	0.00362561	0.211	1545	tags=76%, list=45%, signal=137%
OSF2_Q6	OSF2_Q6		58	0.26313	2.35123	0	0.00364641	0.213	1822	tags=79%, list=53%, signal=167%
ARGGGTTAA_UNKNOWN	ARGGGTTAA_UNKNOWN		33	0.349131	2.35117	0	0.0036072	0.213	1197	tags=70%, list=35%, signal=106%
CREB_01	CREB_01		54	0.276785	2.35034	0	0.00361254	0.215	1786	tags=80%, list=52%, signal=165%
HALLMARK_MYOGENESIS	HALLMARK_MYOGENESIS		64	0.250005	2.3495	0.00197239	0.00358858	0.216	1454	tags=67%, list=43%, signal=115%
RTTTNNNYTGGM_UNKNOWN	RTTTNNNYTGGM_UNKNOWN		40	0.320936	2.34215	0	0.00375372	0.229	1049	tags=63%, list=31%, signal=89%
REACTOME_PEPTIDE_LIGAND_BINDING_RECEPTORS	REACTOME_PEPTIDE_LIGAND_BINDING_RECEPTORS		33	0.354998	2.34092	0	0.00371502	0.229	1694	tags=85%, list=50%, signal=167%
TTCYNRGAA_STAT5B_01	TTCYNRGAA_STAT5B_01		88	0.214271	2.33498	0.00200401	0.00386095	0.238	1070	tags=52%, list=31%, signal=74%
TGCCAAR_NF1_Q6	TGCCAAR_NF1_Q6		159	0.161021	2.33228	0	0.00385065	0.238	1685	tags=65%, list=49%, signal=122%
KEGG_LEUKOCYTE_TRANSENDOTHELIAL_MIGRATION	KEGG_LEUKOCYTE_TRANSENDOTHELIAL_MIGRATION		36	0.333111	2.32087	0	0.00411828	0.255	1812	tags=86%, list=53%, signal=182%
MMEF2_Q6	MMEF2_Q6		74	0.226656	2.31738	0	0.00417367	0.262	1363	tags=62%, list=40%, signal=101%
NFKB_Q6	NFKB_Q6		68	0.23913	2.28747	0	0.00521149	0.327	1808	tags=76%, list=53%, signal=159%
AMEF2_Q6	AMEF2_Q6		62	0.246588	2.28191	0	0.00528417	0.333	1979	tags=82%, list=58%, signal=192%
REACTOME_COLLAGEN_BIOSYNTHESIS_AND_MODIFYING_ENZYMES	REACTOME_COLLAGEN_BIOSYNTHESIS_AND_MODIFYING_ENZYMES		32	0.342779	2.27338	0	0.00569257	0.358	1399	tags=75%, list=41%, signal=126%
HALLMARK_APOPTOSIS	HALLMARK_APOPTOSIS		58	0.253587	2.27201	0	0.0057063	0.362	1854	tags=79%, list=54%, signal=171%
CAGCTG_AP4_Q5	CAGCTG_AP4_Q5		376	0.107747	2.27078	0	0.00573463	0.367	1695	tags=59%, list=50%, signal=105%
CREB_Q4_01	CREB_Q4_01		43	0.293763	2.27009	0.00193424	0.00570668	0.368	1786	tags=81%, list=52%, signal=169%
REACTOME_O_GLYCOSYLATION_OF_TSR_DOMAIN_CONTAINING_PROTEINS	REACTOME_O_GLYCOSYLATION_OF_TSR_DOMAIN_CONTAINING_PROTEINS		17	0.463777	2.26891	0	0.00574382	0.373	1234	tags=82%, list=36%, signal=128%
CREBP1_Q2	CREBP1_Q2		53	0.264758	2.26749	0	0.00571577	0.373	1813	tags=79%, list=53%, signal=167%
REACTOME_NEUTROPHIL_DEGRANULATION	REACTOME_NEUTROPHIL_DEGRANULATION		94	0.199825	2.25702	0	0.0059796	0.39	1840	tags=73%, list=54%, signal=155%
TGACCTY_ERR1_Q2	TGACCTY_ERR1_Q2		250	0.127365	2.23971	0.0056926	0.00649353	0.421	1643	tags=60%, list=48%, signal=107%
KEGG_HEMATOPOIETIC_CELL_LINEAGE	KEGG_HEMATOPOIETIC_CELL_LINEAGE		28	0.358547	2.2363	0	0.00652427	0.427	857	tags=61%, list=25%, signal=80%
KEGG_LEISHMANIA_INFECTION	KEGG_LEISHMANIA_INFECTION		24	0.378395	2.23497	0	0.00654231	0.431	1702	tags=88%, list=50%, signal=173%
REACTOME_G_ALPHA_I_SIGNALLING_EVENTS	REACTOME_G_ALPHA_I_SIGNALLING_EVENTS		62	0.239918	2.23207	0.00196078	0.00662004	0.435	846	tags=48%, list=25%, signal=63%
KEGG_ARRHYTHMOGENIC_RIGHT_VENTRICULAR_CARDIOMYOPATHY_ARVC	KEGG_ARRHYTHMOGENIC_RIGHT_VENTRICULAR_CARDIOMYOPATHY_ARVC		30	0.331411	2.22806	0	0.00674422	0.443	1721	tags=83%, list=50%, signal=167%
ATF4_Q2	ATF4_Q2		60	0.241704	2.21951	0	0.00723506	0.47	1861	tags=78%, list=55%, signal=169%
REACTOME_COLLAGEN_CHAIN_TRIMERIZATION	REACTOME_COLLAGEN_CHAIN_TRIMERIZATION		26	0.365743	2.21832	0.00420168	0.00724483	0.475	1516	tags=81%, list=44%, signal=144%
RAAGNYNNCTTY_UNKNOWN	RAAGNYNNCTTY_UNKNOWN		33	0.324425	2.21455	0.0019802	0.00730252	0.481	867	tags=58%, list=25%, signal=76%
HALLMARK_XENOBIOTIC_METABOLISM	HALLMARK_XENOBIOTIC_METABOLISM		44	0.277203	2.20931	0.0056391	0.00746422	0.492	1934	tags=84%, list=57%, signal=192%
REACTOME_INNATE_IMMUNE_SYSTEM	REACTOME_INNATE_IMMUNE_SYSTEM		189	0.14432	2.20451	0.00193798	0.00769082	0.504	1808	tags=67%, list=53%, signal=134%
REACTOME_CELL_CELL_JUNCTION_ORGANIZATION	REACTOME_CELL_CELL_JUNCTION_ORGANIZATION		19	0.427756	2.20288	0.00189753	0.00767279	0.505	1600	tags=89%, list=47%, signal=168%
STAT5A_01	STAT5A_01		72	0.218404	2.19283	0	0.00820094	0.528	1070	tags=53%, list=31%, signal=75%
CREB_Q2	CREB_Q2		60	0.239063	2.19058	0.00381679	0.00823526	0.532	1813	tags=77%, list=53%, signal=161%
TATA_C	TATA_C		80	0.204811	2.19046	0	0.00816885	0.532	937	tags=48%, list=27%, signal=64%
REACTOME_BINDING_AND_UPTAKE_OF_LIGANDS_BY_SCAVENGER_RECEPTORS	REACTOME_BINDING_AND_UPTAKE_OF_LIGANDS_BY_SCAVENGER_RECEPTORS		15	0.480801	2.1816	0	0.00857896	0.552	1095	tags=80%, list=32%, signal=117%
STAT5B_01	STAT5B_01		74	0.217767	2.18143	0	0.00853246	0.554	1070	tags=53%, list=31%, signal=75%
REACTOME_METABOLISM_OF_CARBOHYDRATES	REACTOME_METABOLISM_OF_CARBOHYDRATES		56	0.253209	2.17955	0.0038835	0.00856214	0.556	1525	tags=70%, list=45%, signal=124%
AP1_Q6_01	AP1_Q6_01		73	0.220389	2.17786	0	0.00862419	0.561	1880	tags=77%, list=55%, signal=167%
RSRFC4_01	RSRFC4_01		67	0.223019	2.17633	0.00192308	0.00859041	0.561	1086	tags=54%, list=32%, signal=77%
MEF2_02	MEF2_02		62	0.239908	2.17229	0.00199203	0.00880447	0.57	736	tags=45%, list=22%, signal=57%
CEBPB_02	CEBPB_02		63	0.23161	2.16711	0	0.00906591	0.581	1281	tags=60%, list=38%, signal=95%
TAAWWATAG_RSRFC4_Q2	TAAWWATAG_RSRFC4_Q2		41	0.284714	2.16284	0.00192678	0.00923041	0.592	953	tags=56%, list=28%, signal=77%
REACTOME_CELL_JUNCTION_ORGANIZATION	REACTOME_CELL_JUNCTION_ORGANIZATION		30	0.33357	2.15812	0.00431035	0.00942203	0.603	1600	tags=80%, list=47%, signal=149%
MEF2_Q6_01	MEF2_Q6_01		63	0.237669	2.15376	0	0.00951652	0.608	990	tags=52%, list=29%, signal=72%
TGATTTRY_GFI1_01	TGATTTRY_GFI1_01		82	0.200393	2.14445	0.00189753	0.0100287	0.63	871	tags=45%, list=26%, signal=59%
CAGGTA_AREB6_01	CAGGTA_AREB6_01		170	0.144654	2.13495	0	0.0103976	0.641	1336	tags=53%, list=39%, signal=83%
KEGG_TGF_BETA_SIGNALING_PATHWAY	KEGG_TGF_BETA_SIGNALING_PATHWAY		31	0.332411	2.12963	0	0.0108186	0.655	746	tags=55%, list=22%, signal=70%
GGGTGGRR_PAX4_03	GGGTGGRR_PAX4_03		295	0.110431	2.1152	0.0019685	0.0118593	0.69	1794	tags=63%, list=53%, signal=121%
KEGG_LYSOSOME	KEGG_LYSOSOME		19	0.408453	2.10959	0.00200401	0.0121263	0.705	1845	tags=95%, list=54%, signal=205%
E4F1_Q6	E4F1_Q6		56	0.239988	2.10731	0.00187266	0.0121983	0.71	1813	tags=77%, list=53%, signal=161%
REACTOME_NCAM1_INTERACTIONS	REACTOME_NCAM1_INTERACTIONS		18	0.409372	2.10162	0.0038835	0.0124647	0.714	1263	tags=78%, list=37%, signal=123%
AP1_Q2	AP1_Q2		67	0.220381	2.10041	0	0.0124358	0.717	993	tags=51%, list=29%, signal=70%
FOX_Q2	FOX_Q2		51	0.256618	2.10023	0.00579151	0.0123681	0.718	1277	tags=63%, list=37%, signal=99%
COREBINDINGFACTOR_Q6	COREBINDINGFACTOR_Q6		63	0.225124	2.09227	0.006	0.0129664	0.732	1790	tags=75%, list=52%, signal=154%
HFH4_01	HFH4_01		51	0.244748	2.089	0	0.0130898	0.738	1250	tags=61%, list=37%, signal=95%
MEF2_03	MEF2_03		62	0.227165	2.07205	0.00414938	0.0143661	0.769	1879	tags=77%, list=55%, signal=169%
KEGG_JAK_STAT_SIGNALING_PATHWAY	KEGG_JAK_STAT_SIGNALING_PATHWAY		38	0.291089	2.0706	0.00970874	0.0144475	0.773	1351	tags=68%, list=40%, signal=112%
GTGACGY_E4F1_Q6	GTGACGY_E4F1_Q6		109	0.172503	2.06928	0.00198413	0.0144918	0.777	1839	tags=71%, list=54%, signal=148%
FOXO4_01	FOXO4_01		60	0.226514	2.06867	0	0.0144682	0.78	1116	tags=55%, list=33%, signal=80%
REACTOME_NEGATIVE_REGULATION_OF_THE_PI3K_AKT_NETWORK	REACTOME_NEGATIVE_REGULATION_OF_THE_PI3K_AKT_NETWORK		30	0.318308	2.06801	0.00400802	0.014492	0.783	1879	tags=87%, list=55%, signal=191%
REACTOME_SIGNALING_BY_MET	REACTOME_SIGNALING_BY_MET		24	0.350052	2.06434	0.00202429	0.0146983	0.787	1798	tags=88%, list=53%, signal=184%
CEBP_C	CEBP_C		53	0.239996	2.06329	0.0019685	0.0146935	0.788	1510	tags=68%, list=44%, signal=120%
ATF6_01	ATF6_01		26	0.333076	2.06297	0.00814664	0.0146328	0.788	1233	tags=69%, list=36%, signal=108%
ATF_B	ATF_B		36	0.288963	2.05982	0	0.0148344	0.799	1203	tags=64%, list=35%, signal=98%
REACTOME_TOLL_LIKE_RECEPTOR_CASCADES	REACTOME_TOLL_LIKE_RECEPTOR_CASCADES		34	0.29437	2.05279	0.00205339	0.015419	0.813	1513	tags=74%, list=44%, signal=131%
GCCNNNWTAAR_UNKNOWN	GCCNNNWTAAR_UNKNOWN		37	0.291097	2.0493	0.00580271	0.0156884	0.822	1045	tags=59%, list=31%, signal=85%
STAT5A_03	STAT5A_03		67	0.216663	2.04768	0.00408163	0.0157814	0.825	1820	tags=75%, list=53%, signal=157%
CEBP_Q2	CEBP_Q2		64	0.216985	2.03876	0	0.0164832	0.847	1831	tags=75%, list=54%, signal=159%
GATA1_03	GATA1_03		52	0.24187	2.03364	0.00194932	0.01688	0.856	1876	tags=79%, list=55%, signal=173%
REACTOME_CONSTITUTIVE_SIGNALING_BY_ABERRANT_PI3K_IN_CANCER	REACTOME_CONSTITUTIVE_SIGNALING_BY_ABERRANT_PI3K_IN_CANCER		26	0.336019	2.03183	0.00389105	0.0169287	0.858	1879	tags=88%, list=55%, signal=195%
CREB_Q4	CREB_Q4		63	0.218254	2.02378	0.0095057	0.0176513	0.869	1813	tags=75%, list=53%, signal=156%
GATAAGR_GATA_C	GATAAGR_GATA_C		71	0.210673	2.02215	0.00395257	0.0176791	0.869	1169	tags=55%, list=34%, signal=82%
IRF7_01	IRF7_01		56	0.230477	2.01491	0.00203252	0.018279	0.883	1784	tags=75%, list=52%, signal=155%
PIT1_Q6	PIT1_Q6		59	0.22354	2.00717	0.00187617	0.0190471	0.898	2256	tags=88%, list=66%, signal=256%
REACTOME_DISEASES_ASSOCIATED_WITH_GLYCOSAMINOGLYCAN_METABOLISM	REACTOME_DISEASES_ASSOCIATED_WITH_GLYCOSAMINOGLYCAN_METABOLISM		15	0.424971	2.00328	0.00568182	0.0193847	0.904	1512	tags=87%, list=44%, signal=155%
CP2_01	CP2_01		64	0.216364	1.99989	0.00396825	0.0196694	0.91	1460	tags=64%, list=43%, signal=110%
GGGNNTTTCC_NFKB_Q6_01	GGGNNTTTCC_NFKB_Q6_01		43	0.259149	1.99976	0.00591716	0.0195599	0.91	1030	tags=56%, list=30%, signal=79%
KEGG_MELANOMA	KEGG_MELANOMA		19	0.381036	1.99383	0.00769231	0.0201245	0.917	1938	tags=95%, list=57%, signal=218%
WGTTNNNNNAAA_UNKNOWN	WGTTNNNNNAAA_UNKNOWN		145	0.14249	1.99296	0.00394477	0.020128	0.919	2333	tags=82%, list=68%, signal=249%
REACTOME_O_LINKED_GLYCOSYLATION	REACTOME_O_LINKED_GLYCOSYLATION		34	0.289536	1.98916	0.00406504	0.0204693	0.923	1429	tags=71%, list=42%, signal=120%
AREB6_01	AREB6_01		62	0.219695	1.98137	0.00409836	0.0213346	0.929	1849	tags=76%, list=54%, signal=163%
SMAD4_Q6	SMAD4_Q6		53	0.225938	1.97962	0.00389105	0.0214696	0.93	1879	tags=77%, list=55%, signal=170%
CTAWWWATA_RSRFC4_Q2	CTAWWWATA_RSRFC4_Q2		88	0.180779	1.97956	0.00204082	0.0213532	0.93	1879	tags=73%, list=55%, signal=158%
GATA_Q6	GATA_Q6		54	0.225151	1.97231	0.00578035	0.0220928	0.939	1833	tags=76%, list=54%, signal=162%
IPF1_Q4	IPF1_Q4		56	0.222616	1.9658	0.0078125	0.0227267	0.945	1384	tags=63%, list=41%, signal=103%
GATA1_04	GATA1_04		69	0.20083	1.9587	0.00626305	0.0236353	0.954	1849	tags=74%, list=54%, signal=158%
REACTOME_MET_PROMOTES_CELL_MOTILITY	REACTOME_MET_PROMOTES_CELL_MOTILITY		21	0.354952	1.95857	0.00796813	0.0235096	0.954	1557	tags=81%, list=46%, signal=148%
HALLMARK_ANDROGEN_RESPONSE	HALLMARK_ANDROGEN_RESPONSE		29	0.300975	1.95433	0.00386847	0.0239696	0.959	1804	tags=83%, list=53%, signal=174%
E2F_Q2	E2F_Q2		28	0.308729	1.95421	0.00387597	0.023851	0.959	1391	tags=71%, list=41%, signal=120%
MYOD_Q6	MYOD_Q6		60	0.210624	1.947	0.0040568	0.0248192	0.971	2022	tags=80%, list=59%, signal=193%
DR3_Q4	DR3_Q4		41	0.252052	1.9434	0.00622407	0.0252215	0.972	2311	tags=93%, list=68%, signal=284%
AP1_01	AP1_01		75	0.191667	1.94032	0.00779727	0.0255046	0.973	1861	tags=73%, list=55%, signal=158%
CEBPB_01	CEBPB_01		63	0.209208	1.93723	0.0101215	0.0258317	0.974	1356	tags=60%, list=40%, signal=98%
RACCACAR_AML_Q6	RACCACAR_AML_Q6		60	0.212996	1.93705	0.00769231	0.0257141	0.974	1275	tags=58%, list=37%, signal=92%
AFP1_Q6	AFP1_Q6		72	0.197327	1.93695	0.00992064	0.0255899	0.974	2230	tags=85%, list=65%, signal=240%
IK2_01	IK2_01		81	0.184184	1.9333	0.0141414	0.0258868	0.974	1786	tags=70%, list=52%, signal=144%
AP1_Q4_01	AP1_Q4_01		80	0.186397	1.92825	0.0161616	0.0266727	0.978	1979	tags=76%, list=58%, signal=177%
REACTOME_MET_ACTIVATES_PTK2_SIGNALING	REACTOME_MET_ACTIVATES_PTK2_SIGNALING		21	0.354952	1.92683	0.004	0.0266783	0.978	1557	tags=81%, list=46%, signal=148%
REACTOME_TNFR2_NON_CANONICAL_NF_KB_PATHWAY	REACTOME_TNFR2_NON_CANONICAL_NF_KB_PATHWAY		18	0.382552	1.92522	0.00990099	0.0267726	0.978	975	tags=67%, list=29%, signal=93%
CDP_02	CDP_02		30	0.297634	1.9225	0.00595238	0.0271292	0.979	1153	tags=63%, list=34%, signal=95%
FREAC2_01	FREAC2_01		66	0.198152	1.92209	0.00610998	0.0270603	0.979	990	tags=48%, list=29%, signal=67%
IRF_Q6	IRF_Q6		53	0.223639	1.91529	0.010352	0.0278629	0.981	1758	tags=74%, list=52%, signal=149%
GCTNWTTGK_UNKNOWN	GCTNWTTGK_UNKNOWN		69	0.20109	1.91449	0.0123711	0.0277843	0.981	1947	tags=77%, list=57%, signal=175%
HNF3B_01	HNF3B_01		52	0.224672	1.91321	0.012	0.0278432	0.982	1409	tags=63%, list=41%, signal=106%
ETS_Q4	ETS_Q4		50	0.229301	1.90853	0.00963391	0.0285704	0.986	2230	tags=88%, list=65%, signal=250%
KEGG_PATHWAYS_IN_CANCER	KEGG_PATHWAYS_IN_CANCER		98	0.166524	1.90101	0.006	0.0297235	0.989	1118	tags=49%, list=33%, signal=71%
RYAAAKNNNNNNTTGW_UNKNOWN	RYAAAKNNNNNNTTGW_UNKNOWN		20	0.359746	1.89885	0.017341	0.0299127	0.989	1849	tags=90%, list=54%, signal=195%
RSRFC4_Q2	RSRFC4_Q2		54	0.221875	1.89739	0.0136719	0.0300139	0.989	1086	tags=54%, list=32%, signal=78%
REACTOME_CARGO_RECOGNITION_FOR_CLATHRIN_MEDIATED_ENDOCYTOSIS	REACTOME_CARGO_RECOGNITION_FOR_CLATHRIN_MEDIATED_ENDOCYTOSIS		19	0.363037	1.89653	0.012931	0.0300622	0.989	1640	tags=84%, list=48%, signal=161%
KEGG_NATURAL_KILLER_CELL_MEDIATED_CYTOTOXICITY	KEGG_NATURAL_KILLER_CELL_MEDIATED_CYTOTOXICITY		26	0.314987	1.89212	0.00598802	0.0307112	0.99	1819	tags=85%, list=53%, signal=180%
HFH8_01	HFH8_01		51	0.224842	1.88372	0.00761905	0.031819	0.99	1250	tags=59%, list=37%, signal=91%
FOXO1_02	FOXO1_02		56	0.212966	1.88045	0.0157171	0.032282	0.991	990	tags=50%, list=29%, signal=69%
YATTNATC_UNKNOWN	YATTNATC_UNKNOWN		89	0.171049	1.87225	0.00205339	0.0337228	0.991	1692	tags=66%, list=50%, signal=128%
GGARNTKYCCA_UNKNOWN	GGARNTKYCCA_UNKNOWN		18	0.368258	1.86646	0.0122951	0.0346184	0.992	1592	tags=83%, list=47%, signal=155%
TAL1BETAITF2_01	TAL1BETAITF2_01		60	0.20376	1.86493	0.0100402	0.0346527	0.992	2045	tags=80%, list=60%, signal=196%
AP1_Q4	AP1_Q4		72	0.185123	1.86465	0.0126582	0.0345309	0.993	1039	tags=49%, list=30%, signal=68%
IRF1_Q6	IRF1_Q6		55	0.216854	1.86393	0.0164271	0.0345309	0.993	1876	tags=76%, list=55%, signal=167%
REACTOME_TOLL_LIKE_RECEPTOR_4_TLR4_CASCADE	REACTOME_TOLL_LIKE_RECEPTOR_4_TLR4_CASCADE		27	0.299251	1.85421	0.0132075	0.0363163	0.994	1513	tags=74%, list=44%, signal=132%
REACTOME_TOLL_LIKE_RECEPTOR_TLR1:TLR2_CASCADE	REACTOME_TOLL_LIKE_RECEPTOR_TLR1:TLR2_CASCADE		19	0.350344	1.84588	0.0119284	0.0376587	0.995	1324	tags=74%, list=39%, signal=120%
REACTOME_TRANSCRIPTIONAL_REGULATION_BY_RUNX2	REACTOME_TRANSCRIPTIONAL_REGULATION_BY_RUNX2		18	0.36148	1.84075	0.00998004	0.0384884	0.995	857	tags=61%, list=25%, signal=81%
XBP1_01	XBP1_01		26	0.312624	1.83622	0.0172745	0.039389	0.995	1827	tags=85%, list=54%, signal=181%
FOXO4_02	FOXO4_02		68	0.193292	1.83596	0.0153551	0.039281	0.995	958	tags=47%, list=28%, signal=64%
NFKB_C	NFKB_C		65	0.192082	1.82854	0.011236	0.0406181	0.998	2295	tags=86%, list=67%, signal=258%
HALLMARK_GLYCOLYSIS	HALLMARK_GLYCOLYSIS		45	0.231848	1.82434	0.0142857	0.0414263	0.998	2099	tags=84%, list=62%, signal=217%
YATGNWAAT_OCT_C	YATGNWAAT_OCT_C		94	0.162605	1.8212	0.015873	0.0419325	0.998	1274	tags=53%, list=37%, signal=83%
EN1_01	EN1_01		27	0.297971	1.82011	0.0178218	0.0419247	0.998	1012	tags=59%, list=30%, signal=84%
NRSF_01	NRSF_01		19	0.350934	1.82003	0.0142857	0.0417441	0.998	1322	tags=74%, list=39%, signal=120%
FOXO1_01	FOXO1_01		59	0.199056	1.8193	0.0209205	0.0416989	0.998	2049	tags=80%, list=60%, signal=196%
WTGAAAT_UNKNOWN	WTGAAAT_UNKNOWN		138	0.135835	1.81872	0.0104603	0.0416424	0.998	1952	tags=70%, list=57%, signal=158%
REACTOME_EXTRA_NUCLEAR_ESTROGEN_SIGNALING	REACTOME_EXTRA_NUCLEAR_ESTROGEN_SIGNALING		20	0.339502	1.8159	0.0205761	0.0420752	0.999	1406	tags=75%, list=41%, signal=127%
FOXJ2_02	FOXJ2_02		52	0.215392	1.81433	0.0236686	0.0421755	0.999	981	tags=50%, list=29%, signal=69%
CDC5_01	CDC5_01		64	0.19045	1.80875	0.0211946	0.0433605	0.999	2133	tags=81%, list=63%, signal=213%
CEBPGAMMA_Q6	CEBPGAMMA_Q6		60	0.194375	1.79836	0.0163599	0.0457706	1	1110	tags=52%, list=33%, signal=75%
GCANCTGNY_MYOD_Q6	GCANCTGNY_MYOD_Q6		245	0.10061	1.79753	0.0155945	0.0457833	1	1560	tags=55%, list=46%, signal=94%
AP1FJ_Q2	AP1FJ_Q2		65	0.191052	1.79338	0.00601202	0.0466084	1	1039	tags=49%, list=30%, signal=69%
NFAT_Q6	NFAT_Q6		55	0.206713	1.79328	0.0180723	0.0464329	1	1786	tags=73%, list=52%, signal=150%
REACTOME_SIGNALING_BY_VEGF	REACTOME_SIGNALING_BY_VEGF		22	0.320985	1.789	0.0177515	0.0473638	1	1702	tags=82%, list=50%, signal=162%
GATA3_01	GATA3_01		54	0.208172	1.78817	0.00965251	0.0473459	1	1132	tags=54%, list=33%, signal=79%
ATF_01	ATF_01		52	0.214899	1.7857	0.0242424	0.0477492	1	1901	tags=77%, list=56%, signal=171%
GGATTA_PITX2_Q2	GGATTA_PITX2_Q2		125	0.137247	1.78036	0.023166	0.0490192	1	1158	tags=47%, list=34%, signal=69%
YCATTAA_UNKNOWN	YCATTAA_UNKNOWN		129	0.139499	1.78003	0.0222222	0.0488954	1	1207	tags=49%, list=35%, signal=73%
EVI1_02	EVI1_02		26	0.29366	1.77894	0.027668	0.0489461	1	1760	tags=81%, list=52%, signal=166%
YKACATTT_UNKNOWN	YKACATTT_UNKNOWN		55	0.206366	1.77718	0.0180361	0.0492068	1	1229	tags=56%, list=36%, signal=87%
RP58_01	RP58_01		48	0.217923	1.77635	0.0238612	0.0491816	1	1398	tags=63%, list=41%, signal=104%
TGGNNNNNNKCCAR_UNKNOWN	TGGNNNNNNKCCAR_UNKNOWN		107	0.150794	1.77625	0.0163265	0.0489898	1	1541	tags=60%, list=45%, signal=106%
PAX4_03	PAX4_03		51	0.205077	1.77023	0.0209924	0.050348	1	982	tags=49%, list=29%, signal=68%
ACAWYAAAG_UNKNOWN	ACAWYAAAG_UNKNOWN		19	0.337249	1.7685	0.0216963	0.0506424	1	1907	tags=89%, list=56%, signal=202%
SRF_Q6	SRF_Q6		65	0.186542	1.76823	0.0179283	0.0505291	1	1264	tags=55%, list=37%, signal=86%
EVI1_05	EVI1_05		34	0.255892	1.76799	0.0103306	0.0503465	1	1041	tags=56%, list=31%, signal=80%
FREAC3_01	FREAC3_01		72	0.181005	1.76017	0.0213178	0.0523864	1	1716	tags=68%, list=50%, signal=134%
REACTOME_NCAM_SIGNALING_FOR_NEURITE_OUT_GROWTH	REACTOME_NCAM_SIGNALING_FOR_NEURITE_OUT_GROWTH		24	0.298199	1.75541	0.0186335	0.0535196	1	1263	tags=67%, list=37%, signal=105%
REACTOME_MUSCLE_CONTRACTION	REACTOME_MUSCLE_CONTRACTION		62	0.186801	1.75092	0.0183673	0.0545248	1	1409	tags=60%, list=41%, signal=100%
IRF1_01	IRF1_01		59	0.19402	1.74869	0.0178571	0.0548613	1	1719	tags=69%, list=50%, signal=138%
CEBP_Q2_01	CEBP_Q2_01		64	0.185315	1.73936	0.0222222	0.0573135	1	1937	tags=75%, list=57%, signal=170%
REACTOME_CLATHRIN_MEDIATED_ENDOCYTOSIS	REACTOME_CLATHRIN_MEDIATED_ENDOCYTOSIS		26	0.290353	1.73578	0.018	0.0581586	1	1640	tags=77%, list=48%, signal=147%
REACTOME_DISEASES_ASSOCIATED_WITH_O_GLYCOSYLATION_OF_PROTEINS	REACTOME_DISEASES_ASSOCIATED_WITH_O_GLYCOSYLATION_OF_PROTEINS		25	0.28977	1.72943	0.0289575	0.0599203	1	928	tags=56%, list=27%, signal=76%
REACTOME_PI3K_AKT_SIGNALING_IN_CANCER	REACTOME_PI3K_AKT_SIGNALING_IN_CANCER		31	0.257635	1.72007	0.0264766	0.0624551	1	1879	tags=81%, list=55%, signal=178%
AML1_01	AML1_01		67	0.17727	1.71985	0.0282828	0.062299	1	1799	tags=70%, list=53%, signal=146%
GTGGGTGK_UNKNOWN	GTGGGTGK_UNKNOWN		74	0.17227	1.71772	0.0185185	0.0628326	1	2282	tags=84%, list=67%, signal=248%
CEBPDELTA_Q6	CEBPDELTA_Q6		58	0.193877	1.71543	0.0282828	0.0633326	1	878	tags=45%, list=26%, signal=59%
HNF3ALPHA_Q6	HNF3ALPHA_Q6		52	0.202149	1.7106	0.024948	0.0646162	1	2403	tags=90%, list=70%, signal=301%
GATA6_01	GATA6_01		69	0.176736	1.70222	0.0319361	0.0672388	1	1188	tags=52%, list=35%, signal=78%
TAAYNRNNTCC_UNKNOWN	TAAYNRNNTCC_UNKNOWN		44	0.217026	1.70162	0.0286299	0.0671655	1	1749	tags=73%, list=51%, signal=147%
CGTSACG_PAX3_B	CGTSACG_PAX3_B		27	0.275808	1.7004	0.0232108	0.0672485	1	1466	tags=70%, list=43%, signal=122%
MSX1_01	MSX1_01		42	0.222279	1.69302	0.03125	0.069394	1	1849	tags=76%, list=54%, signal=164%
TGANNYRGCA_TCF11MAFG_01	TGANNYRGCA_TCF11MAFG_01		56	0.190563	1.68532	0.0335306	0.0716675	1	1857	tags=73%, list=54%, signal=158%
AML1_Q6	AML1_Q6		67	0.17727	1.68426	0.0325671	0.071843	1	1799	tags=70%, list=53%, signal=146%
REACTOME_INTERLEUKIN_1_FAMILY_SIGNALING	REACTOME_INTERLEUKIN_1_FAMILY_SIGNALING		17	0.341104	1.68309	0.0301205	0.0720085	1	1851	tags=88%, list=54%, signal=192%
CEBP_01	CEBP_01		74	0.170561	1.67658	0.0306513	0.0741468	1	1458	tags=59%, list=43%, signal=102%
CACCCBINDINGFACTOR_Q6	CACCCBINDINGFACTOR_Q6		51	0.197952	1.67504	0.0220441	0.0743567	1	1541	tags=65%, list=45%, signal=116%
REACTOME_IMMUNOREGULATORY_INTERACTIONS_BETWEEN_A_LYMPHOID_AND_A_NON_LYMPHOID_CELL	REACTOME_IMMUNOREGULATORY_INTERACTIONS_BETWEEN_A_LYMPHOID_AND_A_NON_LYMPHOID_CELL		27	0.281915	1.67275	0.026465	0.0748533	1	1698	tags=78%, list=50%, signal=154%
BRN2_01	BRN2_01		64	0.176772	1.6652	0.0243902	0.0772542	1	1859	tags=72%, list=55%, signal=155%
MEF2_01	MEF2_01		42	0.215155	1.65394	0.0375494	0.0812178	1	736	tags=43%, list=22%, signal=54%
KEGG_T_CELL_RECEPTOR_SIGNALING_PATHWAY	KEGG_T_CELL_RECEPTOR_SIGNALING_PATHWAY		15	0.353416	1.64734	0.026465	0.083641	1	1755	tags=87%, list=51%, signal=178%
ARP1_01	ARP1_01		37	0.227487	1.64357	0.0303644	0.0848885	1	1444	tags=65%, list=42%, signal=111%
PAX4_04	PAX4_04		52	0.194082	1.6407	0.0361905	0.085649	1	659	tags=38%, list=19%, signal=47%
REACTOME_PLATELET_HOMEOSTASIS	REACTOME_PLATELET_HOMEOSTASIS		16	0.3368	1.63562	0.0338645	0.0876862	1	1627	tags=81%, list=48%, signal=155%
SRF_C	SRF_C		61	0.180015	1.63524	0.0421941	0.087505	1	1409	tags=59%, list=41%, signal=99%
KEGG_CALCIUM_SIGNALING_PATHWAY	KEGG_CALCIUM_SIGNALING_PATHWAY		40	0.221181	1.62471	0.0419287	0.0916823	1	1300	tags=60%, list=38%, signal=96%
SRY_02	SRY_02		73	0.158983	1.62257	0.0451745	0.092314	1	1057	tags=47%, list=31%, signal=66%
KEGG_CARDIAC_MUSCLE_CONTRACTION	KEGG_CARDIAC_MUSCLE_CONTRACTION		19	0.315107	1.61053	0.0386847	0.0975306	1	1264	tags=68%, list=37%, signal=108%
REACTOME_UNFOLDED_PROTEIN_RESPONSE_UPR	REACTOME_UNFOLDED_PROTEIN_RESPONSE_UPR		15	0.346349	1.61043	0.0520231	0.0972184	1	1779	tags=87%, list=52%, signal=180%
TTGCWCAAY_CEBPB_02	TTGCWCAAY_CEBPB_02		21	0.287821	1.60525	0.046	0.0994063	1	810	tags=52%, list=24%, signal=68%
ER_Q6	ER_Q6		56	0.181887	1.60322	0.0313725	0.100045	1	1277	tags=55%, list=37%, signal=87%
EGR_Q6	EGR_Q6		53	0.191309	1.59756	0.0657371	0.102391	1	2124	tags=81%, list=62%, signal=212%
CTGCAGY_UNKNOWN	CTGCAGY_UNKNOWN		176	0.106846	1.59538	0.0497836	0.102999	1	1010	tags=40%, list=30%, signal=54%
CHOP_01	CHOP_01		47	0.198339	1.59471	0.0455487	0.102942	1	1001	tags=49%, list=29%, signal=68%
TCF11MAFG_01	TCF11MAFG_01		34	0.227952	1.59462	0.048	0.102607	1	1336	tags=62%, list=39%, signal=101%
STTTCRNTTT_IRF_Q6	STTTCRNTTT_IRF_Q6		46	0.20106	1.5943	0.0513347	0.102423	1	1547	tags=65%, list=45%, signal=118%
LEF1_Q2	LEF1_Q2		56	0.184788	1.58953	0.0604288	0.104464	1	1450	tags=61%, list=43%, signal=104%
RORA2_01	RORA2_01		30	0.243745	1.58284	0.0454545	0.107329	1	1790	tags=77%, list=52%, signal=160%
REACTOME_DISEASE	REACTOME_DISEASE		195	0.100588	1.58132	0.0386965	0.107749	1	1967	tags=67%, list=58%, signal=150%
REACTOME_TRIF_TICAM1_MEDIATED_TLR4_SIGNALING	REACTOME_TRIF_TICAM1_MEDIATED_TLR4_SIGNALING		19	0.294625	1.58107	0.0430528	0.107471	1	1513	tags=74%, list=44%, signal=132%
AP1_Q2_01	AP1_Q2_01		80	0.152116	1.57732	0.0518672	0.109072	1	1880	tags=70%, list=55%, signal=152%
MZF1_02	MZF1_02		53	0.180077	1.57587	0.0431965	0.109428	1	2033	tags=77%, list=60%, signal=189%
REACTOME_TOLL_LIKE_RECEPTOR_9_TLR9_CASCADE	REACTOME_TOLL_LIKE_RECEPTOR_9_TLR9_CASCADE		16	0.330265	1.57496	0.0643275	0.109536	1	1436	tags=75%, list=42%, signal=129%
CETS1P54_01	CETS1P54_01		40	0.212771	1.56989	0.0599613	0.111651	1	1840	tags=75%, list=54%, signal=161%
HALLMARK_P53_PATHWAY	HALLMARK_P53_PATHWAY		52	0.187871	1.569	0.0497018	0.111714	1	1795	tags=71%, list=53%, signal=148%
MYB_Q6	MYB_Q6		50	0.190158	1.56727	0.0587084	0.112221	1	2498	tags=92%, list=73%, signal=339%
REACTOME_PEPTIDE_HORMONE_METABOLISM	REACTOME_PEPTIDE_HORMONE_METABOLISM		17	0.315678	1.56446	0.0547945	0.11317	1	1536	tags=76%, list=45%, signal=138%
AP1_C	AP1_C		79	0.153886	1.5635	0.0605428	0.11323	1	1861	tags=70%, list=55%, signal=150%
YGCANTGCR_UNKNOWN	YGCANTGCR_UNKNOWN		24	0.26801	1.56151	0.0380762	0.113896	1	1081	tags=58%, list=32%, signal=85%
AML_Q6	AML_Q6		72	0.155211	1.55722	0.0483871	0.115641	1	1281	tags=53%, list=38%, signal=83%
GGGYGTGNY_UNKNOWN	GGGYGTGNY_UNKNOWN		149	0.113946	1.55589	0.0564202	0.115928	1	1825	tags=64%, list=54%, signal=133%
YTAATTAA_LHX3_01	YTAATTAA_LHX3_01		48	0.187166	1.5549	0.0635246	0.116026	1	2141	tags=81%, list=63%, signal=215%
KEGG_NEUROACTIVE_LIGAND_RECEPTOR_INTERACTION	KEGG_NEUROACTIVE_LIGAND_RECEPTOR_INTERACTION		48	0.192908	1.55201	0.0363248	0.117191	1	1340	tags=58%, list=39%, signal=95%
E4BP4_01	E4BP4_01		48	0.185753	1.54739	0.0531697	0.119254	1	1293	tags=56%, list=38%, signal=89%
HLF_01	HLF_01		56	0.175554	1.54487	0.0587084	0.120133	1	2151	tags=80%, list=63%, signal=214%
ETS2_B	ETS2_B		59	0.171853	1.54424	0.0698603	0.120048	1	2198	tags=81%, list=64%, signal=225%
YYCATTCAWW_UNKNOWN	YYCATTCAWW_UNKNOWN		44	0.197525	1.53988	0.0609756	0.122148	1	1272	tags=57%, list=37%, signal=89%
RREB1_01	RREB1_01		45	0.191622	1.53666	0.0569106	0.123452	1	1249	tags=56%, list=37%, signal=86%
REACTOME_SIGNALING_BY_NTRKS	REACTOME_SIGNALING_BY_NTRKS		19	0.292577	1.53491	0.0516129	0.124053	1	1879	tags=84%, list=55%, signal=186%
ELF1_Q6	ELF1_Q6		59	0.170993	1.53263	0.0603113	0.124994	1	1854	tags=71%, list=54%, signal=153%
FREAC4_01	FREAC4_01		41	0.201867	1.53175	0.0626305	0.125083	1	1149	tags=54%, list=34%, signal=80%
LEF1_Q6	LEF1_Q6		69	0.159707	1.52981	0.0709812	0.125615	1	1937	tags=72%, list=57%, signal=164%
POU3F2_01	POU3F2_01		20	0.287968	1.52967	0.0643939	0.12529	1	728	tags=50%, list=21%, signal=63%
HP1SITEFACTOR_Q6	HP1SITEFACTOR_Q6		49	0.179752	1.52901	0.0537849	0.125297	1	2388	tags=88%, list=70%, signal=288%
ZIC3_01	ZIC3_01		56	0.171913	1.51598	0.0494845	0.132234	1	945	tags=45%, list=28%, signal=61%
CDP_01	CDP_01		21	0.278508	1.5131	0.0667976	0.133386	1	2141	tags=90%, list=63%, signal=242%
RGAANNTTC_HSF1_01	RGAANNTTC_HSF1_01		89	0.143466	1.51292	0.0596421	0.133082	1	1592	tags=61%, list=47%, signal=111%
HEN1_02	HEN1_02		36	0.211556	1.51242	0.074	0.132984	1	1938	tags=78%, list=57%, signal=178%
LXR_Q3	LXR_Q3		19	0.289737	1.50803	0.0787402	0.135403	1	991	tags=58%, list=29%, signal=81%
OCT1_02	OCT1_02		51	0.182265	1.50707	0.0674603	0.135626	1	858	tags=43%, list=25%, signal=57%
TGACATY_UNKNOWN	TGACATY_UNKNOWN		148	0.107182	1.50469	0.0752033	0.136755	1	1470	tags=53%, list=43%, signal=90%
CEBP_Q3	CEBP_Q3		46	0.186265	1.50274	0.0510806	0.137518	1	2190	tags=83%, list=64%, signal=228%
REACTOME_ANTIGEN_PROCESSING_CROSS_PRESENTATION	REACTOME_ANTIGEN_PROCESSING_CROSS_PRESENTATION		16	0.314709	1.50032	0.0628931	0.138489	1	1702	tags=81%, list=50%, signal=161%
REACTOME_SMOOTH_MUSCLE_CONTRACTION	REACTOME_SMOOTH_MUSCLE_CONTRACTION		17	0.302905	1.49919	0.0708661	0.138707	1	1780	tags=82%, list=52%, signal=171%
NERF_Q2	NERF_Q2		51	0.176646	1.49489	0.0687023	0.140815	1	1947	tags=75%, list=57%, signal=171%
REACTOME_PHASE_II_CONJUGATION_OF_COMPOUNDS	REACTOME_PHASE_II_CONJUGATION_OF_COMPOUNDS		19	0.285207	1.49267	0.0724638	0.14181	1	1904	tags=84%, list=56%, signal=190%
CTGRYYYNATT_UNKNOWN	CTGRYYYNATT_UNKNOWN		20	0.285992	1.49122	0.0711462	0.142291	1	1758	tags=80%, list=52%, signal=164%
SRY_01	SRY_01		56	0.169486	1.48644	0.0661479	0.144747	1	2415	tags=88%, list=71%, signal=295%
DBP_Q6	DBP_Q6		54	0.175206	1.48095	0.0745098	0.147732	1	990	tags=46%, list=29%, signal=64%
STAT5A_04	STAT5A_04		54	0.173667	1.47869	0.0872093	0.148702	1	1311	tags=56%, list=38%, signal=89%
LMO2COM_02	LMO2COM_02		70	0.152418	1.47588	0.0670996	0.15029	1	1244	tags=51%, list=36%, signal=79%
REACTOME_POST_TRANSLATIONAL_MODIFICATION:_SYNTHESIS_OF_GPI_ANCHORED_PROTEINS	REACTOME_POST_TRANSLATIONAL_MODIFICATION:_SYNTHESIS_OF_GPI_ANCHORED_PROTEINS		22	0.262199	1.47471	0.0819328	0.15061	1	1126	tags=59%, list=33%, signal=88%
HNF4ALPHA_Q6	HNF4ALPHA_Q6		54	0.169596	1.47338	0.0673469	0.151067	1	2588	tags=93%, list=76%, signal=378%
STAT_01	STAT_01		54	0.170192	1.47312	0.082397	0.150721	1	1070	tags=48%, list=31%, signal=69%
AR_Q2	AR_Q2		25	0.247265	1.47092	0.0821918	0.151637	1	2027	tags=84%, list=59%, signal=206%
TGTTTGY_HNF3_Q6	TGTTTGY_HNF3_Q6		161	0.0989604	1.46141	0.0681363	0.157365	1	885	tags=35%, list=26%, signal=46%
KEGG_TOLL_LIKE_RECEPTOR_SIGNALING_PATHWAY	KEGG_TOLL_LIKE_RECEPTOR_SIGNALING_PATHWAY		23	0.250731	1.45925	0.0737527	0.158301	1	1819	tags=78%, list=53%, signal=167%
SRF_Q4	SRF_Q4		57	0.1621	1.45904	0.0845361	0.157989	1	1849	tags=70%, list=54%, signal=151%
TCF11_01	TCF11_01		58	0.16231	1.45689	0.0940367	0.159009	1	1866	tags=71%, list=55%, signal=153%
KEGG_ANTIGEN_PROCESSING_AND_PRESENTATION	KEGG_ANTIGEN_PROCESSING_AND_PRESENTATION		15	0.31119	1.45623	0.083004	0.158983	1	1671	tags=80%, list=49%, signal=156%
TBP_01	TBP_01		56	0.165877	1.45431	0.0820312	0.159688	1	1818	tags=70%, list=53%, signal=147%
AAANWWTGC_UNKNOWN	AAANWWTGC_UNKNOWN		58	0.163672	1.45307	0.084	0.160077	1	1685	tags=66%, list=49%, signal=127%
CREBP1_01	CREBP1_01		43	0.190645	1.45243	0.0766208	0.16003	1	1816	tags=72%, list=53%, signal=152%
HMEF2_Q6	HMEF2_Q6		37	0.198922	1.44948	0.0841683	0.161535	1	1356	tags=59%, list=40%, signal=98%
PBX1_02	PBX1_02		28	0.235041	1.44662	0.0753296	0.162988	1	1153	tags=57%, list=34%, signal=86%
HALLMARK_UV_RESPONSE_UP	HALLMARK_UV_RESPONSE_UP		41	0.189158	1.44659	0.0995851	0.162532	1	1691	tags=68%, list=50%, signal=134%
TEL2_Q6	TEL2_Q6		33	0.21013	1.44403	0.103175	0.163823	1	2080	tags=82%, list=61%, signal=208%
OCT1_05	OCT1_05		67	0.150678	1.44214	0.0889749	0.164772	1	1277	tags=52%, list=37%, signal=82%
REACTOME_SIGNALING_BY_TGF_BETA_FAMILY_MEMBERS	REACTOME_SIGNALING_BY_TGF_BETA_FAMILY_MEMBERS		24	0.251402	1.44153	0.104938	0.164719	1	853	tags=50%, list=25%, signal=66%
YWATTWNNRGCT_UNKNOWN	YWATTWNNRGCT_UNKNOWN		16	0.299742	1.44065	0.0740741	0.16486	1	1966	tags=88%, list=58%, signal=206%
RGAGGAARY_PU1_Q6	RGAGGAARY_PU1_Q6		112	0.118128	1.44032	0.0936255	0.164603	1	2198	tags=76%, list=64%, signal=206%
CAGNWMCNNNGAC_UNKNOWN	CAGNWMCNNNGAC_UNKNOWN		16	0.301049	1.43871	0.089613	0.165182	1	1322	tags=69%, list=39%, signal=112%
REACTOME_ADAPTIVE_IMMUNE_SYSTEM	REACTOME_ADAPTIVE_IMMUNE_SYSTEM		130	0.108818	1.43845	0.0916031	0.164884	1	1846	tags=65%, list=54%, signal=135%
HEB_Q6	HEB_Q6		57	0.161928	1.43501	0.0928433	0.166786	1	1311	tags=54%, list=38%, signal=87%
ZIC1_01	ZIC1_01		52	0.16572	1.43304	0.106796	0.167773	1	1935	tags=73%, list=57%, signal=166%
SMTTTTGT_UNKNOWN	SMTTTTGT_UNKNOWN		76	0.140322	1.43262	0.0989691	0.167632	1	1057	tags=45%, list=31%, signal=63%
FREAC7_01	FREAC7_01		37	0.198922	1.43192	0.0848485	0.167683	1	1356	tags=59%, list=40%, signal=98%
AGCYRWTTC_UNKNOWN	AGCYRWTTC_UNKNOWN		31	0.214039	1.43071	0.078	0.168002	1	816	tags=45%, list=24%, signal=59%
KEGG_PURINE_METABOLISM	KEGG_PURINE_METABOLISM		29	0.2211	1.42789	0.104628	0.169323	1	2427	tags=93%, list=71%, signal=320%
GR_Q6	GR_Q6		53	0.168839	1.42064	0.0907217	0.173949	1	1041	tags=47%, list=31%, signal=67%
REACTOME_AXON_GUIDANCE	REACTOME_AXON_GUIDANCE		121	0.111497	1.41994	0.104938	0.173919	1	1831	tags=64%, list=54%, signal=134%
PBX1_01	PBX1_01		55	0.163149	1.41809	0.104508	0.174773	1	1250	tags=53%, list=37%, signal=82%
LXR_DR4_Q3	LXR_DR4_Q3		20	0.260705	1.41622	0.108652	0.175695	1	991	tags=55%, list=29%, signal=77%
GTCNYYATGR_UNKNOWN	GTCNYYATGR_UNKNOWN		15	0.301885	1.41612	0.112811	0.175266	1	1930	tags=87%, list=57%, signal=199%
PXR_Q2	PXR_Q2		54	0.163539	1.41604	0.115914	0.174849	1	2482	tags=89%, list=73%, signal=321%
ICSBP_Q6	ICSBP_Q6		60	0.154088	1.41431	0.115768	0.175554	1	1245	tags=52%, list=36%, signal=80%
STAT6_01	STAT6_01		57	0.159762	1.41104	0.0963855	0.177491	1	1797	tags=68%, list=53%, signal=142%
CTGYNNCTYTAA_UNKNOWN	CTGYNNCTYTAA_UNKNOWN		22	0.245688	1.40896	0.0849421	0.178546	1	1337	tags=64%, list=39%, signal=104%
HALLMARK_HEME_METABOLISM	HALLMARK_HEME_METABOLISM		37	0.191072	1.40829	0.088	0.178558	1	2120	tags=81%, list=62%, signal=212%
PAX_Q6	PAX_Q6		63	0.149642	1.40103	0.1002	0.183486	1	1772	tags=67%, list=52%, signal=136%
MEIS1_01	MEIS1_01		50	0.168182	1.39937	0.10664	0.18416	1	1685	tags=66%, list=49%, signal=129%
PAX4_02	PAX4_02		61	0.151935	1.39764	0.125761	0.184995	1	2230	tags=80%, list=65%, signal=228%
REACTOME_TRANSPORT_OF_SMALL_MOLECULES	REACTOME_TRANSPORT_OF_SMALL_MOLECULES		136	0.104207	1.39742	0.108434	0.184663	1	1915	tags=66%, list=56%, signal=145%
ETS1_B	ETS1_B		52	0.164048	1.39354	0.0901804	0.187233	1	2203	tags=81%, list=65%, signal=225%
STAT6_02	STAT6_02		66	0.147411	1.39055	0.11306	0.189176	1	953	tags=42%, list=28%, signal=58%
KEGG_CHEMOKINE_SIGNALING_PATHWAY	KEGG_CHEMOKINE_SIGNALING_PATHWAY		35	0.202564	1.38921	0.104854	0.189703	1	777	tags=43%, list=23%, signal=55%
SMAD_Q6	SMAD_Q6		67	0.144915	1.38542	0.13	0.192153	1	1449	tags=57%, list=42%, signal=97%
YNGTTNNNATT_UNKNOWN	YNGTTNNNATT_UNKNOWN		89	0.128554	1.38444	0.113872	0.192372	1	990	tags=42%, list=29%, signal=57%
KEGG_AXON_GUIDANCE	KEGG_AXON_GUIDANCE		34	0.204349	1.37829	0.121593	0.196621	1	1817	tags=74%, list=53%, signal=156%
HIF1_Q5	HIF1_Q5		50	0.161476	1.37066	0.113402	0.202124	1	1230	tags=52%, list=36%, signal=80%
HIF1_Q3	HIF1_Q3		41	0.183231	1.37006	0.113725	0.202038	1	1295	tags=56%, list=38%, signal=89%
REACTOME_G_ALPHA_S_SIGNALLING_EVENTS	REACTOME_G_ALPHA_S_SIGNALLING_EVENTS		29	0.216787	1.36915	0.12069	0.202213	1	1383	tags=62%, list=41%, signal=104%
FOXD3_01	FOXD3_01		49	0.165657	1.36827	0.129845	0.202468	1	2505	tags=90%, list=73%, signal=333%
STAT1_03	STAT1_03		52	0.163756	1.36822	0.121849	0.201964	1	1876	tags=71%, list=55%, signal=156%
FOXJ2_01	FOXJ2_01		47	0.169207	1.36591	0.120968	0.203416	1	1099	tags=49%, list=32%, signal=71%
HSF2_01	HSF2_01		48	0.166407	1.36367	0.119433	0.204625	1	1287	tags=54%, list=38%, signal=86%
HALLMARK_TGF_BETA_SIGNALING	HALLMARK_TGF_BETA_SIGNALING		20	0.26358	1.36364	0.140562	0.204105	1	1834	tags=80%, list=54%, signal=172%
GATA_C	GATA_C		59	0.154059	1.36152	0.124016	0.205236	1	1217	tags=51%, list=36%, signal=78%
KEGG_APOPTOSIS	KEGG_APOPTOSIS		19	0.261575	1.35775	0.118609	0.208026	1	907	tags=53%, list=27%, signal=71%
AP4_Q6	AP4_Q6		47	0.168625	1.34994	0.12753	0.213943	1	2117	tags=79%, list=62%, signal=205%
MYCMAX_B	MYCMAX_B		55	0.153912	1.34348	0.154176	0.21872	1	1281	tags=53%, list=38%, signal=83%
NKX25_02	NKX25_02		57	0.155557	1.34308	0.153543	0.218455	1	1093	tags=47%, list=32%, signal=69%
PAX6_01	PAX6_01		27	0.219661	1.3397	0.119374	0.220828	1	1277	tags=59%, list=37%, signal=94%
WHN_B	WHN_B		50	0.162559	1.33694	0.150313	0.222717	1	2045	tags=76%, list=60%, signal=187%
PAX3_B	PAX3_B		20	0.255102	1.33525	0.146045	0.223713	1	1010	tags=55%, list=30%, signal=78%
GABP_B	GABP_B		32	0.197525	1.33427	0.143667	0.224139	1	2103	tags=81%, list=62%, signal=210%
PAX4_01	PAX4_01		53	0.15863	1.33299	0.129666	0.224699	1	1204	tags=51%, list=35%, signal=78%
PTF1BETA_Q6	PTF1BETA_Q6		50	0.156311	1.33195	0.151341	0.224992	1	2066	tags=76%, list=61%, signal=190%
AREB6_04	AREB6_04		71	0.136261	1.33075	0.144654	0.225383	1	1946	tags=70%, list=57%, signal=161%
AP2GAMMA_01	AP2GAMMA_01		47	0.162212	1.32351	0.142012	0.231389	1	2066	tags=77%, list=61%, signal=192%
MZF1_01	MZF1_01		59	0.145747	1.32301	0.151452	0.231233	1	1823	tags=68%, list=53%, signal=143%
CCTNTMAGA_UNKNOWN	CCTNTMAGA_UNKNOWN		25	0.223946	1.32241	0.12753	0.231198	1	878	tags=48%, list=26%, signal=64%
POU6F1_01	POU6F1_01		48	0.162782	1.32181	0.139265	0.231096	1	1086	tags=48%, list=32%, signal=69%
SMAD3_Q6	SMAD3_Q6		54	0.153609	1.31542	0.167677	0.236313	1	1252	tags=52%, list=37%, signal=81%
IK3_01	IK3_01		51	0.157388	1.31443	0.130977	0.23671	1	1276	tags=53%, list=37%, signal=83%
GFI1_01	GFI1_01		67	0.135453	1.30715	0.161554	0.242839	1	1277	tags=51%, list=37%, signal=80%
AHRARNT_01	AHRARNT_01		36	0.184148	1.30438	0.135524	0.244663	1	2220	tags=83%, list=65%, signal=236%
TFIII_Q6	TFIII_Q6		56	0.150383	1.30328	0.147609	0.245044	1	2540	tags=89%, list=74%, signal=344%
MGGAAGTG_GABP_B	MGGAAGTG_GABP_B		109	0.107638	1.30133	0.143925	0.246376	1	2460	tags=83%, list=72%, signal=287%
RFX1_01	RFX1_01		51	0.152994	1.293	0.167969	0.253945	1	2294	tags=82%, list=67%, signal=248%
CACBINDINGPROTEIN_Q6	CACBINDINGPROTEIN_Q6		54	0.14795	1.29101	0.165644	0.255115	1	892	tags=41%, list=26%, signal=54%
CCCNNGGGAR_OLF1_01	CCCNNGGGAR_OLF1_01		85	0.119281	1.2908	0.177694	0.25469	1	1689	tags=61%, list=50%, signal=118%
NF1_Q6	NF1_Q6		62	0.141703	1.29061	0.167969	0.254242	1	1450	tags=56%, list=43%, signal=96%
HFH3_01	HFH3_01		47	0.158562	1.28919	0.162835	0.254971	1	2296	tags=83%, list=67%, signal=250%
OCT_C	OCT_C		65	0.135183	1.28066	0.15547	0.262542	1	2223	tags=78%, list=65%, signal=221%
PEA3_Q6	PEA3_Q6		57	0.14735	1.27972	0.192233	0.262763	1	941	tags=42%, list=28%, signal=57%
TEF1_Q6	TEF1_Q6		64	0.133879	1.27763	0.164583	0.264334	1	1363	tags=53%, list=40%, signal=87%
NFE2_01	NFE2_01		69	0.128067	1.2743	0.18315	0.266963	1	1845	tags=67%, list=54%, signal=142%
STAT_Q6	STAT_Q6		45	0.161438	1.26878	0.179641	0.272025	1	1957	tags=73%, list=57%, signal=170%
MYB_Q3	MYB_Q3		52	0.147388	1.26273	0.185741	0.277855	1	1603	tags=62%, list=47%, signal=114%
GATA1_01	GATA1_01		49	0.156394	1.26174	0.181287	0.278317	1	587	tags=33%, list=17%, signal=39%
CDPCR3HD_01	CDPCR3HD_01		56	0.144789	1.25949	0.206544	0.279874	1	1036	tags=45%, list=30%, signal=63%
RNGTGGGC_UNKNOWN	RNGTGGGC_UNKNOWN		157	0.0874358	1.25774	0.186408	0.280943	1	1974	tags=66%, list=58%, signal=150%
CATTGTYY_SOX9_B1	CATTGTYY_SOX9_B1		97	0.109909	1.25482	0.197183	0.283202	1	1604	tags=58%, list=47%, signal=106%
ER_Q6_01	ER_Q6_01		50	0.150134	1.2543	0.199609	0.283059	1	1541	tags=60%, list=45%, signal=108%
KEGG_BLADDER_CANCER	KEGG_BLADDER_CANCER		16	0.259462	1.24911	0.181237	0.287716	1	1250	tags=63%, list=37%, signal=98%
OLF1_01	OLF1_01		54	0.142637	1.24749	0.206383	0.288749	1	973	tags=43%, list=29%, signal=59%
REACTOME_POTASSIUM_CHANNELS	REACTOME_POTASSIUM_CHANNELS		21	0.230131	1.24617	0.212371	0.289441	1	1168	tags=57%, list=34%, signal=86%
IK1_01	IK1_01		63	0.131763	1.24493	0.187747	0.290044	1	1886	tags=68%, list=55%, signal=150%
CIZ_01	CIZ_01		49	0.150336	1.24392	0.2	0.290397	1	1930	tags=71%, list=57%, signal=162%
TEF_Q6	TEF_Q6		58	0.13555	1.2421	0.200828	0.291634	1	1250	tags=50%, list=37%, signal=78%
VDR_Q6	VDR_Q6		54	0.144325	1.23936	0.204409	0.293917	1	2357	tags=83%, list=69%, signal=265%
MYB_Q5_01	MYB_Q5_01		69	0.128405	1.23458	0.200378	0.298273	1	1745	tags=64%, list=51%, signal=128%
AP4_Q5	AP4_Q5		69	0.127391	1.23322	0.21	0.299031	1	2045	tags=72%, list=60%, signal=177%
CREB_02	CREB_02		44	0.159989	1.22845	0.217573	0.303376	1	1786	tags=68%, list=52%, signal=141%
KEGG_ENDOCYTOSIS	KEGG_ENDOCYTOSIS		32	0.188295	1.22543	0.225806	0.305653	1	1921	tags=75%, list=56%, signal=170%
CAGNYGKNAAA_UNKNOWN	CAGNYGKNAAA_UNKNOWN		22	0.215899	1.22333	0.209776	0.307122	1	1593	tags=68%, list=47%, signal=127%
HNF1_01	HNF1_01		61	0.132151	1.21366	0.213861	0.317211	1	1122	tags=46%, list=33%, signal=67%
ZIC2_01	ZIC2_01		47	0.149543	1.20763	0.196	0.323374	1	1020	tags=45%, list=30%, signal=63%
LHX3_01	LHX3_01		55	0.140584	1.2063	0.215534	0.32413	1	2256	tags=80%, list=66%, signal=232%
REACTOME_POST_TRANSLATIONAL_PROTEIN_MODIFICATION	REACTOME_POST_TRANSLATIONAL_PROTEIN_MODIFICATION		222	0.072195	1.20456	0.229602	0.325265	1	1505	tags=51%, list=44%, signal=85%
AP3_Q6	AP3_Q6		56	0.137391	1.20383	0.207031	0.325306	1	939	tags=41%, list=28%, signal=56%
REACTOME_BETA_CATENIN_INDEPENDENT_WNT_SIGNALING	REACTOME_BETA_CATENIN_INDEPENDENT_WNT_SIGNALING		20	0.221999	1.19883	0.24498	0.330344	1	1975	tags=80%, list=58%, signal=189%
SP1_Q2_01	SP1_Q2_01		46	0.149461	1.19768	0.233068	0.330947	1	2388	tags=85%, list=70%, signal=279%
OCT1_Q6	OCT1_Q6		67	0.126598	1.1964	0.222453	0.331707	1	2223	tags=78%, list=65%, signal=218%
POU3F2_02	POU3F2_02		49	0.147392	1.19628	0.238095	0.331081	1	1383	tags=55%, list=41%, signal=91%
RRAGTTGT_UNKNOWN	RRAGTTGT_UNKNOWN		50	0.142571	1.19562	0.233068	0.331023	1	816	tags=38%, list=24%, signal=49%
HNF4_DR1_Q3	HNF4_DR1_Q3		50	0.144374	1.19316	0.25	0.333068	1	2379	tags=84%, list=70%, signal=274%
GATA2_01	GATA2_01		27	0.193065	1.19073	0.247465	0.335298	1	230	tags=26%, list=7%, signal=28%
TCANNTGAY_SREBP1_01	TCANNTGAY_SREBP1_01		82	0.114463	1.19057	0.241935	0.334712	1	2197	tags=76%, list=64%, signal=207%
CDPCR1_01	CDPCR1_01		25	0.197909	1.18862	0.259557	0.336261	1	2467	tags=92%, list=72%, signal=330%
ZID_01	ZID_01		66	0.123019	1.18727	0.237624	0.337133	1	1293	tags=50%, list=38%, signal=79%
GR_Q6_01	GR_Q6_01		61	0.12783	1.18111	0.255864	0.343625	1	2143	tags=75%, list=63%, signal=199%
RFX1_02	RFX1_02		50	0.14573	1.17995	0.260128	0.344331	1	2238	tags=80%, list=66%, signal=229%
ERR1_Q2	ERR1_Q2		64	0.127077	1.1746	0.265957	0.349868	1	2505	tags=86%, list=73%, signal=317%
KEGG_INTESTINAL_IMMUNE_NETWORK_FOR_IGA_PRODUCTION	KEGG_INTESTINAL_IMMUNE_NETWORK_FOR_IGA_PRODUCTION		15	0.254829	1.17222	0.249476	0.35196	1	1635	tags=73%, list=48%, signal=140%
HAND1E47_01	HAND1E47_01		65	0.127725	1.17145	0.257253	0.35216	1	2143	tags=75%, list=63%, signal=199%
SP1_Q6_01	SP1_Q6_01		35	0.170074	1.16971	0.237006	0.353393	1	2446	tags=89%, list=72%, signal=310%
HSF1_01	HSF1_01		55	0.135432	1.1692	0.260274	0.353252	1	1281	tags=51%, list=38%, signal=80%
GATA4_Q3	GATA4_Q3		61	0.129215	1.16876	0.270059	0.353049	1	1020	tags=43%, list=30%, signal=60%
HNF1_Q6	HNF1_Q6		53	0.135975	1.16609	0.263052	0.355409	1	1087	tags=45%, list=32%, signal=65%
REACTOME_GLYCEROPHOSPHOLIPID_BIOSYNTHESIS	REACTOME_GLYCEROPHOSPHOLIPID_BIOSYNTHESIS		17	0.233665	1.16385	0.262357	0.357353	1	2015	tags=82%, list=59%, signal=200%
HALLMARK_UNFOLDED_PROTEIN_RESPONSE	HALLMARK_UNFOLDED_PROTEIN_RESPONSE		16	0.242121	1.15949	0.27621	0.361961	1	2588	tags=100%, list=76%, signal=413%
REACTOME_INTERFERON_GAMMA_SIGNALING	REACTOME_INTERFERON_GAMMA_SIGNALING		21	0.212642	1.15837	0.277344	0.362432	1	1877	tags=76%, list=55%, signal=168%
TTAYRTAA_E4BP4_01	TTAYRTAA_E4BP4_01		57	0.131093	1.15723	0.26834	0.363047	1	816	tags=37%, list=24%, signal=48%
TGACCTTG_SF1_Q6	TGACCTTG_SF1_Q6		57	0.127891	1.15574	0.272165	0.36407	1	1485	tags=56%, list=44%, signal=98%
KEGG_P53_SIGNALING_PATHWAY	KEGG_P53_SIGNALING_PATHWAY		20	0.210926	1.1554	0.26938	0.363718	1	1842	tags=75%, list=54%, signal=162%
KEGG_REGULATION_OF_ACTIN_CYTOSKELETON	KEGG_REGULATION_OF_ACTIN_CYTOSKELETON		53	0.132087	1.14907	0.29918	0.370687	1	1808	tags=66%, list=53%, signal=138%
DR4_Q2	DR4_Q2		60	0.124008	1.14773	0.286807	0.371517	1	2028	tags=72%, list=59%, signal=174%
FXR_Q3	FXR_Q3		35	0.165978	1.1393	0.297872	0.381182	1	2070	tags=77%, list=61%, signal=194%
E2A_Q2	E2A_Q2		54	0.132559	1.13633	0.290722	0.384003	1	2207	tags=78%, list=65%, signal=217%
PR_01	PR_01		37	0.158469	1.13432	0.292871	0.385647	1	2230	tags=81%, list=65%, signal=232%
COUP_01	COUP_01		51	0.133316	1.13361	0.279245	0.385716	1	2427	tags=84%, list=71%, signal=288%
MYOGENIN_Q6	MYOGENIN_Q6		66	0.12268	1.13269	0.288032	0.386033	1	1966	tags=70%, list=58%, signal=161%
PITX2_Q2	PITX2_Q2		60	0.12638	1.13129	0.29771	0.387068	1	1281	tags=50%, list=38%, signal=79%
WWTAAGGC_UNKNOWN	WWTAAGGC_UNKNOWN		32	0.165646	1.12223	0.318898	0.397789	1	825	tags=41%, list=24%, signal=53%
KEGG_GAP_JUNCTION	KEGG_GAP_JUNCTION		19	0.209688	1.11875	0.320675	0.401563	1	1083	tags=53%, list=32%, signal=77%
EVI1_03	EVI1_03		16	0.228719	1.10981	0.310345	0.412758	1	928	tags=50%, list=27%, signal=68%
EGR1_01	EGR1_01		50	0.136614	1.1094	0.327968	0.41243	1	1450	tags=56%, list=43%, signal=96%
SP1_01	SP1_01		55	0.123264	1.10769	0.332645	0.413959	1	1880	tags=67%, list=55%, signal=147%
FOXO3_01	FOXO3_01		55	0.126606	1.10146	0.316406	0.421198	1	2613	tags=89%, list=77%, signal=375%
GGCKCATGS_UNKNOWN	GGCKCATGS_UNKNOWN		16	0.224172	1.10134	0.32563	0.420472	1	1583	tags=69%, list=46%, signal=128%
LMO2COM_01	LMO2COM_01		61	0.121463	1.09542	0.305118	0.42744	1	2388	tags=82%, list=70%, signal=268%
CART1_01	CART1_01		54	0.125509	1.09508	0.333333	0.427075	1	1978	tags=70%, list=58%, signal=165%
TGIF_01	TGIF_01		50	0.133151	1.09237	0.323471	0.429838	1	643	tags=32%, list=19%, signal=39%
REACTOME_LAMININ_INTERACTIONS	REACTOME_LAMININ_INTERACTIONS		18	0.211023	1.09204	0.335306	0.429385	1	1557	tags=67%, list=46%, signal=122%
ZF5_01	ZF5_01		51	0.131968	1.08966	0.332657	0.431624	1	2164	tags=76%, list=63%, signal=206%
AACWWCAANK_UNKNOWN	AACWWCAANK_UNKNOWN		30	0.163798	1.08459	0.335271	0.437938	1	2174	tags=80%, list=64%, signal=219%
HNF3_Q6	HNF3_Q6		44	0.140913	1.07855	0.337972	0.445239	1	1075	tags=45%, list=32%, signal=66%
NKX61_01	NKX61_01		57	0.12196	1.0778	0.34	0.445371	1	2223	tags=77%, list=65%, signal=218%
CP2_02	CP2_02		48	0.132006	1.07702	0.346	0.44549	1	1758	tags=65%, list=52%, signal=131%
CDX2_Q5	CDX2_Q5		54	0.123821	1.07693	0.35124	0.444704	1	973	tags=41%, list=29%, signal=56%
OCT1_01	OCT1_01		67	0.111829	1.07559	0.374753	0.445695	1	1356	tags=51%, list=40%, signal=83%
AAAYWAACM_HFH4_01	AAAYWAACM_HFH4_01		71	0.10883	1.07554	0.327236	0.444854	1	2470	tags=83%, list=72%, signal=295%
REACTOME_DISEASES_OF_METABOLISM	REACTOME_DISEASES_OF_METABOLISM		17	0.212486	1.07222	0.35	0.448343	1	883	tags=47%, list=26%, signal=63%
KEGG_PROSTATE_CANCER	KEGG_PROSTATE_CANCER		23	0.186412	1.06761	0.34902	0.453845	1	1592	tags=65%, list=47%, signal=121%
ALPHACP1_01	ALPHACP1_01		58	0.121111	1.06466	0.363825	0.456818	1	2357	tags=81%, list=69%, signal=258%
KEGG_VIRAL_MYOCARDITIS	KEGG_VIRAL_MYOCARDITIS		29	0.168366	1.06114	0.377282	0.460884	1	1782	tags=69%, list=52%, signal=143%
PR_02	PR_02		37	0.146686	1.05636	0.369606	0.466808	1	1901	tags=70%, list=56%, signal=157%
KEGG_ALZHEIMERS_DISEASE	KEGG_ALZHEIMERS_DISEASE		21	0.192204	1.05608	0.383064	0.466247	1	322	tags=29%, list=9%, signal=31%
STAT4_01	STAT4_01		71	0.104259	1.05152	0.353057	0.472083	1	1044	tags=41%, list=31%, signal=58%
REACTOME_CARDIAC_CONDUCTION	REACTOME_CARDIAC_CONDUCTION		35	0.146826	1.04801	0.396414	0.475961	1	1355	tags=54%, list=40%, signal=89%
GCM_Q2	GCM_Q2		54	0.124367	1.04406	0.386454	0.480461	1	1666	tags=61%, list=49%, signal=118%
MAF_Q6	MAF_Q6		44	0.13122	1.04153	0.399194	0.483177	1	2348	tags=82%, list=69%, signal=259%
GR_01	GR_01		46	0.131313	1.03973	0.381818	0.48487	1	1930	tags=70%, list=57%, signal=158%
REACTOME_SLC_MEDIATED_TRANSMEMBRANE_TRANSPORT	REACTOME_SLC_MEDIATED_TRANSMEMBRANE_TRANSPORT		53	0.123451	1.03942	0.367304	0.484381	1	1837	tags=66%, list=54%, signal=141%
OCT1_B	OCT1_B		74	0.104119	1.03911	0.398453	0.483945	1	1818	tags=64%, list=53%, signal=133%
S8_01	S8_01		63	0.116445	1.03809	0.361868	0.484478	1	1450	tags=54%, list=43%, signal=92%
NKX3A_01	NKX3A_01		54	0.119551	1.03748	0.388548	0.484403	1	482	tags=26%, list=14%, signal=30%
REACTOME_INTRACELLULAR_SIGNALING_BY_SECOND_MESSENGERS	REACTOME_INTRACELLULAR_SIGNALING_BY_SECOND_MESSENGERS		49	0.124094	1.03729	0.383142	0.483731	1	1879	tags=67%, list=55%, signal=148%
ETF_Q6	ETF_Q6		18	0.203802	1.03679	0.380392	0.483513	1	1392	tags=61%, list=41%, signal=103%
YTAAYNGCT_UNKNOWN	YTAAYNGCT_UNKNOWN		44	0.132719	1.03635	0.404427	0.483188	1	2498	tags=86%, list=73%, signal=318%
REACTOME_CLASS_B_2_SECRETIN_FAMILY_RECEPTORS	REACTOME_CLASS_B_2_SECRETIN_FAMILY_RECEPTORS		19	0.193939	1.02729	0.396226	0.495334	1	1675	tags=68%, list=49%, signal=134%
HEN1_01	HEN1_01		35	0.149467	1.0256	0.378486	0.496744	1	1541	tags=60%, list=45%, signal=108%
AP2ALPHA_01	AP2ALPHA_01		48	0.127546	1.024	0.412371	0.498212	1	1773	tags=65%, list=52%, signal=133%
PU1_Q6	PU1_Q6		54	0.119799	1.0226	0.433468	0.499289	1	797	tags=35%, list=23%, signal=45%
P300_01	P300_01		51	0.122356	1.01976	0.42803	0.502414	1	1795	tags=65%, list=53%, signal=135%
TGTYNNNNNRGCARM_UNKNOWN	TGTYNNNNNRGCARM_UNKNOWN		17	0.206784	1.01758	0.399586	0.5047	1	1103	tags=53%, list=32%, signal=78%
IRF2_01	IRF2_01		33	0.150062	1.01456	0.401961	0.508392	1	1456	tags=58%, list=43%, signal=99%
AAAYRNCTG_UNKNOWN	AAAYRNCTG_UNKNOWN		80	0.0960785	1.01051	0.421941	0.51337	1	1086	tags=41%, list=32%, signal=59%
CHX10_01	CHX10_01		53	0.115725	1.00707	0.427686	0.517691	1	1155	tags=45%, list=34%, signal=67%
YNTTTNNNANGCARM_UNKNOWN	YNTTTNNNANGCARM_UNKNOWN		25	0.170951	1.00556	0.440546	0.518865	1	921	tags=44%, list=27%, signal=60%
WTTGKCTG_UNKNOWN	WTTGKCTG_UNKNOWN		110	0.0828261	1.00008	0.432653	0.526086	1	1121	tags=41%, list=33%, signal=59%
NKX25_01	NKX25_01		29	0.154765	0.991511	0.458248	0.537983	1	1828	tags=69%, list=54%, signal=147%
PAX8_B	PAX8_B		22	0.17813	0.989936	0.463796	0.539281	1	1721	tags=68%, list=50%, signal=137%
TST1_01	TST1_01		50	0.118227	0.988483	0.471287	0.540297	1	2194	tags=76%, list=64%, signal=210%
SPZ1_01	SPZ1_01		44	0.126826	0.987437	0.480392	0.540884	1	1355	tags=52%, list=40%, signal=86%
REACTOME_DEVELOPMENTAL_BIOLOGY	REACTOME_DEVELOPMENTAL_BIOLOGY		214	0.0604904	0.987008	0.452191	0.540539	1	491	tags=20%, list=14%, signal=22%
AP2_Q3	AP2_Q3		56	0.107947	0.981638	0.474333	0.54748	1	2256	tags=77%, list=66%, signal=223%
USF_C	USF_C		57	0.110191	0.981399	0.460446	0.546799	1	2442	tags=82%, list=72%, signal=285%
RORA1_01	RORA1_01		52	0.11665	0.980059	0.47081	0.547769	1	2559	tags=87%, list=75%, signal=341%
FOXM1_01	FOXM1_01		67	0.100818	0.965005	0.499002	0.569779	1	1291	tags=48%, list=38%, signal=75%
SRF_Q5_01	SRF_Q5_01		55	0.109795	0.960323	0.48218	0.575871	1	1243	tags=47%, list=36%, signal=73%
NRF2_Q4	NRF2_Q4		60	0.105983	0.956086	0.482213	0.581362	1	1861	tags=65%, list=55%, signal=141%
KEGG_WNT_SIGNALING_PATHWAY	KEGG_WNT_SIGNALING_PATHWAY		40	0.131341	0.951864	0.502032	0.586805	1	409	tags=25%, list=12%, signal=28%
CCAWYNNGAAR_UNKNOWN	CCAWYNNGAAR_UNKNOWN		31	0.143491	0.946869	0.503043	0.593363	1	2925	tags=100%, list=86%, signal=695%
MAZ_Q6	MAZ_Q6		43	0.121147	0.932671	0.521298	0.614763	1	2764	tags=93%, list=81%, signal=484%
NKX62_Q2	NKX62_Q2		59	0.103738	0.930959	0.513402	0.616358	1	1906	tags=66%, list=56%, signal=147%
MAZR_01	MAZR_01		50	0.109991	0.923338	0.541176	0.627248	1	2631	tags=88%, list=77%, signal=379%
AP2REP_01	AP2REP_01		41	0.121018	0.911096	0.568228	0.645803	1	2503	tags=85%, list=73%, signal=317%
NFAT_Q4_01	NFAT_Q4_01		54	0.108232	0.908432	0.545073	0.648994	1	2415	tags=81%, list=71%, signal=275%
OCT1_07	OCT1_07		37	0.123857	0.906958	0.580897	0.650068	1	503	tags=27%, list=15%, signal=31%
AR_Q6	AR_Q6		54	0.105253	0.906324	0.550201	0.649901	1	909	tags=37%, list=27%, signal=50%
GTTRYCATRR_UNKNOWN	GTTRYCATRR_UNKNOWN		25	0.150856	0.904694	0.581439	0.651271	1	2217	tags=80%, list=65%, signal=227%
REACTOME_METABOLISM_OF_NUCLEOTIDES	REACTOME_METABOLISM_OF_NUCLEOTIDES		17	0.183854	0.902732	0.553271	0.653176	1	2786	tags=100%, list=82%, signal=543%
P53_DECAMER_Q2	P53_DECAMER_Q2		57	0.103867	0.898508	0.58	0.659012	1	1027	tags=40%, list=30%, signal=57%
CRX_Q4	CRX_Q4		64	0.0960048	0.898436	0.598425	0.657913	1	2609	tags=86%, list=76%, signal=359%
NGFIC_01	NGFIC_01		53	0.105291	0.896185	0.571146	0.660333	1	2799	tags=92%, list=82%, signal=507%
REACTOME_DISEASES_OF_SIGNAL_TRANSDUCTION	REACTOME_DISEASES_OF_SIGNAL_TRANSDUCTION		83	0.0817633	0.894749	0.572354	0.661382	1	1905	tags=64%, list=56%, signal=141%
CCAWWNAAGG_SRF_Q4	CCAWWNAAGG_SRF_Q4		26	0.145961	0.890309	0.571142	0.667388	1	1604	tags=62%, list=47%, signal=115%
REACTOME_SIGNALING_BY_TGF_BETA_RECEPTOR_COMPLEX	REACTOME_SIGNALING_BY_TGF_BETA_RECEPTOR_COMPLEX		16	0.179805	0.881243	0.582505	0.680578	1	2160	tags=81%, list=63%, signal=220%
HALLMARK_ADIPOGENESIS	HALLMARK_ADIPOGENESIS		38	0.118542	0.873465	0.603143	0.692269	1	1933	tags=68%, list=57%, signal=156%
OCT1_Q5_01	OCT1_Q5_01		64	0.0913411	0.871301	0.594542	0.694568	1	1079	tags=41%, list=32%, signal=58%
SREBP1_Q6	SREBP1_Q6		48	0.10833	0.869526	0.605691	0.696065	1	2264	tags=77%, list=66%, signal=226%
REACTOME_TRANSMISSION_ACROSS_CHEMICAL_SYNAPSES	REACTOME_TRANSMISSION_ACROSS_CHEMICAL_SYNAPSES		48	0.108924	0.866101	0.633197	0.700295	1	1125	tags=44%, list=33%, signal=64%
KEGG_VASCULAR_SMOOTH_MUSCLE_CONTRACTION	KEGG_VASCULAR_SMOOTH_MUSCLE_CONTRACTION		25	0.147714	0.863593	0.618257	0.703031	1	1409	tags=56%, list=41%, signal=95%
AP4_Q6_01	AP4_Q6_01		68	0.0874699	0.858481	0.623984	0.710044	1	2315	tags=76%, list=68%, signal=233%
REACTOME_TRANSPORT_OF_INORGANIC_CATIONS_ANIONS_AND_AMINO_ACIDS_OLIGOPEPTIDES	REACTOME_TRANSPORT_OF_INORGANIC_CATIONS_ANIONS_AND_AMINO_ACIDS_OLIGOPEPTIDES		26	0.141654	0.858445	0.626204	0.708801	1	1225	tags=50%, list=36%, signal=77%
HALLMARK_APICAL_SURFACE	HALLMARK_APICAL_SURFACE		16	0.176694	0.856892	0.632353	0.709989	1	1531	tags=63%, list=45%, signal=113%
USF_Q6_01	USF_Q6_01		38	0.117106	0.85143	0.652344	0.717476	1	3015	tags=100%, list=88%, signal=852%
KEGG_ADHERENS_JUNCTION	KEGG_ADHERENS_JUNCTION		19	0.166274	0.849691	0.624217	0.718956	1	2846	tags=100%, list=83%, signal=600%
AP4_01	AP4_01		62	0.0915921	0.845608	0.645435	0.724327	1	2223	tags=74%, list=65%, signal=209%
REACTOME_ONCOGENIC_MAPK_SIGNALING	REACTOME_ONCOGENIC_MAPK_SIGNALING		19	0.16137	0.845606	0.657692	0.723039	1	1965	tags=74%, list=58%, signal=173%
SOX9_B1	SOX9_B1		64	0.0894738	0.842978	0.635827	0.725824	1	1938	tags=66%, list=57%, signal=149%
COMP1_01	COMP1_01		35	0.114396	0.838258	0.669866	0.73214	1	295	tags=20%, list=9%, signal=22%
REACTOME_O_LINKED_GLYCOSYLATION_OF_MUCINS	REACTOME_O_LINKED_GLYCOSYLATION_OF_MUCINS		16	0.17257	0.838081	0.683594	0.731091	1	1545	tags=63%, list=45%, signal=114%
E47_02	E47_02		56	0.0966202	0.836258	0.655642	0.732611	1	2294	tags=77%, list=67%, signal=231%
TFIIA_Q6	TFIIA_Q6		65	0.0873603	0.82717	0.677895	0.745465	1	1281	tags=46%, list=38%, signal=73%
YAATNRNNNYNATT_UNKNOWN	YAATNRNNNYNATT_UNKNOWN		22	0.147094	0.823026	0.697628	0.750571	1	1206	tags=50%, list=35%, signal=77%
HNF1_C	HNF1_C		48	0.102661	0.82273	0.67002	0.749727	1	2212	tags=75%, list=65%, signal=210%
TAXCREB_01	TAXCREB_01		23	0.143909	0.821535	0.684318	0.750268	1	1736	tags=65%, list=51%, signal=132%
GRE_C	GRE_C		33	0.120109	0.821198	0.689796	0.749463	1	937	tags=39%, list=27%, signal=54%
AP2_Q6	AP2_Q6		53	0.0959241	0.815219	0.685114	0.757375	1	1672	tags=58%, list=49%, signal=113%
REACTOME_SENESCENCE_ASSOCIATED_SECRETORY_PHENOTYPE_SASP	REACTOME_SENESCENCE_ASSOCIATED_SECRETORY_PHENOTYPE_SASP		15	0.175324	0.814204	0.695985	0.757592	1	768	tags=40%, list=23%, signal=51%
OCT_Q6	OCT_Q6		68	0.0860886	0.811423	0.695652	0.760682	1	1818	tags=62%, list=53%, signal=130%
MYC_Q2	MYC_Q2		33	0.118279	0.811344	0.689587	0.759441	1	2597	tags=88%, list=76%, signal=365%
HFH1_01	HFH1_01		53	0.0940699	0.810863	0.723447	0.758811	1	1099	tags=42%, list=32%, signal=60%
KEGG_FC_GAMMA_R_MEDIATED_PHAGOCYTOSIS	KEGG_FC_GAMMA_R_MEDIATED_PHAGOCYTOSIS		17	0.166176	0.809349	0.710692	0.759816	1	2846	tags=100%, list=83%, signal=601%
KEGG_TIGHT_JUNCTION	KEGG_TIGHT_JUNCTION		29	0.125451	0.803239	0.703488	0.767936	1	2280	tags=79%, list=67%, signal=237%
PAX2_02	PAX2_02		69	0.0832488	0.800336	0.708415	0.771035	1	2588	tags=84%, list=76%, signal=341%
YRCCAKNNGNCGC_UNKNOWN	YRCCAKNNGNCGC_UNKNOWN		18	0.157088	0.799255	0.710983	0.771384	1	2498	tags=89%, list=73%, signal=330%
POU1F1_Q6	POU1F1_Q6		55	0.0916621	0.793812	0.711575	0.778144	1	1800	tags=62%, list=53%, signal=129%
GNCF_01	GNCF_01		20	0.147715	0.791591	0.715128	0.780155	1	2568	tags=90%, list=75%, signal=362%
T3R_Q6	T3R_Q6		62	0.0862221	0.790918	0.734893	0.779836	1	2296	tags=76%, list=67%, signal=228%
LBP1_Q6	LBP1_Q6		56	0.0903609	0.786795	0.717017	0.784578	1	2315	tags=77%, list=68%, signal=235%
AREB6_02	AREB6_02		54	0.0910039	0.777344	0.739044	0.797343	1	2157	tags=72%, list=63%, signal=193%
STAT5A_02	STAT5A_02		28	0.122926	0.777013	0.755218	0.796497	1	1045	tags=43%, list=31%, signal=61%
REACTOME_C_TYPE_LECTIN_RECEPTORS_CLRS	REACTOME_C_TYPE_LECTIN_RECEPTORS_CLRS		15	0.162721	0.770848	0.746421	0.804432	1	1493	tags=60%, list=44%, signal=106%
LYF1_01	LYF1_01		74	0.0775053	0.769629	0.771654	0.804786	1	1999	tags=66%, list=59%, signal=156%
REACTOME_METABOLISM_OF_WATER_SOLUBLE_VITAMINS_AND_COFACTORS	REACTOME_METABOLISM_OF_WATER_SOLUBLE_VITAMINS_AND_COFACTORS		27	0.12303	0.761814	0.762678	0.814566	1	2741	tags=93%, list=80%, signal=468%
YGTCCTTGR_UNKNOWN	YGTCCTTGR_UNKNOWN		16	0.161248	0.760454	0.766603	0.815144	1	2223	tags=81%, list=65%, signal=232%
NFY_Q6_01	NFY_Q6_01		48	0.0930531	0.759972	0.778022	0.814448	1	752	tags=31%, list=22%, signal=40%
REACTOME_SIGNALING_BY_WNT	REACTOME_SIGNALING_BY_WNT		56	0.0855227	0.755286	0.766537	0.819709	1	443	tags=21%, list=13%, signal=24%
REACTOME_NEURONAL_SYSTEM	REACTOME_NEURONAL_SYSTEM		75	0.0722062	0.731595	0.819086	0.850719	1	1168	tags=41%, list=34%, signal=61%
TGACAGNY_MEIS1_01	TGACAGNY_MEIS1_01		200	0.0460791	0.729781	0.806186	0.851705	1	1079	tags=36%, list=32%, signal=50%
KEGG_SMALL_CELL_LUNG_CANCER	KEGG_SMALL_CELL_LUNG_CANCER		32	0.10827	0.722795	0.828921	0.859718	1	2298	tags=78%, list=67%, signal=237%
KEGG_NEUROTROPHIN_SIGNALING_PATHWAY	KEGG_NEUROTROPHIN_SIGNALING_PATHWAY		19	0.133798	0.708672	0.84	0.8768	1	1879	tags=68%, list=55%, signal=151%
E12_Q6	E12_Q6		74	0.0702039	0.696662	0.864017	0.890665	1	871	tags=32%, list=26%, signal=43%
REACTOME_ESR_MEDIATED_SIGNALING	REACTOME_ESR_MEDIATED_SIGNALING		36	0.0980741	0.696472	0.841564	0.889372	1	2700	tags=89%, list=79%, signal=422%
SP3_Q3	SP3_Q3		52	0.0829173	0.69122	0.856846	0.89408	1	1098	tags=40%, list=32%, signal=59%
MTF1_Q4	MTF1_Q4		65	0.0712262	0.680907	0.891393	0.90491	1	2437	tags=78%, list=71%, signal=270%
SRF_01	SRF_01		18	0.132184	0.670357	0.88755	0.915086	1	2393	tags=83%, list=70%, signal=278%
STAT1_02	STAT1_02		42	0.08786	0.667853	0.880081	0.916463	1	3114	tags=100%, list=91%, signal=1134%
CREB_Q3	CREB_Q3		40	0.0888164	0.661413	0.882828	0.922082	1	1064	tags=40%, list=31%, signal=57%
ACCTGTTG_UNKNOWN	ACCTGTTG_UNKNOWN		31	0.0994942	0.648929	0.885417	0.933375	1	653	tags=29%, list=19%, signal=36%
REACTOME_INFECTIOUS_DISEASE	REACTOME_INFECTIOUS_DISEASE		23	0.111147	0.642862	0.901186	0.937701	1	1847	tags=65%, list=54%, signal=141%
E47_01	E47_01		58	0.0717834	0.642052	0.890625	0.936892	1	1405	tags=48%, list=41%, signal=81%
REACTOME_SIGNALING_BY_NUCLEAR_RECEPTORS	REACTOME_SIGNALING_BY_NUCLEAR_RECEPTORS		46	0.0787777	0.628163	0.916667	0.948262	1	2700	tags=87%, list=79%, signal=412%
CCAATNNSNNNGCG_UNKNOWN	CCAATNNSNNNGCG_UNKNOWN		16	0.130689	0.626124	0.91	0.948511	1	1474	tags=56%, list=43%, signal=99%
NCX_01	NCX_01		34	0.0912139	0.625559	0.916996	0.947459	1	2801	tags=91%, list=82%, signal=505%
MYCMAX_02	MYCMAX_02		54	0.0747692	0.623723	0.908907	0.947528	1	2401	tags=78%, list=70%, signal=259%
CCANNAGRKGGC_UNKNOWN	CCANNAGRKGGC_UNKNOWN		26	0.104011	0.623022	0.925703	0.946585	1	1746	tags=62%, list=51%, signal=125%
KEGG_B_CELL_RECEPTOR_SIGNALING_PATHWAY	KEGG_B_CELL_RECEPTOR_SIGNALING_PATHWAY		16	0.123362	0.60854	0.936864	0.956924	1	2778	tags=94%, list=81%, signal=503%
PAX5_01	PAX5_01		39	0.084223	0.605447	0.936759	0.957875	1	3126	tags=100%, list=92%, signal=1183%
GAANYNYGACNY_UNKNOWN	GAANYNYGACNY_UNKNOWN		15	0.129976	0.594298	0.934426	0.964403	1	922	tags=40%, list=27%, signal=55%
KEGG_SYSTEMIC_LUPUS_ERYTHEMATOSUS	KEGG_SYSTEMIC_LUPUS_ERYTHEMATOSUS		17	0.115221	0.577099	0.956	0.974113	1	2417	tags=82%, list=71%, signal=281%
REACTOME_SEMAPHORIN_INTERACTIONS	REACTOME_SEMAPHORIN_INTERACTIONS		24	0.0982802	0.575391	0.961612	0.973631	1	1798	tags=63%, list=53%, signal=131%
KEGG_ARACHIDONIC_ACID_METABOLISM	KEGG_ARACHIDONIC_ACID_METABOLISM		16	0.120324	0.575281	0.945525	0.9721	1	1296	tags=50%, list=38%, signal=80%
SOX5_01	SOX5_01		65	0.0617178	0.570112	0.966862	0.973683	1	2049	tags=66%, list=60%, signal=163%
CCCNNNNNNAAGWT_UNKNOWN	CCCNNNNNNAAGWT_UNKNOWN		17	0.1112	0.560064	0.965184	0.977612	1	2230	tags=76%, list=65%, signal=220%
TCF4_Q5	TCF4_Q5		68	0.0576886	0.553481	0.979798	0.979458	1	1311	tags=44%, list=38%, signal=70%
RYTGCNNRGNAAC_MIF1_01	RYTGCNNRGNAAC_MIF1_01		15	0.117962	0.553252	0.966942	0.977989	1	2782	tags=93%, list=82%, signal=504%
PPAR_DR1_Q2	PPAR_DR1_Q2		45	0.0607843	0.491361	0.989775	0.997429	1	1462	tags=49%, list=43%, signal=84%
TITF1_Q3	TITF1_Q3		46	0.0613024	0.484003	0.991649	0.997245	1	905	tags=33%, list=27%, signal=44%
REACTOME_ARACHIDONIC_ACID_METABOLISM	REACTOME_ARACHIDONIC_ACID_METABOLISM		20	0.08844	0.471035	0.990099	0.997761	1	2769	tags=90%, list=81%, signal=475%
SREBP_Q3	SREBP_Q3		59	0.0504176	0.455586	0.994186	0.998135	1	3241	tags=100%, list=95%, signal=1972%
OCT1_04	OCT1_04		53	0.0524459	0.448962	0.995927	0.997172	1	1818	tags=58%, list=53%, signal=123%
