# Supplementary material for: Tie2 activity in cancer associated myofibroblasts serves as novel target against reprogramming of cancer cells to embryonic-like cell state and associated poor prognosis in oral carcinoma patients
Source: J Exp Clin Cancer Res. 2025 May 10;44:142. doi: 10.1186/s13046-025-03405-8 (PMC12065280; doi:10.1186/s13046-025-03405-8)
Supplement: Supplementary file 9 — Supplementary Material 9. [file 13046_2025_3405_MOESM9_ESM.xlsx]

## Sheet: Gene module
Table S8: Co-regulatory gene modules,related to Figure 8
id	module	supermodule	dim_1	dim_2
IFI6	1	1	-8.7795	-4.97305
CCN1	1	1	-10.072	-4.7248
ECM1	1	1	-9.84588	-4.09033
CTSK	1	1	-9.25272	-4.35348
QSOX1	1	1	-7.75993	-4.61434
LAMC1	1	1	-10.1314	-2.77058
PTGS2	1	1	-7.90828	-5.22171
IL24	1	1	-7.94489	-5.61874
PXDN	1	1	-10.2246	-4.33298
PDIA6	1	1	-8.94387	-3.76154
LAPTM4A	1	1	-8.43001	-4.28402
LTBP1	1	1	-10.1206	-3.99569
RTN4	1	1	-7.54195	-4.58449
ANTXR1	1	1	-10.4289	-3.45022
TNFAIP6	1	1	-7.99823	-5.23164
DPP4	1	1	-9.57503	-4.33586
COL3A1	1	1	-10.2602	-2.39708
COL5A2	1	1	-10.1698	-2.55479
FN1	1	1	-10.2643	-3.61128
IGFBP2	1	1	-8.1183	-5.11392
IGFBP5	1	1	-8.23948	-4.83854
ACSL3	1	1	-8.82506	-3.29809
SERPINE2	1	1	-7.82908	-4.78252
COL6A3	1	1	-10.1422	-2.76916
WNT5A	1	1	-9.3114	-3.97461
DCBLD2	1	1	-10.2029	-4.5629
COL8A1	1	1	-10.358	-3.50465
ABI3BP	1	1	-10.1622	-4.57015
FSTL1	1	1	-9.85444	-4.20551
SEC61A1	1	1	-9.93056	-4.18019
PLOD2	1	1	-10.1695	-4.52895
MME	1	1	-7.89979	-4.7741
PTX3	1	1	-7.56156	-4.61635
SPON2	1	1	-9.10944	-4.67304
PDGFRA	1	1	-10.4023	-3.55484
IGFBP7	1	1	-8.66593	-4.24372
CXCL8	1	1	-7.8911	-5.57227
CXCL6	1	1	-7.89995	-5.54031
CXCL1	1	1	-7.92261	-5.5707
CXCL3	1	1	-7.84909	-5.61122
SCARB2	1	1	-8.74302	-4.5715
SLC7A11	1	1	-7.2372	-4.20539
FAT1	1	1	-9.88146	-3.09399
FST	1	1	-7.51986	-4.59206
IL6ST	1	1	-7.60711	-4.69487
HEXB	1	1	-9.52048	-3.73716
LOX	1	1	-10.0982	-4.70291
FBN2	1	1	-10.1336	-4.36913
TGFBI	1	1	-9.33784	-3.15134
PDGFRB	1	1	-10.1834	-2.4765
SPARC	1	1	-10.2074	-2.46378
STC2	1	1	-7.36037	-4.35971
CANX	1	1	-8.90053	-3.35484
HLA-A	1	1	-8.54938	-4.14198
HLA-E	1	1	-8.5386	-3.98503
IER3	1	1	-8.50393	-5.32767
HLA-C	1	1	-8.58914	-3.86749
HLA-B	1	1	-8.49928	-4.13066
COL12A1	1	1	-10.0976	-3.2511
TMEM30A	1	1	-9.5555	-4.05766
NT5E	1	1	-10.0566	-4.72442
LAMA4	1	1	-10.1013	-2.8746
GJA1	1	1	-7.88038	-4.78952
IGF2R	1	1	-8.92639	-3.3025
THBS2	1	1	-9.64343	-3.28303
IL6	1	1	-7.90162	-5.44758
GPNMB	1	1	-9.42643	-3.65496
AEBP1	1	1	-9.80067	-3.34418
CYP51A1	1	1	-8.47241	-4.27961
TFPI2	1	1	-7.99437	-5.13869
COL1A2	1	1	-10.1859	-2.55078
SERPINE1	1	1	-7.65994	-4.65297
CAV1	1	1	-9.44082	-4.98356
CALU	1	1	-9.77458	-4.09003
CTSB	1	1	-9.88458	-4.05198
SLC39A14	1	1	-8.51755	-4.34358
LOXL2	1	1	-10.1927	-2.74479
ASPH	1	1	-10.0415	-4.26751
TRAM1	1	1	-8.89133	-4.08657
TNFRSF11B	1	1	-7.72933	-4.72344
CTSL	1	1	-8.7201	-4.63749
TNC	1	1	-10.3567	-3.3716
PAPPA	1	1	-9.7081	-3.31972
HSPA5	1	1	-7.45653	-4.25326
COL5A1	1	1	-10.2348	-2.41061
ITGB1	1	1	-10.1286	-4.71395
NRP1	1	1	-10.1313	-4.35821
PSAP	1	1	-9.1607	-3.37305
TM9SF3	1	1	-9.47878	-3.96127
HTRA1	1	1	-9.40081	-3.76281
CPXM2	1	1	-9.84949	-4.32781
IFITM1	1	1	-8.44132	-4.22158
CD81	1	1	-8.52796	-4.61058
DKK3	1	1	-9.69629	-3.94117
RCN1	1	1	-8.16511	-4.68545
CD59	1	1	-9.51259	-4.56679
CD44	1	1	-10.0026	-4.41186
FADS2	1	1	-10.4264	-3.47807
FADS1	1	1	-9.17463	-4.42259
SLC3A2	1	1	-7.21868	-4.19117
CD248	1	1	-10.2021	-3.3331
SERPINH1	1	1	-8.68995	-4.21771
MMP1	1	1	-9.64412	-4.15281
MMP3	1	1	-9.60758	-4.34863
THY1	1	1	-9.10646	-4.73371
APLP2	1	1	-8.98723	-3.30978
C1S	1	1	-9.52434	-3.68583
C1R	1	1	-9.63793	-3.37555
EMP1	1	1	-9.99041	-4.58238
MGST1	1	1	-8.58504	-5.07887
SLC38A1	1	1	-7.26535	-4.22018
SLC38A2	1	1	-8.63667	-3.48198
TMBIM6	1	1	-8.63514	-3.78782
CD63	1	1	-8.9424	-4.59736
LRP1	1	1	-10.155	-3.15052
ATP2B1	1	1	-7.58131	-4.62364
LUM	1	1	-10.278	-3.20046
DCN	1	1	-9.27462	-4.49083
DRAM1	1	1	-7.84257	-4.98426
HSP90B1	1	1	-9.0266	-3.41015
CKAP4	1	1	-8.95349	-3.62569
TMEM119	1	1	-10.3802	-3.52202
ATP2A2	1	1	-8.96056	-3.30812
ITM2B	1	1	-8.85567	-3.65653
COL4A2	1	1	-10.2414	-2.39815
LAMP1	1	1	-8.96298	-3.63975
GAS6	1	1	-9.90455	-4.84224
MMP14	1	1	-9.67957	-3.3773
LTBP2	1	1	-10.2886	-3.51515
FBLN5	1	1	-9.5766	-4.37066
GREM1	1	1	-9.78627	-4.69362
THBS1	1	1	-10.0632	-4.12056
PDIA3	1	1	-9.25474	-3.70062
B2M	1	1	-8.64992	-5.12034
FBN1	1	1	-10.1575	-2.79803
PPIB	1	1	-8.68335	-3.90784
ANPEP	1	1	-10.0302	-4.03747
MMP2	1	1	-9.47058	-4.174
SLC7A5	1	1	-7.16805	-4.16474
CCL2	1	1	-7.94367	-5.55601
IGFBP4	1	1	-8.62794	-4.91716
GRN	1	1	-8.90445	-3.68068
COL1A1	1	1	-10.2373	-2.40766
MRC2	1	1	-10.1371	-3.28748
TIMP2	1	1	-9.48939	-4.24252
P4HB	1	1	-9.67673	-3.93114
LMAN1	1	1	-9.43988	-4.02776
CALR	1	1	-9.83933	-3.82806
GDF15	1	1	-7.33233	-4.33194
SLC1A5	1	1	-7.35796	-4.32035
EMP3	1	1	-9.08763	-4.77897
RCN3	1	1	-9.42687	-4.29965
MYADM	1	1	-10.0444	-4.77049
PRNP	1	1	-7.57542	-4.55802
RRBP1	1	1	-10.0644	-3.86593
APP	1	1	-9.5086	-3.13954
SLC5A3	1	1	-9.73073	-2.99415
COL6A1	1	1	-10.1107	-3.02421
COL6A2	1	1	-10.0532	-3.15439
TIMP3	1	1	-8.00763	-5.04169
FBLN1	1	1	-9.76583	-4.21687
CD99	1	1	-8.83033	-5.05573
MXRA5	1	1	-10.0933	-3.17342
TIMP1	1	1	-9.08481	-4.69937
PGRMC1	1	1	-9.23031	-4.3496
NFIA	2	2	2.41914	4.34422
PATJ	2	2	2.40719	4.23972
VAV3	2	2	3.01952	4.01484
RABGAP1L	2	2	2.20591	6.74005
AL390957.1	2	2	2.24671	3.99838
PLXNA2	2	2	2.3727	3.82368
PTPN14	2	2	2.38674	5.69671
SLC35F3	2	2	2.65336	4.91169
SPDYA	2	2	2.58854	3.85906
EXOC6B	2	2	2.31338	6.11632
ARHGEF4	2	2	2.54012	3.91366
NCKAP5	2	2	1.89974	6.77593
KYNU	2	2	2.10622	3.52174
LYPD6B	2	2	2.36961	3.3148
FMNL2	2	2	1.78854	6.91114
HOXD10	2	2	2.67814	3.91755
AC011997.1	2	2	2.6115	4.26909
AGAP1	2	2	1.8651	7.29044
COL7A1	2	2	1.66839	6.4295
PHLDB2	2	2	3.11334	4.59284
STAG1	2	2	2.04812	6.96644
LINC00886	2	2	2.83691	4.91533
LINC01322	2	2	2.47477	3.15851
TP63	2	2	3.03855	4.46761
DLG1	2	2	2.36517	6.01575
SLC2A9	2	2	2.94059	4.72619
PCDH7	2	2	2.86723	4.80457
ARAP2	2	2	2.54395	4.06731
AC093895.1	2	2	2.61386	4.25317
INPP4B	2	2	2.59331	5.39857
FAM160A1	2	2	2.46537	4.58762
AC093817.2	2	2	2.59645	4.17606
AC097518.2	2	2	2.60329	4.89276
PURPL	2	2	2.86189	4.87974
MAST4	2	2	2.40062	4.04445
LINC02163	2	2	2.16318	4.14712
EFNA5	2	2	2.46437	5.27206
MCC	2	2	2.65271	5.18888
ARHGAP26	2	2	2.1943	3.4296
SH3RF2	2	2	2.73497	4.34313
TENM2	2	2	2.92268	4.87451
SLC22A23	2	2	2.78158	4.21117
ATXN1	2	2	1.49058	7.61153
GCLC	2	2	2.30494	3.1922
FAM83B	2	2	2.49377	4.04864
DST	2	2	1.35828	6.76103
PTPRK	2	2	1.50936	6.72188
NHSL1	2	2	2.07556	4.00766
ARID1B	2	2	1.73718	7.15587
SLC22A3	2	2	2.1542	4.12162
SDK1	2	2	2.8532	4.94205
EGFR	2	2	1.51162	6.48047
CCDC146	2	2	2.48164	4.75093
GNGT1	2	2	2.57686	4.14391
PILRB	2	2	2.87178	4.31117
IMMP2L	2	2	2.24182	6.47582
EXOC4	2	2	1.8006	7.36646
SPIDR	2	2	2.23879	6.34044
PDE7A	2	2	2.33216	4.997
ESRP1	2	2	2.45756	3.50198
VPS13B	2	2	1.72761	7.21057
GRHL2	2	2	2.62014	4.34578
ZFPM2-AS1	2	2	2.32183	4.73183
EXT1	2	2	1.97302	6.97976
SAMD12	2	2	2.22782	4.14699
CASC19	2	2	2.16194	3.38081
PVT1	2	2	2.24986	6.57701
TRAPPC9	2	2	2.20967	6.61868
PTK2	2	2	1.99428	7.06784
PLEC	2	2	1.72518	6.34522
KANK1	2	2	2.73659	4.63837
MIR31HG	2	2	2.67956	4.94373
GDA	2	2	2.71658	4.09139
DAPK1	2	2	2.17829	3.58302
AOPEP	2	2	2.26251	5.28669
INVS	2	2	2.18405	6.445
ABCA1	2	2	1.51462	6.43046
COL27A1	2	2	2.01	6.19489
RABGAP1	2	2	2.25448	5.42206
DENND1A	2	2	2.10041	6.84908
NR6A1	2	2	2.34643	4.57992
PRRC2B	2	2	3.1404	4.37339
MED27	2	2	2.35937	4.75974
VAV2	2	2	2.85765	4.82667
PARD3	2	2	2.12297	6.89682
ANK3	2	2	2.52433	4.29839
ADK	2	2	2.30566	5.88591
SH3PXD2A	2	2	1.61275	6.35268
PNLIPRP3	2	2	2.32015	3.63022
BBOX1-AS1	2	2	2.39283	4.48712
AHNAK	2	2	0.987736	7.06359
NEAT1	2	2	2.05752	6.93579
MALAT1	2	2	1.92906	7.23115
TENM4	2	2	2.08366	6.61996
AP000676.5	2	2	2.18012	3.74248
SLCO1B3	2	2	2.62342	3.08423
CNTN1	2	2	2.83363	3.59789
TMEM117	2	2	2.0579	6.74951
AC008014.1	2	2	2.41164	5.4941
DIP2B	2	2	2.28146	5.75538
GRIP1	2	2	2.14382	4.16327
BTBD11	2	2	2.40116	4.23302
MED13L	2	2	2.08316	6.90626
BICDL1	2	2	2.27146	3.79709
N4BP2L2	2	2	2.32269	6.02439
DLEU1	2	2	2.26328	4.33201
SYNE2	2	2	2.82649	3.94852
RAD51B	2	2	1.76133	7.26884
SIPA1L1	2	2	1.82433	7.24154
STON2	2	2	3.16992	4.46716
MIR4713HG	2	2	2.35681	4.21424
RFX7	2	2	1.85223	7.16149
ZNF609	2	2	2.21754	6.3557
IGF1R	2	2	1.44009	6.77963
CDH8	2	2	2.3686	4.23999
WWOX	2	2	1.97963	7.03952
NXN	2	2	2.11085	6.29528
ACACA	2	2	2.0055	6.2309
KANSL1	2	2	1.66275	7.39816
MSI2	2	2	2.71423	4.96496
VMP1	2	2	1.69796	6.58435
BCAS3	2	2	1.78003	7.23141
TANC2	2	2	2.15603	6.91473
LINC00511	2	2	2.70287	4.03929
SEPTIN9	2	2	2.09352	5.97922
ZMYND8	2	2	2.80572	3.93614
NCOA3	2	2	2.19172	6.52515
TSHZ2	2	2	2.16198	6.88084
CDH4	2	2	2.20395	3.45824
DNAJC5	2	2	2.90949	4.08453
RUNX1	2	2	2.37902	6.27595
KIAA1671	2	2	2.53384	3.80197
MIRLET7BHG	2	2	1.87093	7.16972
CELSR1	2	2	2.66196	4.22112
AL117329.1	2	2	2.33083	4.56698
FTX	2	2	1.78229	7.20217
COL4A5	2	2	2.88551	4.72468
XACT	2	2	2.34715	3.89282
HS6ST2	2	2	2.57168	4.2424
CLSTN1	3	3	4.22974	1.58496
SLC2A1	3	3	3.79278	0.923552
PCSK9	3	3	3.74066	0.647823
TACSTD2	3	3	3.9942	0.315397
CLCA2	3	3	3.48892	1.41606
F3	3	3	2.57452	1.24411
CELSR2	3	3	3.42685	1.81377
ATP1A1	3	3	4.37852	1.434
IGSF3	3	3	3.36644	1.79916
F11R	3	3	4.00675	0.460761
ATP1B1	3	3	3.86061	0.536476
LAMC2	3	3	2.95865	1.38926
NCF2	3	3	2.67931	2.49696
AL137800.1	3	3	2.61888	2.13193
PKP1	3	3	4.87611	0.169994
LGR6	3	3	3.46393	1.0032
MIR205HG	3	3	2.78403	1.97535
LAMB3	3	3	2.96783	1.55854
KCNK1	3	3	3.20397	2.42934
SDC1	3	3	3.98595	0.693979
PROM2	3	3	3.7113	1.19755
ITGA6	3	3	3.21225	1.42954
ABCA12	3	3	5.1037	0.478387
WNT10A	3	3	3.64572	0.325954
IL20RB	3	3	2.59054	1.55635
ATP1B3	3	3	4.44031	1.37056
TNFSF10	3	3	3.69083	1.08281
CLDN1	3	3	2.84465	1.49942
FGFR3	3	3	3.58348	1.44399
FGFBP1	3	3	3.90446	-0.196955
AC105460.1	3	3	4.38581	-0.0616756
TMEM154	3	3	3.28649	1.89449
MSMO1	3	3	4.377	1.36089
GM2A	3	3	3.99726	0.383309
FAT2	3	3	3.41169	2.32254
DSP	3	3	3.44621	1.7758
DDR1	3	3	3.66989	0.882321
PERP	3	3	4.61373	0.295886
EZR	3	3	3.08155	0.796661
CLDN4	3	3	4.99582	0.380995
CPA4	3	3	2.5499	1.16492
FAM83A	3	3	3.23807	0.251798
SQLE	3	3	4.38087	1.29041
FAM83H	3	3	3.96447	0.503195
IQANK1	3	3	2.93287	2.2043
EPPK1	3	3	3.17586	2.30427
AQP3	3	3	4.80456	0.314068
CORO2A	3	3	3.09508	0.958459
TBC1D2	3	3	2.76885	2.03241
PTGS1	3	3	4.35833	1.184
OLFML2A	3	3	3.57138	1.27089
LRRC8A	3	3	4.15929	0.611642
PLAU	3	3	4.37701	1.36619
PRXL2A	3	3	3.74117	0.523982
SCD	3	3	4.35735	1.42466
COL17A1	3	3	3.13148	1.6172
ABLIM1	3	3	3.19038	1.95658
CTSD	3	3	4.47405	1.4112
TMPRSS4	3	3	4.4748	0.490635
MPZL2	3	3	4.52368	0.403462
TRIM29	3	3	4.50143	0.0787619
CCND2	3	3	2.68743	1.06157
CD9	3	3	4.4329	1.30346
GPRC5A	3	3	2.95081	1.27471
PTHLH	3	3	2.65612	1.03997
AMIGO2	3	3	2.67527	1.01251
WDR66	3	3	2.57201	1.32346
AL161431.1	3	3	2.70515	1.81443
SLC7A8	3	3	2.99798	1.79162
FOS	3	3	3.8217	0.394495
JAG2	3	3	2.73628	1.33478
SPINT1	3	3	3.85147	-0.0128916
SEMA4B	3	3	3.46202	1.70046
CERS3	3	3	3.21031	2.17722
KREMEN2	3	3	3.66566	0.738295
PPL	3	3	2.86171	1.75941
ADGRG1	3	3	4.35408	0.399881
CDH3	3	3	2.67176	1.52298
CDH1	3	3	3.14991	2.05715
SREBF1	3	3	3.79221	1.57527
MMP28	3	3	4.15312	-0.0302845
TNS4	3	3	3.01253	1.51629
JUP	3	3	4.54709	0.175782
ITGA3	3	3	2.87953	1.59691
ITGB4	3	3	2.68092	1.30643
LGALS3BP	3	3	4.45349	1.42685
FASN	3	3	3.6862	0.904671
LAMA3	3	3	2.97543	1.49321
DSC3	3	3	3.40126	1.63847
DSC2	3	3	4.94612	0.365438
DSG3	3	3	3.51657	1.64189
LINC02582	3	3	3.11963	2.18011
BSG	3	3	4.59417	1.49699
LDLR	3	3	4.15553	1.5979
LYPD3	3	3	5.23386	0.288808
BCAM	3	3	2.77162	1.05289
IGFL2-AS1	3	3	2.8617	1.971
FERMT1	3	3	3.62856	0.387861
JAG1	3	3	2.71447	1.50872
ACSS2	3	3	3.11904	2.07107
SDC4	3	3	4.00006	1.18958
SULF2	3	3	3.54453	1.14417
PMEPA1	3	3	2.86786	0.832516
LAMA5	3	3	3.18594	2.04518
RIPK4	3	3	3.43957	1.95701
ABCG1	3	3	2.9895	1.83527
SH3BGRL3	4	4	2.67412	-5.99169
CDC20	4	4	0.916896	-6.1993
RPS8	4	4	1.63655	-6.87358
GADD45A	4	4	1.0502	-8.11004
S100A11	4	4	1.7435	-6.761
S100A6	4	4	-0.0876958	-7.52573
S100A4	4	4	-0.215599	-7.63626
RPS27	4	4	1.95388	-6.61275
PRRX1	4	4	-0.0775351	-7.68245
RPS7	4	4	2.58149	-5.82406
CALM2	4	4	0.183125	-7.65191
MTHFD2	4	4	1.17735	-8.0434
TMSB10	4	4	0.883849	-7.3197
RND3	4	4	0.676719	-8.07698
RPL37A	4	4	1.83879	-6.70557
RPL32	4	4	1.24239	-7.28655
RPL15	4	4	0.679132	-7.40851
TMEM158	4	4	-0.216986	-7.54737
RPL29	4	4	1.0093	-7.29724
RPL24	4	4	2.3254	-6.00428
H2AFZ	4	4	1.11246	-6.79241
RPL34	4	4	1.91004	-6.64472
ANXA5	4	4	0.0340433	-7.71176
FGF2	4	4	0.747997	-8.13009
RPS3A	4	4	1.69469	-6.82461
RPL37	4	4	2.02464	-6.53959
SQSTM1	4	4	1.10505	-7.44315
RPS18	4	4	2.42474	-5.72596
EEF1A1	4	4	1.33898	-7.05635
RPS12	4	4	2.32721	-5.82234
SOD2	4	4	0.440009	-7.90546
ACTB	4	4	-0.138741	-7.65199
PPIA	4	4	1.22017	-7.03846
UPP1	4	4	1.26112	-7.90469
GNG11	4	4	0.293643	-7.76117
BRI3	4	4	0.788527	-7.76317
AKR1B1	4	4	-0.149328	-7.59015
CALD1	4	4	-0.0896931	-7.69114
EIF4EBP1	4	4	1.03632	-8.06962
TCEA1	4	4	1.12912	-8.06656
RPS6	4	4	1.51256	-6.96575
TPM2	4	4	-0.214491	-7.57737
PSAT1	4	4	1.28607	-7.88332
CKS2	4	4	0.942454	-6.22646
VIM	4	4	-0.184473	-7.62125
RPS24	4	4	2.84358	-5.81532
IFITM3	4	4	1.00255	-7.25858
RPLP2	4	4	3.03741	-5.50794
RPS13	4	4	2.50083	-5.74865
FTH1	4	4	0.67052	-8.01502
FAU	4	4	2.83558	-5.87829
TAGLN	4	4	0.262977	-7.76042
RPS25	4	4	2.75105	-5.69886
GAPDH	4	4	2.51084	-6.08178
RPL41	4	4	1.76105	-6.76949
PHLDA1	4	4	1.11166	-8.08056
TXNRD1	4	4	1.17065	-8.09951
RPL6	4	4	2.67846	-5.77806
RPL21	4	4	2.20954	-6.12277
TPT1	4	4	1.03077	-7.22913
SERF2	4	4	0.96899	-7.23703
ANXA2	4	4	-0.188636	-7.60909
TPM1	4	4	-0.037017	-7.7036
RPS27L	4	4	0.280034	-7.7334
RPLP1	4	4	2.18102	-6.14024
RPS2	4	4	2.52019	-5.60105
NUPR1	4	4	1.0225	-8.05677
MT2A	4	4	1.85676	-6.69162
MAP1LC3B	4	4	0.784075	-8.09085
RPL13	4	4	0.894553	-7.37131
PFN1	4	4	0.498124	-7.50251
RPL26	4	4	2.32453	-6.04467
RPL23A	4	4	2.30421	-6.08971
RPL19	4	4	2.35031	-5.82817
EIF1	4	4	1.24356	-7.69796
NME2	4	4	2.3231	-6.17506
ACTG1	4	4	-0.165761	-7.6103
RPL17	4	4	0.639214	-7.47002
RPS15	4	4	2.852	-5.68934
OAZ1	4	4	1.14249	-7.11855
RPL36	4	4	2.78194	-5.79352
RPS28	4	4	2.89605	-5.77899
TPM4	4	4	0.0540492	-7.72739
RPS16	4	4	2.48719	-5.68559
RPS19	4	4	1.86368	-6.62459
RPL18	4	4	2.39437	-5.699
FTL	4	4	1.02469	-7.64339
RPL13A	4	4	1.30632	-7.07925
RPS9	4	4	2.29129	-6.1594
RPL28	4	4	2.04751	-6.49879
UBE2S	4	4	0.946599	-6.24014
UBE2C	4	4	0.932921	-6.22804
CEBPB	4	4	1.23749	-7.90773
AURKA	4	4	0.959581	-6.2504
LGALS1	4	4	0.0633372	-7.73446
RPL3	4	4	1.36397	-7.07582
TMSB4X	4	4	0.305309	-7.69653
RPS4X	4	4	2.60405	-5.8988
RPL39	4	4	2.78767	-5.82258
RPL10	4	4	2.04157	-6.46368
SGIP1	5	2	-0.215871	10.5159
DPYD	5	2	0.365687	9.22148
RASAL2	5	2	0.607001	8.90896
CNIH3	5	2	-0.208692	10.3582
SMYD3	5	2	0.663604	8.84445
RFX8	5	2	-0.471722	10.2248
SH3RF3	5	2	-0.413235	9.83556
MBD5	5	2	0.51893	9.06915
PARD3B	5	2	-0.496495	10.0372
DOCK10	5	2	-0.344416	10.4543
ATG7	5	2	0.469515	9.12672
RBMS3	5	2	-0.430909	10.083
CACNA2D3	5	2	-0.60281	10.1311
PTPRG	5	2	-0.169723	9.63783
MAGI1	5	2	-0.0729604	9.71502
PDZRN3	5	2	-0.422946	10.3111
MTRNR2L12	5	2	-1.56426	7.084
ZBTB20	5	2	-0.332881	9.92233
FNDC3B	5	2	0.692923	8.79309
LDB2	5	2	-0.344317	10.2702
SLIT2	5	2	-0.568459	10.8829
SCFD2	5	2	-0.125164	10.0489
CFAP299	5	2	-0.415246	10.1372
ARHGAP24	5	2	0.344309	9.29733
SEMA5A	5	2	-0.578703	10.9055
TRIO	5	2	0.21477	9.46494
FBXL7	5	2	-0.671183	10.0534
ADAMTS12	5	2	-0.572831	10.8008
KCNQ5	5	2	0.295222	9.39618
MAGI2	5	2	-0.602908	10.0785
CDK14	5	2	0.116234	9.64242
DOCK4	5	2	0.140872	9.57794
AC016831.7	5	2	0.648446	8.86601
MKLN1	5	2	0.226095	9.46111
AC083870.1	5	2	-0.117732	10.2246
PSD3	5	2	0.085511	9.62362
TRPS1	5	2	0.263265	9.40156
GLIS3	5	2	-0.652819	10.0498
BNC2	5	2	-0.588469	10.1765
PBX3	5	2	0.15332	9.59918
AL133415.1	5	2	-0.171465	10.3748
ZEB1	5	2	-0.136197	10.4939
ARHGAP22	5	2	-0.105626	10.4097
PRKG1	5	2	-0.702682	9.96449
BICC1	5	2	-0.31378	10.6629
LRMDA	5	2	-0.665465	10.0439
KCNMA1	5	2	-0.448493	10.7652
MAML2	5	2	0.33551	9.4528
NTM	5	2	-0.602978	10.9638
WNT5B	5	2	-0.492569	10.8288
CACNA1C	5	2	-0.604275	10.0125
PLEKHA5	5	2	0.525972	8.98719
HMGA2	5	2	0.447317	9.15495
NAV3	5	2	-0.24234	10.5853
SPATA13	5	2	-0.585812	10.151
STARD13	5	2	-0.0245028	9.78499
FAM155A	5	2	-0.554938	10.0133
SAMD4A	5	2	0.169364	9.54441
PCNX1	5	2	-0.60813	10.9406
MEG3	5	2	-0.500874	10.1257
MEG8	5	2	-0.516517	10.097
RORA	5	2	0.252754	9.35981
CEMIP	5	2	-0.482621	10.5762
SNX29	5	2	0.528109	9.04212
CDH13	5	2	0.600252	8.84395
MYO1D	5	2	-0.0435763	10.2544
PRKCA	5	2	0.274791	9.39741
PTPRM	5	2	-0.544285	10.8441
CCBE1	5	2	-0.514175	10.8486
TTC28	5	2	-0.694443	10.0154
NHS	5	2	0.560173	8.99768
MIR222HG	5	2	0.271486	9.41278
GRIA3	5	2	-0.553117	10.8427
MT-ND1	5	2	-2.0485	6.85007
MT-ND2	5	2	-2.13756	6.76316
MT-CO1	5	2	-1.81288	7.00312
MT-CO2	5	2	-2.08009	6.81553
MT-ATP8	5	2	-1.8975	6.97375
MT-ATP6	5	2	-1.9481	6.93714
MT-CO3	5	2	-2.04168	6.85385
MT-ND3	5	2	-1.99716	6.89143
MT-ND4L	5	2	-1.97835	6.90987
MT-ND4	5	2	-2.05418	6.84228
MT-ND5	5	2	-1.82835	6.99551
MT-ND6	5	2	-1.59758	7.13027
MT-CYB	5	2	-1.99776	6.88856
FBXO2	6	3	4.26343	-1.03938
CDA	6	3	4.48192	-1.28241
SFN	6	3	4.43092	-1.13717
SERINC2	6	3	4.40805	-0.625323
TINAGL1	6	3	3.91037	-1.76437
GJB5	6	3	4.12673	-0.905896
GJB3	6	3	3.89227	-1.3772
S100A10	6	3	4.19062	-3.24376
S100A2	6	3	4.48218	-0.854939
S100A14	6	3	4.03807	-1.86687
LAD1	6	3	4.31004	-0.688105
EPCAM	6	3	3.64731	-0.471528
VAMP8	6	3	4.43922	-1.17016
TUBA4A	6	3	4.37576	-0.702237
RAMP1	6	3	4.3869	-0.615169
OCIAD2	6	3	4.30444	-1.49426
AREG	6	3	3.63855	-2.10002
ANXA3	6	3	3.56014	-1.97752
IRX4	6	3	3.81053	-0.748841
IRX2	6	3	3.72746	-1.43046
C5orf38	6	3	3.78191	-2.08973
CXCL14	6	3	4.40109	-0.59302
HBEGF	6	3	3.41857	-1.72671
CLTB	6	3	4.41796	-1.96766
TREM2	6	3	4.41477	-0.687045
CD24	6	3	4.50022	-1.03216
TPD52L1	6	3	3.69687	-1.01279
HSPB1	6	3	4.34993	-1.19148
AKR1B10	6	3	4.26103	-0.499318
CEBPD	6	3	3.74001	-3.122
MAL2	6	3	4.15333	-1.80313
NDUFB9	6	3	4.20534	-1.67897
LY6K	6	3	3.82653	-1.92736
EEF1D	6	3	4.02447	-3.00867
CDKN2A	6	3	3.84615	-1.89551
CTNNAL1	6	3	3.63717	-2.17431
TXN	6	3	4.11764	-2.89366
PTGR1	6	3	3.40125	-1.72045
ATP6V1G1	6	3	3.8949	-3.31588
PSMB7	6	3	4.06363	-1.78197
RPL35	6	3	4.00489	-3.01703
ARPC5L	6	3	4.00463	-2.74761
ASS1	6	3	3.75703	-2.46443
RPL7A	6	3	4.10224	-3.05816
SURF2	6	3	3.86808	-2.26867
AKR1C2	6	3	3.47386	-1.8147
PKP3	6	3	3.94924	-0.726222
LINC00958	6	3	3.62789	-1.5939
RHOD	6	3	4.38351	-1.33903
GSTP1	6	3	4.30164	-2.47186
RAB38	6	3	3.45041	-1.71919
IL18	6	3	3.53976	-1.17616
KRT6A	6	3	4.56319	-0.952867
KRT5	6	3	4.33301	-0.669848
KRT8	6	3	3.84238	-2.10159
KRT18	6	3	3.79478	-2.06224
COX6A1	6	3	3.99003	-2.8239
RNF212B	6	3	3.59897	-1.1486
GPX2	6	3	4.17314	-1.5582
IFI27	6	3	4.28227	-2.67162
PKM	6	3	4.30841	-1.51612
PRSS8	6	3	3.54824	-1.5993
MT1X	6	3	4.4091	-0.657002
C16orf74	6	3	3.59947	-1.19725
SOX15	6	3	3.94135	-1.89234
KRT14	6	3	4.37238	-0.746141
KRT17	6	3	4.52377	-1.17262
SLC9A3R1	6	3	4.16123	-1.19678
SYNGR2	6	3	4.05633	-0.852359
BST2	6	3	4.3655	-0.654334
FXYD3	6	3	4.25031	-0.90231
LSR	6	3	3.87283	-0.593618
SPINT2	6	3	3.97932	-0.769786
C19orf33	6	3	4.35404	-1.3735
RBCK1	6	3	3.62639	-2.55648
ID1	6	3	3.83289	-2.05079
RAB5IF	6	3	4.05815	-2.36969
BLCAP	6	3	3.40314	-0.744381
ZFAS1	6	3	3.69622	-2.93852
PSMA7	6	3	3.92915	-2.84528
RPS21	6	3	4.08557	-2.89237
SAT1	6	3	4.4144	-0.738481
PCSK1N	6	3	4.44487	-0.785186
ISG15	7	3	7.18485	-2.08431
SPRR1A	7	3	6.93218	0.315839
SPRR1B	7	3	6.92888	0.27846
S100A9	7	3	6.66448	0.24526
S100A8	7	3	6.79438	0.190551
CSTA	7	3	6.74271	0.306033
HERC5	7	3	7.22054	-2.05966
PSORS1C2	7	3	6.96412	0.742492
FABP5	7	3	6.84872	0.286152
SLURP1	7	3	6.99738	0.702717
SLURP2	7	3	6.93399	0.656411
KLF4	7	3	7.21265	-2.0604
CALML5	7	3	6.95928	0.326291
IFIT2	7	3	7.21833	-2.06192
PLAAT4	7	3	7.22651	-2.07226
ALDH3B2	7	3	6.84168	0.365608
KRT80	7	3	6.77988	0.551265
KRT6B	7	3	6.51548	0.152696
KRT1	7	3	6.97962	0.312527
IGFBP6	7	3	7.24666	-2.02844
OASL	7	3	7.21987	-2.05817
PLA2G4E	7	3	6.91736	0.238366
ISG20	7	3	7.23257	-2.09136
KRT10	7	3	6.84813	0.393574
KRT16	7	3	6.32709	0.0673989
SMIM5	7	3	6.97193	0.73085
KRTDAP	7	3	6.97042	0.717472
DMKN	7	3	6.9224	0.726939
SBSN	7	3	7.0168	0.783508
LGALS7	7	3	6.39958	0.165237
LGALS7B	7	3	6.35448	0.131885
CNFN	7	3	6.93738	0.314883
SULT2B1	7	3	6.86495	0.314846
KLK8	7	3	6.37663	0.166304
KLK10	7	3	7.18488	-2.01461
SLPI	7	3	6.47342	0.475354
PLA2G2F	7	3	7.05217	0.138978
RPL22	8	4	3.2066	-5.34026
ENO1	8	4	3.52558	-4.70668
RPL11	8	4	3.77402	-4.3151
PRDX1	8	4	3.81358	-4.28046
RPS27A	8	4	3.60006	-4.68421
DBI	8	4	3.79975	-4.46521
PTMA	8	4	3.70642	-4.67236
RPL35A	8	4	3.66622	-4.49806
BTF3	8	4	3.47313	-4.7946
RPS23	8	4	3.34507	-4.82913
HINT1	8	4	3.61541	-4.63577
UQCRQ	8	4	3.91202	-4.25853
RPS14	8	4	3.44297	-4.95044
RACK1	8	4	3.51311	-4.72412
RPL7	8	4	3.62705	-4.62527
RPL30	8	4	3.67579	-4.11859
RPL8	8	4	3.62907	-4.16307
SEC61B	8	4	3.73405	-4.4038
RPL12	8	4	3.39295	-4.86972
DDIT4	8	4	3.17563	-4.66467
PRDX5	8	4	3.78385	-4.34608
RPS3	8	4	3.45604	-4.81319
C12orf75	8	4	4.00816	-4.18954
RPLP0	8	4	3.70544	-3.93343
RPS15A	8	4	3.12286	-5.38923
MT1E	8	4	4.06316	-4.07591
SNHG29	8	4	3.3275	-4.74476
RPL18A	8	4	3.33274	-4.94811
RPS5	8	4	3.41789	-4.8648
TRIB3	8	4	3.1296	-4.73742
EIF2S2	8	4	3.15604	-4.72779
ROMO1	8	4	4.05664	-4.08112
ATP5F1E	8	4	4.01016	-4.14413
PPDPF	8	4	3.8212	-4.34293
MIF	8	4	3.95093	-4.15911
